# Supplementary material for: On the Occurrence and Multimerization of Two-Polypeptide Phage Endolysins Encoded in Single Genes
Source: Microbiol Spectr. 2022 Jul 25;10(4):e01037-22. doi: 10.1128/spectrum.01037-22 (PMC9430671; doi:10.1128/spectrum.01037-22)
Supplement: Supplemental file 2 — Supplemental material. Download spectrum.01037-22-s0002.xlsx, XLSX file, 1.9 MB [file spectrum.01037-22-s0002.xlsx]

## Sheet: Legends
Supplemental Table S1. DNA and AA sequences of endolysins of phages that infect Gram-positive bacteria.
Supplemental Table S2. Table containing the results of the iTSS filtering steps. NA, not applicable. The membership of each endolysin to a given cluster at 50% or 90% percent identity is indicated in the column Cluster_50%ID or Cluster_90%ID by the accession number of the representative sequence of each cluster.
Supplemental Table S3. Table containing the filtering steps for the portal proteins (negative control). NA, not applicable.
Supplemental Table S4. Clustering at 90% percent identity of endolysins. The membership of each endolysin to a given cluster at 90% percent identity is indicated in the column Cluster_90%ID by the accession number of the representative sequence of each cluster.
Supplemental Table S5. Predicted translation initiation rates (TIRs) of experimentally demonstrated endolysin genes with two in frame overlapping ORFs
Supplemental Table S6. Gene sequences commercially synthesized.
Supplemental Table S7. Primers used in this study.
	Supplemental tables to:
	On the occurrence and multimerization of two-polypeptide phage endolysins encoded in single genes
	Daniela Pinto1,*, Raquel Gonçalo1, Mariana Louro2, Marta Sousa Silva2, Guillem Hernandez3, Tiago N. Cordeiro3, Carlos Cordeiro2 and Carlos São-José1,*
	1 Research Institute for Medicines (iMed.ULisboa), Faculdade de Farmácia da Universidade de Lisboa, Av. Prof. Gama Pinto, 1649-003 Lisboa, Portugal
	2 Laboratório de FT-ICR e Espectrometria de Massa Estrutural, MARE – Marine and Environmental Sciences Centre, Faculdade de Ciências da Universidade de Lisboa, 1749-016 Lisboa, Portugal
	3 Instituto de Tecnologia Química e Biológica António Xavier, Universidade Nova de Lisboa, Av. da República, 2780-157 Oeiras Portugal
	* To whom correspondence should be addressed. Tel: +351 217 946 420; Email: dspinto@farm-id.pt; csaojose@ff.ulisboa.pt

## Sheet: TableS1
GenBank protein accession	GeneBank nucleotide accession	CDS	Start position	End position	Strand	UniProt accession	Protein Sequence	Host Phylum	Host name	Host Taxonomy ID
AHN84049.1	KJ194582.1	ATGTCTTTCATTCAGAAGCAAGGCTATTGGAAGTCTGAGAACGGCTGGCGTATGTGCGACACCGCCGAGCTCGACTACGGCGTTGTTCCGGGAACCAATTTCAAGCTCGGCGTCCGCAAAGGCTCTCCCAACATCATCCTGAAGTCGTTGATTTGGAGACTCAACCGGATTGAGCCGATGATCGTAACTCAGATCGGTTGCTACACCGCCACGAACTCCATGGCCAACAGCAACCACAACTCAGCCACAGCCATCGACTACAACTGGAACAAGCACCCGTATCAGCAATGGAACACATGGCCGAATCGCTCGGCCGTTGACCAGATTGTCGCTGACTTCCGAGGCATCATCGAGTTCGGCGGTAACTGGACCTCTCCTCGTGACGAGATGCACTTTGAG…	30443	31420	1	X2KYU5	MSFIQKQGYWKSENGWRMCDTAELDYGVVPGTNFKLGVRKGSPNIILKSLIWRLNRIEPMIVTQIGCYTATNSMANSNHNSATAIDYNWNKHPYQQWNTWPNRSAVDQIVADFRGIIEFGGNWTSPRDEMHFELHFAEGHQGTEDLARDLLNGLWGIWAPGSGPSAPPASGGDAGILTIGSTGEEVRKLQDGMNKVFPNYRSMPLDVDGIYGPMTAAAVTEFQQRSGISVDGDVGPETKGKLATYGIVLSGSSAPTTPPVVVPEKKWPQTASDRELLEYIASQLGPGDPSWPVKLGTNEKGEPLTVRDRLGLTAQDVARLLEGQI	Actinobacteria	Mycolicibacterium smegmatis MC2 155	246196
AHN83954.1	KJ194581.1	ATGCCCGCAGTCCTCGGACAATTGACGCTCGACTCCAGTTACGACGACGTGGCGAACGCGATCGTGCAGGAGTCATTCCGGCGTGGGCACCAGCGCGTCGAGGCGGTGGCCGAACTCGCGACCGGGATCCAGGAGTCGTCACTGCGTCCGCGCGCCGTGTCGGCGAACGGCAAGTGGAAGGGCGTCTACCAGCAGGACGCCAGCTATCCTGGCCGCGACAACGCGAACGAGCAGATCCGCGAGTTCATGAACCGGCTCGACGTGAAGCGAAGATCACCCAACCACGGTGACATCTGGGGAAACATCTTCTGGCTCCAGCAGCGGCCGGGGGAGCCTTCGGCGGCGGCGGCGTACGCGAACGGCCGGAAGGCCTACATGACCGAGATCAAGTCGCGGACC…	40308	41531	1	X2KYM3	MPAVLGQLTLDSSYDDVANAIVQESFRRGHQRVEAVAELATGIQESSLRPRAVSANGKWKGVYQQDASYPGRDNANEQIREFMNRLDVKRRSPNHGDIWGNIFWLQQRPGEPSAAAAYANGRKAYMTEIKSRTAEAERLVAKYWPADNPSTPTPGGTAPVVARPDFNEINEIDGTHASPRSRPPINFFLHTQEGNGNAQTLAAYLRSTSGAGAVSYHYTVHEDPNDHGVTVVDVVDTDYYSWSVLDANVFSINLCFAGSYAAWTREQWLSKASRAIDVAAYLAVEDCKKYPTIAADVILPPYTNRPGISDHRYVTKCLGIGSHTDVGGPMQAPWTGFPWDVFQASVNKYAGVPVGAPEPAQPTFEQWLAKASEVDLLRYVAEQLGPGHPAWESKGMTLR…	Actinobacteria	Mycolicibacterium smegmatis	1772
AHN83954.1	KJ194581.1	ATGCCCGCAGTCCTCGGACAATTGACGCTCGACTCCAGTTACGACGACGTGGCGAACGCGATCGTGCAGGAGTCATTCCGGCGTGGGCACCAGCGCGTCGAGGCGGTGGCCGAACTCGCGACCGGGATCCAGGAGTCGTCACTGCGTCCGCGCGCCGTGTCGGCGAACGGCAAGTGGAAGGGCGTCTACCAGCAGGACGCCAGCTATCCTGGCCGCGACAACGCGAACGAGCAGATCCGCGAGTTCATGAACCGGCTCGACGTGAAGCGAAGATCACCCAACCACGGTGACATCTGGGGAAACATCTTCTGGCTCCAGCAGCGGCCGGGGGAGCCTTCGGCGGCGGCGGCGTACGCGAACGGCCGGAAGGCCTACATGACCGAGATCAAGTCGCGGACC…	40308	41531	1	X2KYM3	MPAVLGQLTLDSSYDDVANAIVQESFRRGHQRVEAVAELATGIQESSLRPRAVSANGKWKGVYQQDASYPGRDNANEQIREFMNRLDVKRRSPNHGDIWGNIFWLQQRPGEPSAAAAYANGRKAYMTEIKSRTAEAERLVAKYWPADNPSTPTPGGTAPVVARPDFNEINEIDGTHASPRSRPPINFFLHTQEGNGNAQTLAAYLRSTSGAGAVSYHYTVHEDPNDHGVTVVDVVDTDYYSWSVLDANVFSINLCFAGSYAAWTREQWLSKASRAIDVAAYLAVEDCKKYPTIAADVILPPYTNRPGISDHRYVTKCLGIGSHTDVGGPMQAPWTGFPWDVFQASVNKYAGVPVGAPEPAQPTFEQWLAKASEVDLLRYVAEQLGPGHPAWESKGMTLR…	Actinobacteria	Mycolicibacterium smegmatis MC2 155	246196
AHN83855.1	KJ194580.1	GTGACACGTATGCCGAGGTACATGCCCATGCGCGCGGGCACCTACACACTGTCGTCCGGTTTCGGCCCGAGGTGGGGCAGCCAGCACCGTGGCCTCGATTTCGCCGCCAAGGACGGCACACCGATCTACGCTGCGCAGGGCGGCACCGTGGCCTACATCGGCAGAGCCGACGGTTTCGGGCAATGGATCGTGATCGACCACCCCGCCGCCGACGGTGGCGGCACGACCGTCTACGGACACATGTGGGACGCGTTCGCCACCGGACTACGTCAAGGGCAGCGCGTCGAGGCCGGGCAGCTCATCGCCTACGTCGGCACGAACGGTCAATCGACCGGCCCACATCTGCACTTCGAGGTGCACCCCACCGTGTGGCGGCAGGGGTCGCAGATCGATCCCAAG…	40532	41848	1	X2KSL8	MTRMPRYMPMRAGTYTLSSGFGPRWGSQHRGLDFAAKDGTPIYAAQGGTVAYIGRADGFGQWIVIDHPAADGGGTTVYGHMWDAFATGLRQGQRVEAGQLIAYVGTNGQSTGPHLHFEVHPTVWRQGSQIDPKPWLANARNPGDPAPAPAPPKGGTLATLTDPFTGELWSPNRYHPRGLGDPRWIVVHTQEGGRTARDLAAYLAQKSSQVSYHVVVDDREVLKVVAEGDAPWAAAGANKYAFHICMAGSYASWSRNKWLDVDTSDGKNEDLQLTKTAHVIAWWCDKYGIPPVWIGGRNIPPWGLDGVCGHVDLGAWGGGHTDPGPNFPRDELMRRVSQFLAGTELPPLPTPPPVTVPGTKPDQYGDWMLYRGNPRNDADRVRRVQRRLKAAYRSYAGHL…	Actinobacteria	Mycolicibacterium smegmatis MC2 155	246196
AHN84423.1	KJ409696.1	ATGCCGAGGGTCGTCTACGGGCTGACCCACTCGTCCAACGGGTGGCCGATGCTCAACTCCGATGAGTGCGAGTGGACGAAGATCCCCGGCACGAGCGTCACGCTGCAGATCGCCAAGGGCCAGCCTCTCGCGATCCTGCGCGCGTTCGCCGCTGACTTCCACGCGTACGTCGAGCCGCTGCGCGACGCGGACTCCGCGTGCTGGACGCCGACCAACTCGGTCCCGTCGTCCAACCACCTGAGCGGCACCGCGATGGACCTGAACTGGAACACCCACCCGTTCCAGGTCCCGGACGCAGGCTTCGACGCCGCGAAGAAAGCACGGGTCAAAGAGCTACTCGACTTCTACGAGGGCATGGTGTTCTGGGGCAACGACTGGTCGTCGCCCAAGGATGCGATG…	4188	5621	1	X2KSF5	MPRVVYGLTHSSNGWPMLNSDECEWTKIPGTSVTLQIAKGQPLAILRAFAADFHAYVEPLRDADSACWTPTNSVPSSNHLSGTAMDLNWNTHPFQVPDAGFDAAKKARVKELLDFYEGMVFWGNDWSSPKDAMHFQLASLRNGGTFDTYGNPKTADFIARKIRADGYSTFRRGSAPASAAPILAAATGLSEARAAEILPAVRSGLRESECTNVNRIAMWLAQIGHESGSFQYTEEIAKNGRYAPYIGRTWIQITWDYNYRSFSQWAYAFGMVPTPDYFVVNYRELADLKWAGIGPAWYWTVARPDINELSDRRDLNTVTRRINGGTNGLADRQARYNRALAQGDALLQLLHEEDDFLSALTDAEQRELLDLARQQAKYKRKSRSPLHWPHEGEVDTIAG…	Actinobacteria	Mycolicibacterium smegmatis	1772
AHN84423.1	KJ409696.1	ATGCCGAGGGTCGTCTACGGGCTGACCCACTCGTCCAACGGGTGGCCGATGCTCAACTCCGATGAGTGCGAGTGGACGAAGATCCCCGGCACGAGCGTCACGCTGCAGATCGCCAAGGGCCAGCCTCTCGCGATCCTGCGCGCGTTCGCCGCTGACTTCCACGCGTACGTCGAGCCGCTGCGCGACGCGGACTCCGCGTGCTGGACGCCGACCAACTCGGTCCCGTCGTCCAACCACCTGAGCGGCACCGCGATGGACCTGAACTGGAACACCCACCCGTTCCAGGTCCCGGACGCAGGCTTCGACGCCGCGAAGAAAGCACGGGTCAAAGAGCTACTCGACTTCTACGAGGGCATGGTGTTCTGGGGCAACGACTGGTCGTCGCCCAAGGATGCGATG…	4188	5621	1	X2KSF5	MPRVVYGLTHSSNGWPMLNSDECEWTKIPGTSVTLQIAKGQPLAILRAFAADFHAYVEPLRDADSACWTPTNSVPSSNHLSGTAMDLNWNTHPFQVPDAGFDAAKKARVKELLDFYEGMVFWGNDWSSPKDAMHFQLASLRNGGTFDTYGNPKTADFIARKIRADGYSTFRRGSAPASAAPILAAATGLSEARAAEILPAVRSGLRESECTNVNRIAMWLAQIGHESGSFQYTEEIAKNGRYAPYIGRTWIQITWDYNYRSFSQWAYAFGMVPTPDYFVVNYRELADLKWAGIGPAWYWTVARPDINELSDRRDLNTVTRRINGGTNGLADRQARYNRALAQGDALLQLLHEEDDFLSALTDAEQRELLDLARQQAKYKRKSRSPLHWPHEGEVDTIAG…	Actinobacteria	Mycolicibacterium smegmatis MC2 155	246196
AHN84328.1	KJ194585.1	ATGCCTAGGGTCGTCTACGGGCTGACCCACTCGTCCAACGGGTGGCCGATGCTCAACTCCGATGAGTGCGAGTGGGCGAAGATCCCCGGCACGATCGTCACGTTGCAGATCGCCAAGGGCTGGCCCCTAGCGATCCTGCGCGCGTTCGCTGCGGACTTCCACGCGTACGTCGAGCCGCTGCGCGACGCGGACTCCGCGTGCTGGACGCCGACCAACTCGGTCCCGTCGTCCAACCACCTGAGCGGCACCGCGATGGACCTGAACTGGAACACCCACCCGTTCCAGGTCCCGGACGCAGGCTTCGACGCCGCGAAGAAAGCACGGGTCAAAGAGCTACTCGACTTCTACGAGGGCATGGTGTTCTGGGGCAACGATTGGACGTCGCCGAAGGACGCGATG…	4305	5738	1	X2KS69	MPRVVYGLTHSSNGWPMLNSDECEWAKIPGTIVTLQIAKGWPLAILRAFAADFHAYVEPLRDADSACWTPTNSVPSSNHLSGTAMDLNWNTHPFQVPDAGFDAAKKARVKELLDFYEGMVFWGNDWTSPKDAMHFQLASRRNGGTFDTYGNPAVADFIARKIRADGYSTFRRGNAPVSAAPILAAATGLSEARAAEILPAVRSGLRESECTNVNRIAMWLAQIGHESGSFQYTEEIAKNGRYAPYIGRTWIQITWDYNYRSFSQWAYAFGMVPTPDYFVVNYHELADLKWAGIGPAWYWTVARPDINELSDRRDLNTVTRRINGGTNGLADRQARYNRALAQGDALLQLLHEEDDFLSALTDAEQRELLDLARQQAKYKRKSRSPLHWPHEGEVDTIAG…	Actinobacteria	Mycolicibacterium smegmatis	1772
AHN84328.1	KJ194585.1	ATGCCTAGGGTCGTCTACGGGCTGACCCACTCGTCCAACGGGTGGCCGATGCTCAACTCCGATGAGTGCGAGTGGGCGAAGATCCCCGGCACGATCGTCACGTTGCAGATCGCCAAGGGCTGGCCCCTAGCGATCCTGCGCGCGTTCGCTGCGGACTTCCACGCGTACGTCGAGCCGCTGCGCGACGCGGACTCCGCGTGCTGGACGCCGACCAACTCGGTCCCGTCGTCCAACCACCTGAGCGGCACCGCGATGGACCTGAACTGGAACACCCACCCGTTCCAGGTCCCGGACGCAGGCTTCGACGCCGCGAAGAAAGCACGGGTCAAAGAGCTACTCGACTTCTACGAGGGCATGGTGTTCTGGGGCAACGATTGGACGTCGCCGAAGGACGCGATG…	4305	5738	1	X2KS69	MPRVVYGLTHSSNGWPMLNSDECEWAKIPGTIVTLQIAKGWPLAILRAFAADFHAYVEPLRDADSACWTPTNSVPSSNHLSGTAMDLNWNTHPFQVPDAGFDAAKKARVKELLDFYEGMVFWGNDWTSPKDAMHFQLASRRNGGTFDTYGNPAVADFIARKIRADGYSTFRRGNAPVSAAPILAAATGLSEARAAEILPAVRSGLRESECTNVNRIAMWLAQIGHESGSFQYTEEIAKNGRYAPYIGRTWIQITWDYNYRSFSQWAYAFGMVPTPDYFVVNYHELADLKWAGIGPAWYWTVARPDINELSDRRDLNTVTRRINGGTNGLADRQARYNRALAQGDALLQLLHEEDDFLSALTDAEQRELLDLARQQAKYKRKSRSPLHWPHEGEVDTIAG…	Actinobacteria	Mycolicibacterium smegmatis MC2 155	246196
AHN83123.1	KJ127303.1	ATGGTTAAAGTAAACGATGTAGTAAGCTATGTCAACGGACTTGTCGGCAAAGGCGTGGACGCTGATGGATGGTATGGTACTCAATGTATGGACTTGACAGTAGACGTTATGCAACGCTTCTTCGGATGGCGTCCGTATGGTAATGCGATTGCCTTGGTTGACCAGCCTATTCCAGCAGGCTTCCAAAGAATCCGTACCACAAGCTCTACACAAATCAAAGCTGGTGACGTTGTGATATGGGGCTTAGGATACTATGCTCAATACGGTCACACAGCTATCGCAACGGAGGATGGAAGAGCTGACGGAACATTTGTCAGTGTTGACCAGAATTGGAATAACCCAAGCCTTGAGGTAGGCAGTCCAGCAGCTGCTATCCACCACAATATGGACGGAGTTTTC…	25344	26060	1	X2KRT0	MVKVNDVVSYVNGLVGKGVDADGWYGTQCMDLTVDVMQRFFGWRPYGNAIALVDQPIPAGFQRIRTTSSTQIKAGDVVIWGLGYYAQYGHTAIATEDGRADGTFVSVDQNWNNPSLEVGSPAAAIHHNMDGVFGVIRPPYEADAKPTSPPAPKPDKPNLGQFKGDDDIMFIYYKRTKEGNTEQWFVIGGKRIYLATMTYVNEANDLIKRYGGNTNVTTYNHDNFGLRMMEQAFPKVSV	Firmicutes	Enterococcus faecalis	1351
AHL19621.1	KJ094032.2	ATGGTTAAAGTAAACGATGTAGTAAGCTATGTCAACGGACTTGTCGGCAAAGGCGTGGACGCTGATGGATGGTATGGTACTCAATGTATGGACTTGACAGTAGACGTTATGCAACGCTTCTTCGGATGGCGTCCGTATGGTAATGCGATTGCCTTGGTTGACCAGCCTATTCCAGCAGGCTTCCAAAGAATCCGTACCACAAGCTCTACACAAATCAAAGCTGGTGACGTTGTGATATGGGGCTTAGGATACTATGCTCAATACGGTCACACAGCTATCGCAACGGAGGATGGAAGAGCTGACGGAACATTTGTCAGTGTTGACCAGAATTGGAATAACCCAAGCCTTGAGGTAGGCAGTCCAGCAGCTGCTATCCACCACAATATGGACGGAGTTTTC…	26745	27461	1	X2KRT0	MVKVNDVVSYVNGLVGKGVDADGWYGTQCMDLTVDVMQRFFGWRPYGNAIALVDQPIPAGFQRIRTTSSTQIKAGDVVIWGLGYYAQYGHTAIATEDGRADGTFVSVDQNWNNPSLEVGSPAAAIHHNMDGVFGVIRPPYEADAKPTSPPAPKPDKPNLGQFKGDDDIMFIYYKRTKEGNTEQWFVIGGKRIYLATMTYVNEANDLIKRYGGNTNVTTYNHDNFGLRMMEQAFPKVSV	Firmicutes	Enterococcus faecalis	1351
AHN84163.1	KJ194583.1	GTGACACGTATGCCGAGGTACATGCCCATGCGCGCGGGCACCTACACACTGTCGTCCGGTTTCGGCCCGAGGTGGGGCAGCCAGCACCGTGGCCTCGATTTCGCCGCCAAGGACGGCACACCGATCTACGCTGCGCAGGGCGGCACCGTGGCCTACATCGGCAGAGCCGACGGTTTCGGGCAATGGATCGTGATCGACCACCCCGCCGCCGACGGTGGCGGCACGACCGTCTACGGACACATGTGGGACGCGTTCGCCACCGGACTACGTCAAGGGCAGCGCGTCGAGGCCGGGCAGCTCATCGCCTACGTCGGCACGAACGGTCAATCGACCGGCCCACATCTGCACTTCGAGGTGCACCCCACCGTGTGGCGGCAGGGGTCGCAGATCGATCCCAAG…	40382	41698	1	X2KRR9	MTRMPRYMPMRAGTYTLSSGFGPRWGSQHRGLDFAAKDGTPIYAAQGGTVAYIGRADGFGQWIVIDHPAADGGGTTVYGHMWDAFATGLRQGQRVEAGQLIAYVGTNGQSTGPHLHFEVHPTVWRQGSQIDPKPWLANARNPGDPAPAPAPPKGGTLATLTDPFTGELWSPNRYHPRGLGDPRWIVVHTQEGGRTARDLAAYLAQKSSQVSYHVVVDDREVLKVVAEGDAPWAAAGANKYAFHICMAGSYASWSRNKWLDVDTSDGKNEDLQLTKTAHVIAWWCDKYGIPPVWIGGRNIPPWGLDGVCGHVDLGAWGGGHTDPGPNFPRDELMRRVSQFLAGTELPPLPTPPPVTVPGTKPDQYGDWMLYRGNPRNDADRVRRVQRRLKAAYRSYAGHL…	Actinobacteria	Mycolicibacterium smegmatis MC2 155	246196
AHN66563.1	KJ451625.1	TTGACAACGATTGTTAAACGCTATCCCACATTCGAGATAGAGTTAATCACACAAGACACACCTTATATCTTGAAGTACGATACGCAGAAACAAATTTCACAGAAGACATTTGAAGAAGCTATTATCTCTTTCAGTATCAAGAATGCTATGGCAGATGATAGTCCTGCATTCTCTCTAGTACTATCCTCTAAAGAGAAGTGGGATAAGATTGTAAACGCAAATGATTTAATTCGAATTAAGGTTTTCCCTGACGTTACAAAAGAAGTACCTGATAATCCGTATATCATGGTTGGTATGATTTCCGACATCAAGAAAGAAGGGGAGTACGGAAACGGGACACTACTATATCGTATAACTGGGCAAGCCATGACGAAAGCACTAATCAACTTTAACGTAGGG…	53448	55682	1	X2JN77	MTTIVKRYPTFEIELITQDTPYILKYDTQKQISQKTFEEAIISFSIKNAMADDSPAFSLVLSSKEKWDKIVNANDLIRIKVFPDVTKEVPDNPYIMVGMISDIKKEGEYGNGTLLYRITGQAMTKALINFNVGVIQEVATIIPTIGWLPDDAANGLKFSSNNAAGIGNELMERFIYKYAQYKWANGAGLKDYLIHSFSSWKEDETLADPSPFINYQGSLRQFLTDVTAKPFNELFFEYTKNGQCVGLMRPTPFDPDKWNQLPLYRFTSDIVVQESFGKNDNEMFSVFVVQAPNINEFNSMDLGVFPKYHPELVKRYGYKRLDAQNRYLLTPGIAGTQQPGTNAGTGTGATTPSGNGTGTTNPTPAIRTEPATAQPNYEEVITFITQNKLQDPEMLRLKK…	Firmicutes	Bacillus cereus	1396
AHN66562.1	KJ451625.1	ATGGCAGGTAACAAACAAGATTACATTATTGAACTGGATGCCAAGATAGACAAAGCCGTCACGAAGTTAAATAAAATCCGTAAGATGATGGATGATATCGAACGTATTCGTGATAAAGGTGCAGATAATAACTATACTGCAAGTTCACAAGATATCAATAAAAACATGCGTCTTATGAAGTTACTTACGCAACAATACAATCAAGCAACTGAAGAACTTAAAAAGTTACAGAGTGCGGCTAACAAGACTCCTAAAGGTGCGAAACGTAACGAACAACATAAACGTATATCTGATGAGCAGAAAGCGATCCGTTCCGAGTATGCTAAGACGTTAGCTATGTATCGTGAGGTTGCATCGTACCAACAAAAATACTCCAAGAACTTCAACGCTACAATCGGA…	49560	53405	1	X2JMS5	MAGNKQDYIIELDAKIDKAVTKLNKIRKMMDDIERIRDKGADNNYTASSQDINKNMRLMKLLTQQYNQATEELKKLQSAANKTPKGAKRNEQHKRISDEQKAIRSEYAKTLAMYREVASYQQKYSKNFNATIGEINLPTKDFEKTKEVISGMVEESNRVKNKLDEVVTKIREVNKLDRRSESLSRRASASKYMSFQQASNFRKDRSTVEGYHQEKADNIRRMTEMSTTVSSLMKQIKKIEEKPTATRADMDRKLEMQKNIESMDKEFESRIELNRVLDRTIANMEKYNKTVQDVTVKPERGTFKGMAYERAPAIGLAITGAVAAAVGSLYHQGASIDKGMRQDEISIGQRVGMDGSQWRENIRNNALNSGLKDRLGLSGQEMIGFQENYLSKRGYKGMD…	Firmicutes	Bacillus cereus	1396
AHB79914.1	KF767351.1	ATGGTTGAAGTAGCTAAAAGAAGTTACGGTGTAGATGTATCAAGTCATAACAGCGGCAATTATTCCGGATCGAAATTTGCCGTTGTTAAAGTGTCAGAGGGCTTAGATTATCGTAATCCTAAAGCACAATCTCAAGTATCTACTGCAAGAGCTAATAGTATGTTGCCAATGGCTTATCACTATGCGAGGTTTAGTGGCAATAGTAACGTAGCAATTCAAGAAGGTAACTATGCAGTTACTTCTGCAAAAGCTGTTGGTCTTGAAGCAGGTACTTACTTAGCTTGTGACTATGAACAAGGAAGTGGAAACGAAACTAGAGGAGATCGTGAAACTAATACGACTGCTATCTTATCTTTCTTAGATACTATTGTGGGTGCTGGTTATAAGCCTTTACTATAC…	36770	37702	1	X2CXX8	MVEVAKRSYGVDVSSHNSGNYSGSKFAVVKVSEGLDYRNPKAQSQVSTARANSMLPMAYHYARFSGNSNVAIQEGNYAVTSAKAVGLEAGTYLACDYEQGSGNETRGDRETNTTAILSFLDTIVGAGYKPLLYSGAYLMRDKINTSRILAKYPNCLWVAAYPSGNGTAVSEPNFGYFPSMNGVAIWQFTDNWRGLNVDGNISLIDLKNDSKPVAQPSVAQSASEKTWTDVQGVTWHEEHGTFITGGAINLRWGANTQSTLITTLPAGSEVKYNAWARDSAGRVWLQQPRENGKNGYLVGRVGSEPWGTFK	Firmicutes	Lactobacillus gasseri ADH	1395514
AHK12197.1	KJ174157.1	TTGTCGGATTTGTCAACACGTTCATCGGGCACGTCTACCGTGACACGTATGCCGAGGTACATGCCCATGCGCGCGGGCACCTACACACTGTCGTCCGGTTTCGGCCCGAGGTGGGGCAGCCAGCACCGTGGCCTCGATTTCGCCGCCAAGGACGGCACACCGATCTACGCTGCGCAGGGCGGCACCGTGGCCTACATCGGCAGAGCCGACGGTTTCGGGCAATGGATCGTGATCGACCACCCCGCCGCCGACGGTGGCGGCACGACCGTCTACGGACACATGTGGGACGCGTTCGCCACCGGACTACGTCAAGGGCAGCGCGTCGAGGCCGGGCAGCTCATCGCCTACGTCGGCACGAACGGTCAATCGACCGGCCCACATCTGCACTTCGAGGTGCAC…	40352	41707	1	W8FU30	MSDLSTRSSGTSTVTRMPRYMPMRAGTYTLSSGFGPRWGSQHRGLDFAAKDGTPIYAAQGGTVAYIGRADGFGQWIVIDHPAADGGGTTVYGHMWDAFATGLRQGQRVEAGQLIAYVGTNGQSTGPHLHFEVHPTVWRQGSQIDPKPWLANARNPGDPAPAPAPPKGGTLAKLTDPFTGELWSPNRYHPRGLGDPRWIVVHTQEGGRTARDLAAYLAQKSSQVSYHVVVDDREVLKVVAEGDAPWAAAGANKYAFHICMAGSYASWSRNKWLDVDTSDGKNEDLQLTKTAHVIAWWCDKYGIPPVWIGGRNIPPWGLDGVCGHVDLGAWGGGHTDPGPNFPRDELMRRVSQFLAGTELPPLPTPPPVTVPGTKPDQYGDWMLYRGNPRNDADRVRRVQR…	Actinobacteria	Mycolicibacterium smegmatis MC2 155	246196
AHK11992.1	KJ433974.1	GTGGCTTTGGGAATGACTCTGGAGAACGGCTGGCCGGAATGCGACCTGTCCGACACTGAGCGCCTGACGATCCCCGGCACCGCGCTGAGCCTGCCGATCCGCAAGGGCCAGCCGCACGCGATCTTGCAGGCGTTCTTCCGTGACGTCAACGAGTTCATCGAGCCGGTGATGAACGCCCGAGGGCTCAGCGACGAGGGCAGCTGGACCGAGAACAACAGCGTCTACACGTCGAACCACAAGGGCGCGACCGCCGTCGATTGGAACTGGAGCGACCATCCGCTGGGCGTCAAGAACGGCGGCTGGGACGGCTCGGTGCTCATCAACGGCTCCCAGGTGCCCGCCATGCGCGAGCTGCTGACCTGGTACGAGGGCATGGTCTTCTGGGGCAACGACTGGAGC…	36560	38038	1	W8FTG1	MALGMTLENGWPECDLSDTERLTIPGTALSLPIRKGQPHAILQAFFRDVNEFIEPVMNARGLSDEGSWTENNSVYTSNHKGATAVDWNWSDHPLGVKNGGWDGSVLINGSQVPAMRELLTWYEGMVFWGNDWSSPVDSMHFQMGYNTCCGGDNAKRVDSFIQRKIRADGFSTFRRGGTPRGGGFAELPAAPVHPIKPTSGLTPEVLWRIAGGAASKLPVSHFERWFDELVECQAACGVLGNIDRSAMWYAQVFHESGNLVHTEEIASGAAYEGRCEGLGNCQPGDGVRFKGRSFIQVTGRSNYTKLSGWAHSKGYVPTPDYFVVHPDQLDDEQYAMLGVTWYWTTQRRMNDAADARNLELATRYVNGGTNGLDHRRAIYNRALAENANLLLTNPVEPWE…	Actinobacteria	Mycolicibacterium smegmatis MC2 155	246196
AHK12064.1	KJ174156.1	ATGCGCCCGGGGAAGGAAGGCGGCCTCGTGAGCTTCCGGATCGTCAACGGGAACACCCACACTGAGAAGGGGTGGCGGTGCTGCAACAGGGACGAGTGCGACATCGTCCGAATCCCCGGCCTGTATCTAACCGACACAGCACCCATCCGTAAGGGGGCTCCGCTAACCATTCTCGGGGCGTGGCTGTACTGGTACGACCGCAACGTCGAGGAGATCGTCACCCCGATCTGGGGCTGGTCCCTTGATAACGACGTACTAGGGCAGCCGGGGAAGAACAACGGGTCTAACCACCTGTCTGGGGTAGCTGTGGACGTCAACGCGCCCAAGTACCCCTGGGGCACGTACCGGATGTCTGCGGACAAGATTGCCAAGGTCGAGGAAGGACTTCGGCTGTTCGAA…	5368	6816	1	W8FPK3	MRPGKEGGLVSFRIVNGNTHTEKGWRCCNRDECDIVRIPGLYLTDTAPIRKGAPLTILGAWLYWYDRNVEEIVTPIWGWSLDNDVLGQPGKNNGSNHLSGVAVDVNAPKYPWGTYRMSADKIAKVEEGLRLFEGTVFWGRRWSKPDEMHYDLSYPEGDPRNEAFAKKLLDGYLGIYKPATQVSAATILAAATGLSEARAAEILPAVRSGLRESECTNVNRIAMWLAQIGHESGSFQYTEEIAKNGRYAPYIGRTWIQITWDYNYRSFSQWAYAFGLVPTPDYFVVNYRELADLKWAGIGPAWYWTVARPDINELSDRRDLSTVTRRINGGTNGLADRQARYNRALAQGDALLQLLHEEDDFLSALTDAEQRELLDLARQQAKYKRKSRSPLHWPHEGEV…	Actinobacteria	Mycolicibacterium smegmatis	1772
AHK12064.1	KJ174156.1	ATGCGCCCGGGGAAGGAAGGCGGCCTCGTGAGCTTCCGGATCGTCAACGGGAACACCCACACTGAGAAGGGGTGGCGGTGCTGCAACAGGGACGAGTGCGACATCGTCCGAATCCCCGGCCTGTATCTAACCGACACAGCACCCATCCGTAAGGGGGCTCCGCTAACCATTCTCGGGGCGTGGCTGTACTGGTACGACCGCAACGTCGAGGAGATCGTCACCCCGATCTGGGGCTGGTCCCTTGATAACGACGTACTAGGGCAGCCGGGGAAGAACAACGGGTCTAACCACCTGTCTGGGGTAGCTGTGGACGTCAACGCGCCCAAGTACCCCTGGGGCACGTACCGGATGTCTGCGGACAAGATTGCCAAGGTCGAGGAAGGACTTCGGCTGTTCGAA…	5368	6816	1	W8FPK3	MRPGKEGGLVSFRIVNGNTHTEKGWRCCNRDECDIVRIPGLYLTDTAPIRKGAPLTILGAWLYWYDRNVEEIVTPIWGWSLDNDVLGQPGKNNGSNHLSGVAVDVNAPKYPWGTYRMSADKIAKVEEGLRLFEGTVFWGRRWSKPDEMHYDLSYPEGDPRNEAFAKKLLDGYLGIYKPATQVSAATILAAATGLSEARAAEILPAVRSGLRESECTNVNRIAMWLAQIGHESGSFQYTEEIAKNGRYAPYIGRTWIQITWDYNYRSFSQWAYAFGLVPTPDYFVVNYRELADLKWAGIGPAWYWTVARPDINELSDRRDLSTVTRRINGGTNGLADRQARYNRALAQGDALLQLLHEEDDFLSALTDAEQRELLDLARQQAKYKRKSRSPLHWPHEGEV…	Actinobacteria	Mycolicibacterium smegmatis MC2 155	246196
AHJ88668.1	KJ156985.1	ATGACCGAGAAGATCCTCCCCTACGACCGCAACATCGTCCCGCAGGAAACCGGATGGTGGTGTGGCCCAGCGTCTTTGCAGGTAACGCTCAGCTCGCGAGGGATCGCGCTGCCTGAGGCGACGTGCGCTGCCGAGATCGAGGCCATCGAGAACCCCGGTCGCGGCGACGACCGCGACGGCACCGACTACGTGGGCCTGATCGAGCGTGTGCTCGACCGCCGACTCCCGGACGCCCGCTACACGTCGGTCTACCTCGAACAGGACCCGCCGACGCGGGCCCAGGTGGATCGGCTGTGGGACCACGTCGTCCGGTCGATCAACGCCGGCTACCCGGTCATCATGAACTGGGTTGCCCCGCCGTCGAATAAGCCTCGCGGCGTGAAGGGCTCGCCCAACCCG…	4286	5848	1	W8EKD0	MTEKILPYDRNIVPQETGWWCGPASLQVTLSSRGIALPEATCAAEIEAIENPGRGDDRDGTDYVGLIERVLDRRLPDARYTSVYLEQDPPTRAQVDRLWDHVVRSINAGYPVIMNWVAPPSNKPRGVKGSPNPRYSGGTTYHYVTCVGYDDVARALYIADSGFWPHNYWISFDQAASLIPPKGYCYAEQLSAPPAGAPAPAGPDVFDILTRATGITYAKAQQIYPTLRDGLKLADCTNWLRIAMALAQWGHESAHFNATEEYASGDAYDTRTDLGNTPEVDGDGRLYKGRTWIQITGKDNYRDFSRWAHGRGLVPTPDYFVVHPTELSDVRWAGIGAAWYWTVERPDINALCDRQDLETVTRRINGGTNGIADRRARYNRALAVGEALMHLLGGDEDEM…	Actinobacteria	Mycolicibacterium smegmatis	1772
AHJ88668.1	KJ156985.1	ATGACCGAGAAGATCCTCCCCTACGACCGCAACATCGTCCCGCAGGAAACCGGATGGTGGTGTGGCCCAGCGTCTTTGCAGGTAACGCTCAGCTCGCGAGGGATCGCGCTGCCTGAGGCGACGTGCGCTGCCGAGATCGAGGCCATCGAGAACCCCGGTCGCGGCGACGACCGCGACGGCACCGACTACGTGGGCCTGATCGAGCGTGTGCTCGACCGCCGACTCCCGGACGCCCGCTACACGTCGGTCTACCTCGAACAGGACCCGCCGACGCGGGCCCAGGTGGATCGGCTGTGGGACCACGTCGTCCGGTCGATCAACGCCGGCTACCCGGTCATCATGAACTGGGTTGCCCCGCCGTCGAATAAGCCTCGCGGCGTGAAGGGCTCGCCCAACCCG…	4286	5848	1	W8EKD0	MTEKILPYDRNIVPQETGWWCGPASLQVTLSSRGIALPEATCAAEIEAIENPGRGDDRDGTDYVGLIERVLDRRLPDARYTSVYLEQDPPTRAQVDRLWDHVVRSINAGYPVIMNWVAPPSNKPRGVKGSPNPRYSGGTTYHYVTCVGYDDVARALYIADSGFWPHNYWISFDQAASLIPPKGYCYAEQLSAPPAGAPAPAGPDVFDILTRATGITYAKAQQIYPTLRDGLKLADCTNWLRIAMALAQWGHESAHFNATEEYASGDAYDTRTDLGNTPEVDGDGRLYKGRTWIQITGKDNYRDFSRWAHGRGLVPTPDYFVVHPTELSDVRWAGIGAAWYWTVERPDINALCDRQDLETVTRRINGGTNGIADRRARYNRALAVGEALMHLLGGDEDEM…	Actinobacteria	Mycolicibacterium smegmatis MC2 155	246196
AHJ86620.1	KJ410134.1	ATGACCTTCGTCGTAACCCGCAGGCAGGCGCAGTGGGTCCACGACATGGCCCGCGCCCGGAACGGCCTCCCGTACGCCTACGGCGGCGCGTTCACCAACGACCCGAAGCGATCCACGGACTGCTCTGGCCTGGTGCTTCAGACCGCCGCCTGGTACGGCGGTCGCACTGACTGGGTTGGAAACCGTTACGGCTCAACGGAATCGTTCCGCCTCGACCACAAGATCGTCTACGACCTGGGCTTCAAGCGTCTGCCTCCGGGCGGCGTTGCGGCTCTGCCGTTCAAGCCGGTCATGCTCGTCGGGCTCCAGCACGGCGGCGGCGGGGCCAACTCGCACACCGCCTGCACGCTGATGACGATGGACATCCCCGGTGGCCCGGTGAAGATGTCCGACCGAGGC…	4679	5974	1	W8EI56	MTFVVTRRQAQWVHDMARARNGLPYAYGGAFTNDPKRSTDCSGLVLQTAAWYGGRTDWVGNRYGSTESFRLDHKIVYDLGFKRLPPGGVAALPFKPVMLVGLQHGGGGANSHTACTLMTMDIPGGPVKMSDRGVDWESHGNRNGVGVDLYDNARAWNDPLFHDFWYLDAKLEDAPAAPGEMTVPLFQKGNGRWGSPSPAWDHLIMRESSGDPTIIQQIIDVNSGGNEAEGLFQITPKTWRAHNGTQFAPSARLATPQQQAIVAARIFTRNPSGSDWGAGLPGREDPKQLAAGLVPTEPIGEDGFLSALNDAEQREVLNLLRWIAAPEYGELRKLFQNEDMYRTDNVRRRTFAGVALDARTFAWEFRVEDAAKRGEQWAVDLVVQAARGTLAGVRRADGS…	Actinobacteria	Mycolicibacterium smegmatis	1772
AHJ86620.1	KJ410134.1	ATGACCTTCGTCGTAACCCGCAGGCAGGCGCAGTGGGTCCACGACATGGCCCGCGCCCGGAACGGCCTCCCGTACGCCTACGGCGGCGCGTTCACCAACGACCCGAAGCGATCCACGGACTGCTCTGGCCTGGTGCTTCAGACCGCCGCCTGGTACGGCGGTCGCACTGACTGGGTTGGAAACCGTTACGGCTCAACGGAATCGTTCCGCCTCGACCACAAGATCGTCTACGACCTGGGCTTCAAGCGTCTGCCTCCGGGCGGCGTTGCGGCTCTGCCGTTCAAGCCGGTCATGCTCGTCGGGCTCCAGCACGGCGGCGGCGGGGCCAACTCGCACACCGCCTGCACGCTGATGACGATGGACATCCCCGGTGGCCCGGTGAAGATGTCCGACCGAGGC…	4679	5974	1	W8EI56	MTFVVTRRQAQWVHDMARARNGLPYAYGGAFTNDPKRSTDCSGLVLQTAAWYGGRTDWVGNRYGSTESFRLDHKIVYDLGFKRLPPGGVAALPFKPVMLVGLQHGGGGANSHTACTLMTMDIPGGPVKMSDRGVDWESHGNRNGVGVDLYDNARAWNDPLFHDFWYLDAKLEDAPAAPGEMTVPLFQKGNGRWGSPSPAWDHLIMRESSGDPTIIQQIIDVNSGGNEAEGLFQITPKTWRAHNGTQFAPSARLATPQQQAIVAARIFTRNPSGSDWGAGLPGREDPKQLAAGLVPTEPIGEDGFLSALNDAEQREVLNLLRWIAAPEYGELRKLFQNEDMYRTDNVRRRTFAGVALDARTFAWEFRVEDAAKRGEQWAVDLVVQAARGTLAGVRRADGS…	Actinobacteria	Mycolicibacterium smegmatis MC2 155	246196
AHJ86376.1	KJ192196.1	ATGACCTTCGTCGTAACCCGCGAGCGAGCGCAGTGGGTCCACGACATGGCCCGCGCTCGCAACGGCCTCCCGTACGCCTACGGCGGGGCGTTCACCAACGACCCGAAGAGGTCGACCGACTGCTCTGGTCTGGTGCTACAGACCGCCGCCTGGTACGGCGGTCGCACCGACTGGGTCGGTAACCGGTACGGCTCCACCGAGAGCTTCCGGCTCAACCACAAGATCGTCTTCGACCTGGGGTTCAAGCGCCTGCCTCCGGGCGGCGTGGCCGCTCTGGGGTTCACCCCGGTCATGCTCGTCGGGCTTCAGCACGGCGGCGGCGGGATGTACTCCCACACCGCTTGCACGCTGATGACGATGGACATCCCCGGTGGCCCGGTGAAGGTGTCCAAGCGAGGC…	6575	8080	1	W8EG98	MTFVVTRERAQWVHDMARARNGLPYAYGGAFTNDPKRSTDCSGLVLQTAAWYGGRTDWVGNRYGSTESFRLNHKIVFDLGFKRLPPGGVAALGFTPVMLVGLQHGGGGMYSHTACTLMTMDIPGGPVKVSKRGVDWESHGNRAGGIGVDLYDYARAWNDPLFHDFWYLDAKLEDSVSTGVDKAEILSRATGLSIDRARVLYPAVRDGLIQSDCTTPRRIAAWLAEIGHESVSFEYTEEIAKNGRYAPYIGRTWVQITWDYNYRDFSAWCFERGLVPTPDYFVVNYRELADTKWAGIGAAWYWTEQRPMNALVDAGDGATWRIGDITYRGLDAVTAAINGGLNGKPDRRRRFDLAMALGDQLLELISEEDDFLSALSNDEQRELLNLMRWVAAPEYGELR…	Actinobacteria	Mycolicibacterium smegmatis MC2 155	246196
AHJ88620.1	KJ159566.1	ATGGCTTTTATACCAACTTATCACAAGCGAAATTTAGAAAGATTAGGAGAATTAGGGCCAAAAACGCGCGAAAAAGCCATGCAATGGTATAACTACTGTATAGCGAACGGGCTTGACATTCTCATTTATGAAACAAAGCGGACGGAAGAACAGCAACGAAAATATGTTGCAGAAGGTAAATCAAAAACCATGCGCTCATACCATTTAGTAGGCCAAGCGCTCGATTTTGTCCCAATCGTAAACGGCAAAGCGGATTGGAATGGATACGACCGCCCGGAAATCAAAAAAGCCATTGCTTTTGCAAAGTCATTGGGCTTCACATGGGGCGGCGATTGGAAAACATTAGTTGACAAGCCGCATCTACAATATGATAAAATCGGATACGGCCAAGACGTCGAA…	19073	19720	1	W8EEW7	MAFIPTYHKRNLERLGELGPKTREKAMQWYNYCIANGLDILIYETKRTEEQQRKYVAEGKSKTMRSYHLVGQALDFVPIVNGKADWNGYDRPEIKKAIAFAKSLGFTWGGDWKTLVDKPHLQYDKIGYGQDVEKTESGTIKKLDPALSAAIVPYPGKPLKQGSKGKDVERIQRALKIKVDGIFGPQTEAAVKAYQKRKGLVVDGIVGPMTWNMLF	Firmicutes	Geobacillus	129337
AHJ88620.1	KJ159566.1	ATGGCTTTTATACCAACTTATCACAAGCGAAATTTAGAAAGATTAGGAGAATTAGGGCCAAAAACGCGCGAAAAAGCCATGCAATGGTATAACTACTGTATAGCGAACGGGCTTGACATTCTCATTTATGAAACAAAGCGGACGGAAGAACAGCAACGAAAATATGTTGCAGAAGGTAAATCAAAAACCATGCGCTCATACCATTTAGTAGGCCAAGCGCTCGATTTTGTCCCAATCGTAAACGGCAAAGCGGATTGGAATGGATACGACCGCCCGGAAATCAAAAAAGCCATTGCTTTTGCAAAGTCATTGGGCTTCACATGGGGCGGCGATTGGAAAACATTAGTTGACAAGCCGCATCTACAATATGATAAAATCGGATACGGCCAAGACGTCGAA…	19073	19720	1	W8EEW7	MAFIPTYHKRNLERLGELGPKTREKAMQWYNYCIANGLDILIYETKRTEEQQRKYVAEGKSKTMRSYHLVGQALDFVPIVNGKADWNGYDRPEIKKAIAFAKSLGFTWGGDWKTLVDKPHLQYDKIGYGQDVEKTESGTIKKLDPALSAAIVPYPGKPLKQGSKGKDVERIQRALKIKVDGIFGPQTEAAVKAYQKRKGLVVDGIVGPMTWNMLF	Firmicutes	Geobacillus kaustophilus	1462
AHJ88540.1	KJ433976.1	TTGGGAATGACTTTGGAGAACGGGTGGCCTGAGTGCGACCTGTCCGACACTGAGCGCCTGACGATCCCCGGCACCGCGCTGAGCCTGCCGATCCGCAAGGGCCAGCCGCACGCGATCCTGCAAGCGTTCTTCCGTGACGTCAACGAGTTCATCGAGCCGGTGATGAACGCCCGAGGGCTGAGCGACGAGGGCAGCTGGACCGAGAACAACAGCGTCTACACGTCGAACCACAAGGGCGCGACCGCCGTCGACTGGAACTGGTCCGATCACCCGGTCCAGATCCGCGACGCGGGCTGGGACGGCTCGGTGCTCATCAACGGCTCCCAGGTGCCCGCCATGCGCGAGCTGCTGGCGTGGTACGAGGGCATGGTCTTCTGGGGCAACGACTGGAACTCGTTC…	38349	39818	1	W8EEP3	MGMTLENGWPECDLSDTERLTIPGTALSLPIRKGQPHAILQAFFRDVNEFIEPVMNARGLSDEGSWTENNSVYTSNHKGATAVDWNWSDHPVQIRDAGWDGSVLINGSQVPAMRELLAWYEGMVFWGNDWNSFIDSMHFQMGYNTFGAQNFDRVHSFIQRKIRADGFSTYRRGGTPRGGGFAEVPAAPLHPIKPTSGLTPEVLWRIAGGAASKLSVGHFERWFDELVECQAACGVLGNIDRSAMWYSQVFPESGNLVYTEEIASGAAYEGRCEGLGNCQPGDGVRFKGRSFMQVTGRSNYTKMSGWAHGKGYVPTPDYFVVHPDQLDDERFAFLGVTWYWTTQRPMNDAADARNLELATRYVNGGLTNLEGRRAVYNRALAENANLLLTNPVEPWEELM…	Actinobacteria	Mycolicibacterium smegmatis MC2 155	246196
AHJ88340.1	KJ433973.1	GTGGCTTTGGGAATGACTCTGGAGAACGGCTGGCCGGAATGCGACCTGTCCGACACTGAGCGCCTGACGATCCCCGGCACCGCGCTGAGCCTGCCGATCCGCAAGGGCCAGCCGCACGCGATCTTGCAGGCGTTCTTCCGTGACGTCAACGAGTTCATCGAGCCGGTGATGAACGCCCGAGGGCTCAGCGACGAGGGCAGCTGGACCGAGAACAACAGCGTCTACACGTCGAACCACAAGGGCGCGACCGCCGTCGATTGGAACTGGAGCGACCATCCGCTGGGCGTCAAGAACGGCGGCTGGGACGGCTCGGTGCTCATCAACGGCTCCCAGGTACCCGCCATGCGCGAGCTGCTGACCTGGTACGAGGGCATGGTCTTCTGGGGCAACGACTGGAGC…	38368	39846	1	W8EE96	MALGMTLENGWPECDLSDTERLTIPGTALSLPIRKGQPHAILQAFFRDVNEFIEPVMNARGLSDEGSWTENNSVYTSNHKGATAVDWNWSDHPLGVKNGGWDGSVLINGSQVPAMRELLTWYEGMVFWGNDWSSPVDSMHFQMGYNTCCGGDNAKRVDSFIQRKIRADGFSTFRRGGTPRGGGFAELPAAPVHPIKPTSGLTPEVLWRIAGGAASKLPVSHFERWFDELVECQAACGVLGNIDRSAMWYAQVFHESGNLVHTEEIASGAAYEGRCEGLGNCQPGDGVRFKGRSFIQVTGRSNYTKLSGWAHSKGYVPTPDYFVVHPDQLDDEQYAMLGVTWYWTTQRRMNDAADARNLELATRYVNGGTNGLDHRRAIYNRALAENANLLLTNPVEPWE…	Actinobacteria	Mycolicibacterium smegmatis MC2 155	246196
AHJ86577.1	KJ410133.1	GTGGCTGATCGCTGTATGCCGCTCGCCGACGGAACCTATCGGCTCGGCTCGCTGTTCGGGAACCGCAAGGGCGGCTTCCATCGCGGGATCGACTTCGAGGCGGACGACGGGACGCCGATCTATGCGTCGCAGGCCGGCACCGTCGCGCATATCGGCTCGGCGTCCGGCTTCGGGCAGTGGATCGTGATTGATCATCCGGCCGAAGACGGCGCCGGCACGACCGTTTACGGGCACATGTGGAACGCGTTCGCGACGGGGCTCCGCGCCGGCCAACGCGTCGCGGCCGGCCAACTGATCGGCTACGTCGGCTCGAACGGCGAGTCGACGGGCCCGCACCTGCACTTCGAGGTCCACCCGACTGTCTGGGCTGCCGGCTCGCAGATCGACCCGGCGCCGTGG…	24367	25716	1	W8ED04	MADRCMPLADGTYRLGSLFGNRKGGFHRGIDFEADDGTPIYASQAGTVAHIGSASGFGQWIVIDHPAEDGAGTTVYGHMWNAFATGLRAGQRVAAGQLIGYVGSNGESTGPHLHFEVHPTVWAAGSQIDPAPWLRATRNPGGVPAPIPPPAPAPAPAPPPGGNTVGDPVWLPDALRPAVSNLVEYPGWRSRGHGDFKDIRGVMVHHTGGPASARSIADGRPDLAGPLSQLHISRDGVVTIVAAGVAWHAGSGSYPWLPTNMGNWHLIGIECEWPYGEPGINDRNAHTVPWRRPQIIAIRNTCAALLQWMRFGVDRLIGHKDYAGRAQGKWDPGNMSMPWLRGEVEKDMSGFVFPGEDGPRPIIVDSGLPPVPLPPAPAPAYAGVLLHRGMNGPAVRRLQ…	Actinobacteria	Mycolicibacterium smegmatis MC2 155	246196
AHJ86462.1	KJ410132.1	ATGACGGCGGTCATCACCCGCAAGCAGGCTCAGTGGGTCCACGACATGGCCCGCGCCCGGAACGGTCTCCCGTACGCCTACGGCGGCGCGTTCACCAACGACCCGAAGCGATCGACTGACTGCTCTGGCCTGGTGCTGCAAACCGCAGCCTGGTACATGGGCCGCACCGACTGGGTCGGTAACCGCTACGGCTCCACCGAGAGCTTCCGGCTCGACCACAAGATCGTCTACGACCTGGGCTTCCGGCGCATGCCTCCGGGCGGGCCAGCGGCCCTGCCGTTCAAGCCGGTCATGCTCGTCGGCCTGATGCACGGCGGCGGCGGGGAGAACTCGCACACCGCCTGCACGCTGATGACGATGGACATCCCCGGTGGCCCGGTGAAGATGTCCGACCGAGGC…	4690	5988	1	W8ECQ1	MTAVITRKQAQWVHDMARARNGLPYAYGGAFTNDPKRSTDCSGLVLQTAAWYMGRTDWVGNRYGSTESFRLDHKIVYDLGFRRMPPGGPAALPFKPVMLVGLMHGGGGENSHTACTLMTMDIPGGPVKMSDRGVDWESHGNRNGVGVDLYDNARAWNDPLFHDFWYLDAKLEDAPAAPGEMTVPLFQKGNGRWGSPSPAWDHLIMRESSGDPTIIQQIIDVNSGGNEAEGLFQITPKTWRAHNGTQFAPSARLATPQQQAIVAARIFTRNPSGSDWGAGLPGREDPKQLAAGLVPTEPQGEDGFLSALNDAEQREVLNLLRWIAAPEYGELRKLFQNEDMYRTDNERRRTAVGVALDARTFSWETRVEDAAKRGEQWALDLVVQAARGTLPGVTRVGSN…	Actinobacteria	Mycolicibacterium smegmatis	1772
AHJ86462.1	KJ410132.1	ATGACGGCGGTCATCACCCGCAAGCAGGCTCAGTGGGTCCACGACATGGCCCGCGCCCGGAACGGTCTCCCGTACGCCTACGGCGGCGCGTTCACCAACGACCCGAAGCGATCGACTGACTGCTCTGGCCTGGTGCTGCAAACCGCAGCCTGGTACATGGGCCGCACCGACTGGGTCGGTAACCGCTACGGCTCCACCGAGAGCTTCCGGCTCGACCACAAGATCGTCTACGACCTGGGCTTCCGGCGCATGCCTCCGGGCGGGCCAGCGGCCCTGCCGTTCAAGCCGGTCATGCTCGTCGGCCTGATGCACGGCGGCGGCGGGGAGAACTCGCACACCGCCTGCACGCTGATGACGATGGACATCCCCGGTGGCCCGGTGAAGATGTCCGACCGAGGC…	4690	5988	1	W8ECQ1	MTAVITRKQAQWVHDMARARNGLPYAYGGAFTNDPKRSTDCSGLVLQTAAWYMGRTDWVGNRYGSTESFRLDHKIVYDLGFRRMPPGGPAALPFKPVMLVGLMHGGGGENSHTACTLMTMDIPGGPVKMSDRGVDWESHGNRNGVGVDLYDNARAWNDPLFHDFWYLDAKLEDAPAAPGEMTVPLFQKGNGRWGSPSPAWDHLIMRESSGDPTIIQQIIDVNSGGNEAEGLFQITPKTWRAHNGTQFAPSARLATPQQQAIVAARIFTRNPSGSDWGAGLPGREDPKQLAAGLVPTEPQGEDGFLSALNDAEQREVLNLLRWIAAPEYGELRKLFQNEDMYRTDNERRRTAVGVALDARTFSWETRVEDAAKRGEQWALDLVVQAARGTLPGVTRVGSN…	Actinobacteria	Mycolicibacterium smegmatis MC2 155	246196
AHJ86314.1	KJ028219.1	GTGCCTGGATCCGAAATCCCCCGCTACTGGCCATTAGGCGCCGGCCGGATCGTAACGTCGCCGTTCGGCCCGCGATCCGGTGGCTTTCATGCCGGCGTCGACTTCGGCCGTAACGGCGGCTCAGCCGGTATGCCGGTCTACGCCGTGCAATCGGGGACCGTGATCTATGCCGGCGCCGCACAGGGTTACGGCGGGCCCGATCCGGCCGGCTGGCTCGTCATCGATTCGACGGACGCCGAAGGCAGCGGATGCCTCGAATACGGACATATCGTCCGGGAAGTCAGCAAGGGGCAACATGTTTCGGCCGGCCAGCGGATCGGCCACATCAACCCGGACACGCGAACGAACGGCGGAACGCCGAGCAATCCGATCGCGCCGCATCTCCATCTGTCGGATATG…	27405	28772	1	W8E8S7	MPGSEIPRYWPLGAGRIVTSPFGPRSGGFHAGVDFGRNGGSAGMPVYAVQSGTVIYAGAAQGYGGPDPAGWLVIDSTDAEGSGCLEYGHIVREVSKGQHVSAGQRIGHINPDTRTNGGTPSNPIAPHLHLSDMPREYNPGAKQDPMKRLAGAREPEAAPPAPSTGGNATVALADPITKALWTARNRYSPRGLPSPMWIGCHTSESRSRAVNLRDYCERNEVSYHRIVDDVDIVGMVRDTDGSWSAVGANKYAYHICWSSSFASWSREQWLDPTPGDGFNERNALRLGAKQIAYWIQQSRAAGRPIPVEWIGGRNRPPWGLNGICGHVDFGTWGGGHSDPGPNFPVDTLLSDVREFLTGEPQPPIVAPPPVGVPGTNPDKYADWMLYQGNPRNNVDRVRA…	Actinobacteria	Mycolicibacterium smegmatis MC2 155	246196
CDG57977.1	HG424323.1	ATGAGCGTACAACAATCTATTGTAAACTGGTTTGTTAACCATAGAGGTAAATTGACCTATTCAATGTATGGCAGTCGAAACGGTTCAGACGGTACAGCTGACTGTTCTGGTTCGATTTCACAAGCATTAAAAGAAGCAGGTGTCGGTATTCAAGGACTACCATCAACAGTAACTCTAGGACAACAACTAGCAAACAACGGTTTCTATCGTGTAAGTCGCAATCAAGATTGGGATGCCTTGGCAGGAGACATAATCTTAATGTCATGGGGTGTTGATATGTCACAATCTGGCGGAGCTGGTGGTCACGTTGGTGTCATGATGGATAGTGTAAACTTCATTAGTTGTGATTATTCAACACAAGGAGCAGTGGGTCAAGCTATCAATACGTATCCTTGGAAC…	40415	41260	1	W6LMV8	MSVQQSIVNWFVNHRGKLTYSMYGSRNGSDGTADCSGSISQALKEAGVGIQGLPSTVTLGQQLANNGFYRVSRNQDWDALAGDIILMSWGVDMSQSGGAGGHVGVMMDSVNFISCDYSTQGAVGQAINTYPWNDYYASNKPAYIEVWRYADSAPQTNNQANTAVSPQQKAYYQANEVKYVNGIWQIKCDYLVPVGFDWTENGIPVAMVNWVDADGNDLADGADQDFKAGMFFSFEGDETNITDTGNGGYYGGYYWRQFEFGQFGTVWLSCWNKDDLVNYYQ	Firmicutes	Streptococcus thermophilus DSM 20617	1091038
AHJ10590.1	KJ210330.1	ATGAAATCACAACAACAAGCAAAAGAATGGATATATAAACATGAGGGTACTGGTGTTGACTTTGATGGTGCATATGGTTTTCAATGTATGGACTTAGCTGTTGCTTATGTATATTACATTACAGACGGTAAAGTTCGTATGTGGGGTAACGCCAAAGACGCTATTAATAATGACTTTAAAGGTTTAGCAACGGTGTATGAAAATACACCGAGCTTTAAACCTCAATTAGGTGACGTTGCTGTTTATACTAATTCTCAATATGGTCACATTCAATGTGTAATAAGTGGTAATTTAGATTATTATACATGTTTAGAGCAAAACTGGTTAGGTGGTGGGTTTGACGGTTGGGAAAAAGCAACAATAAGAACACATTATTATGACGGTGTAACACACTTTATT…	11240	11992	-1	W6EBY7	MKSQQQAKEWIYKHEGTGVDFDGAYGFQCMDLAVAYVYYITDGKVRMWGNAKDAINNDFKGLATVYENTPSFKPQLGDVAVYTNSQYGHIQCVISGNLDYYTCLEQNWLGGGFDGWEKATIRTHYYDGVTHFIRPKFSASNSNVLETSKVNTFGNWKQNQYGTYYRNENATFTCGFLPIFARVGSPKLSEPNGYWFQPNGYTPYDEVCLSDGLVWIGYNWQGTRYYLPVRQWNGKTGNSYSIGLPWGVFS	Firmicutes	Staphylococcus aureus	1280
AHI61323.1	KJ025956.1	ATGAGCTTCACCTGGTTCGCCGACAAGCCGCTACGCACCCGCGAACAGGTCGCCCGCGAAGTCCACGCCGTCTCCCTAGCCCGTGGCCTCGATGAACTCGCCACCGTCATTGCCCTGATGACCATCTCCACCGAGGTCGGCACCGGAACCGGCGATGACCGCAAGTGGTGGTGTCCCGCCAACGACCGCGTGCCCGCCACGAAGAACTACCCGCACGACTCCCGCAGTGACGACAACCGCTCCTCCGGCTACTTCCAGCAGCAACCCGGACCTAACGGCGAACCGTGGTGGGGCACACCCGAAAACATGATGACCCTGCCACAAGCAGCCAACACGTTCCTCGAACGACTCTCCGACGACTACAGGCGCGCCGCCAACAACCCCAGGTTGGCCGGCGAG…	26300	27571	1	W6B3B8	MSFTWFADKPLRTREQVAREVHAVSLARGLDELATVIALMTISTEVGTGTGDDRKWWCPANDRVPATKNYPHDSRSDDNRSSGYFQQQPGPNGEPWWGTPENMMTLPQAANTFLERLSDDYRRAANNPRLAGEFAQRVQQSAYPDRYADKWDEAWSVLRRALNETTPEEPVTENRPAYNEFPIWSANNSARSGKPTMFLIHTQEGGGGDAAAENLAKWFQNGNGVSYHYTISQASDGGVTVVDCVDTDRAAWSVGNANSISINLCFAGSRASWMRDQWMKQSNAIDVAAYLAVQDAKKYGFTPLVVPPPYTNGRPGISDHRWVTDVFKWGTHTDVGDWFPWDYFTERVNHWAAGGKTEPEPPKVKRFPDDWTDRELAVETLRQQRGYTLNGWPQLGGRT…	Actinobacteria	Mycolicibacterium smegmatis	1772
AHI61323.1	KJ025956.1	ATGAGCTTCACCTGGTTCGCCGACAAGCCGCTACGCACCCGCGAACAGGTCGCCCGCGAAGTCCACGCCGTCTCCCTAGCCCGTGGCCTCGATGAACTCGCCACCGTCATTGCCCTGATGACCATCTCCACCGAGGTCGGCACCGGAACCGGCGATGACCGCAAGTGGTGGTGTCCCGCCAACGACCGCGTGCCCGCCACGAAGAACTACCCGCACGACTCCCGCAGTGACGACAACCGCTCCTCCGGCTACTTCCAGCAGCAACCCGGACCTAACGGCGAACCGTGGTGGGGCACACCCGAAAACATGATGACCCTGCCACAAGCAGCCAACACGTTCCTCGAACGACTCTCCGACGACTACAGGCGCGCCGCCAACAACCCCAGGTTGGCCGGCGAG…	26300	27571	1	W6B3B8	MSFTWFADKPLRTREQVAREVHAVSLARGLDELATVIALMTISTEVGTGTGDDRKWWCPANDRVPATKNYPHDSRSDDNRSSGYFQQQPGPNGEPWWGTPENMMTLPQAANTFLERLSDDYRRAANNPRLAGEFAQRVQQSAYPDRYADKWDEAWSVLRRALNETTPEEPVTENRPAYNEFPIWSANNSARSGKPTMFLIHTQEGGGGDAAAENLAKWFQNGNGVSYHYTISQASDGGVTVVDCVDTDRAAWSVGNANSISINLCFAGSRASWMRDQWMKQSNAIDVAAYLAVQDAKKYGFTPLVVPPPYTNGRPGISDHRWVTDVFKWGTHTDVGDWFPWDYFTERVNHWAAGGKTEPEPPKVKRFPDDWTDRELAVETLRQQRGYTLNGWPQLGGRT…	Actinobacteria	Mycolicibacterium smegmatis MC2 155	246196
AHG23952.1	KF929199.1	ATTCCTAATGTTAATGATTTTAGTGGAAAAGCTACTGTTTATCAAAATACAACAAGTTTCTTAGCAAAACCAGGAGACATTGTTGTATGGGGTAGAAACTTTGGTCAAGGATATGGTCATGTAGCAGTTGTTGTTGAAGCAACATTAGATTATATTGTTGTAATTGAGAATAACTGGTTAGGTGGTGGATGGACTAGTGGACCGGCACAAGGTGGTACTGGTTGGGAAAAAGCAACTAGACGACGTCACAATTACGAGTTTCCTATGTGGTTCATTAGACCTATTTATAAAGATGATAAGAAAGTCAAATCCTACTCTACCAAAACTACAACTAAAAAACCAGCAGCTAAAAAGAAAAAAGCTAAAAAATTAAAATATATTAAAGATAATGTAAGAGGA…	34167	35453	1	W5RV91	MPNVNDFSGKATVYQNTTSFLAKPGDIVVWGRNFGQGYGHVAVVVEATLDYIVVIENNWLGGGWTSGPAQGGTGWEKATRRRHNYEFPMWFIRPIYKDDKKVKSYSTKTTTKKPAAKKKKAKKLKYIKDNVRGYKLPKRKKKTPDFIVLHNDAGSKGATATAYRNGLVNAPLSRLEAGIAASYIDRDTVWQALDENQVNWHCANSYANEHGYGIEICQSMGADNKTFLQNEQAAFQEAARLLKKWGLPANRNTVRLHCEFYSTSCPHRSAKLHTGFDPVTQGLLPKDKQLQLKDYFIKQIRQYMDGKIPTATVVKSTSASSNTVKPVASGWKRNNYGTYYKSENATYSNGNTPIITRTVGPLRSCPQAGLLPAGATIVYDTVCLQDYHVWVSYVTNKGY…	Firmicutes	Staphylococcus epidermidis	1282
AGR48314.1	KF021268.1;KF021268.1	ATGAAAACTAAAAAACAAGCTTTAAAATGGATTTTAAATACTATAGGTCAAGGTATAGATTGGGATAAAATGTATGGGTTTCAATGTATGGATTTAGTTGTTGCTTATTTGTATTACGTTACTGACGGAAAAATAGCAATGTGGGGAAATGCTATTGATGCTCCTAAAAATAATTTTAAAGGTACTGCTAAAGTAATTAAAAATTACCCTGCTTTTAGACCTGAAGAAGGAGATATAGTAGTTTGGTCTTATGGTAATTTTAGTACTTACGGACATATTGCTGTAGTTATAGATGGAGACCCTTACGGTGACTTGCAATATATCACAGTAGCTGAGCAAAATTGGAATGGTTTAGGACTATACAAACAAGAAGTTACTACAAAACGTATTCATAATTAC…	131368;132974	132090;133705	-1	W5RAT7	MKTKKQALKWILNTIGQGIDWDKMYGFQCMDLVVAYLYYVTDGKIAMWGNAIDAPKNNFKGTAKVIKNYPAFRPEEGDIVVWSYGNFSTYGHIAVVIDGDPYGDLQYITVAEQNWNGLGLYKQEVTTKRIHNYDGVSHFIRPKFKKTVKKEDNTLTKEKNNKKTKGKKLKVSTQRINYTMDKRGYKPKFVVIHNDAGSSSAQQYEQGLKNAGYSRYAQGVAHAYASDGYVWEAISEDRIAWHTGDGTNPGTGNFEGYGIEVCQSLGDRNTFLKNEQTVFQFIAEKLQKWNLPANRNTIRLHNEFIQTECPHASAYYHAGMNTKVDAYTKERQLKIKDYFIKQIRAYMKGSTPKSTVVKSSKSSGSLPKKKGKKQTSKSNIGKTFDFNGLSTNVWGTKWY…	Firmicutes	Staphylococcus epidermidis	1282
AGR48156.1	KF021268.1;KF021268.1	ATGGCAATGAATGATAACTATAGATTGAATATATCAGGTGATAGCTCTCAGTTAGAGAGTAGTTTAAAAATCATACAAGCTTATATGGATGCTATAGAAAATATGGAGCTTGACAAACCGATTGACGGTATGGCTGATAAACTAAAAATTATAGCATCTCAATTTAAAAGAATTAAAGATATTGCTGATAAAACTGATGGTAGTGCTTTTATATCTTCTAAAGATATGAATACAGTAGTAGATTCTACAAGAAAAGCTACTAAAGAAATTAATGATTTTAAAGATGCTATATCCGATGCTCAAAAAGAACAAATAGCAATGGGTAAAGCACCTAATACAAATTTACAAAAATCATATGAAAAATTAAATAATACTTTAGAATCTATGACTAAGAATTTA…	20953;24705	24267;25595	1	W5R8K4	MLNKWIDAMAPKNSKMRGLGEIYMKAGKASGLDPRYLVAHSAVETAWGTSNLSHGGDPKKGNWYGIGAFDNNPNNGFNYGLGIVGGAKWIAKNFYSRGQKTLHKMRHNGGQHEYATAGNWDTMIASIMGSSDKFLKGGKGGRFSPPQTETVESTTRSKNLDLNLTIPEGYDVDKASDMIVNEVVNYMNKNLQY	Firmicutes	Staphylococcus epidermidis	1282
AGI12244.1	KC430106.1	ATGACTACTATAGTTACAAGATATCCTCGTATCGAGGTTGATTTAATTACAGAAAACACTACTTACGAAATCCAGTACGACACGGGTGAAGCGTTAACTACTAAGAACTTTGATAACGCAATCTTATCCCTATCTACTAAAAATGCCATGGCTGATGATAGCCCTGCATTCTCATTAATCGTAACAGCACAAGATAAATGGGATAAAGTTATCGGACCAAACGATTTAATCCGTATCAAAGCAATCCCAGACGTAACTGACAAGGTTCCGGATAATCCTTGGATAATGGTTGGACTTATCTCAGATATCAAGAAAGACGGGGAATACGCGAATGGTACTCTAGTATATCGTGTTACTGGTCAAGCAATGACAAAAGCAATGATTAACTTCCAAGTAGGT…	135744	137921	-1	W5QUS2	MTTIVTRYPRIEVDLITENTTYEIQYDTGEALTTKNFDNAILSLSTKNAMADDSPAFSLIVTAQDKWDKVIGPNDLIRIKAIPDVTDKVPDNPWIMVGLISDIKKDGEYANGTLVYRVTGQAMTKAMINFQVGVIQQFAAISPDIGWLPDGTEQGLKFSGNNAAGIGNELMDRFLYKYAQYEFANGTGLQDYFTHEFKSWEADEALQDPSPFVNYQGSMRQFLEDIVAKPFNELFFEFTKDGRCIALMRPTPFDPDKWNNLQSYDITSDIVLQESYSRNDNEAYSVYCVDAPNIAEFTSLDLGVYPRFHPDLIKKYGYKRLDASNRYLLSANKAQSGNVNTGNAANNTGNTAKQPSYDELLLYINQQGFMDKETIRKKKSEMSASLKAQFPSMTVSMTN…	Firmicutes	Bacillus cereus	1396
AGI12245.1	KC430106.1	ATGGCTAAAAGGGAAAAGTATATTTTCGATGTAGAGGCTGAGGTCGGTAAAGCCGCCAAGAGTATTAAATCTTTAGAGGCTGAACTGTCTAAATTACAAAAGCTAAATAAAGAAATCGATGCTACTGGTGGAGACCGTACAGAGAAAGAGATGCTTGCTACATTAAAAGCAGCAAAAGAGGTTAATGCTGAGTACCAGAAGATGCAACGTATTTTAAAAGACCTTAGCAAATATAGCGGTAAAGTAAGTCGTAAGGAGTTTAACGATAGTAAGGTAATTAACAACGCCAAGACATCTGTTCAAGGTGGTAAGGTTACGGATTCATTCGGTCAAATGTTAAAGAACATGGAGCGACAAATTAACTCTGTAAACAAACAATTTGACAATCACCGTAAAGCT…	137994	141830	-1	W5QUF9	MAKREKYIFDVEAEVGKAAKSIKSLEAELSKLQKLNKEIDATGGDRTEKEMLATLKAAKEVNAEYQKMQRILKDLSKYSGKVSRKEFNDSKVINNAKTSVQGGKVTDSFGQMLKNMERQINSVNKQFDNHRKAMVDRGQQYTPHLKTNRKDSQGNSNPSMMGRNKSTTQDMEKAVDKFLNGQNEATTGLNQALYQLKEISKLNRRSESLSRRASASGYMSFQQYSNFTGDRRTVQQTYGGLKTANRERVLELSGQATGISKELDRLNSKKGLTAREGEERKKLMRQLEGIDAELTARKKLNSSLDETTSNMEKFNQSLVDAQVSVKPERGTMRGMMYERAPAIALAIGGAITATIGKLYSEGGNHSKAMRPDEMYVGQQTGAVGANWRPNRTATMRSGL…	Firmicutes	Bacillus cereus	1396
AHG24053.1	KF954506.1	ATGGCACGCCGACTCTTCAGGGGTCGGGCTTTCTCCGAGAACGGTTGGCCTTACGTCGACCAGGGTTCGTGTACGTGGGTGGAGGTTGTTCCCGGAGTCTGGCTCCAGTTCCAGAACGGCCCCTGCCTCACGGTCATGGTCGCGTTCGCTCGGGACTTCCACGCCCACGTCGAACCCCTCCGGGACTACGACTCCGCGTGCTGGACCCAGGACAACACCGTCGATACCAGCAACCACCCCGGTGGCACCGGGATGGACCTGAACTGGAACGGCGCTGACCAGAAGACCTTCCGCTACGGCATCACGAAGGAACGCGCCTACCCCGGCGACAAAGCCCGCAAGCTCGATGAGCTGCTGGCCTTCTACGAGGACGTGATCTACTGCGGCGGCTACTGGAGC…	3921	5405	1	W0LN01	MARRLFRGRAFSENGWPYVDQGSCTWVEVVPGVWLQFQNGPCLTVMVAFARDFHAHVEPLRDYDSACWTQDNTVDTSNHPGGTGMDLNWNGADQKTFRYGITKERAYPGDKARKLDELLAFYEDVIYCGGYWSIRDWMHFQMGYGTYDSKADRPTEKTLDFIRRKIRPDGFSTFNRGGSAAPDAASILARATGIPLDRARTVLPTLRDGLIQAECNTFPRIAMFLAQTCWESDQYRATEEYANGPMNEERWIYKGRTWIQLTWRSAYEGFGRWCHARGLVDDPMVFVNNPRSLADLRWAGLGAAYYWTTTVRNTRKYPTLNQASDARDVLVATQIVNGGTTHLAERTAIYNRAIALGDELLHILGEEEDFLSALNPQEQRLLFDKTLQVWGALFNKVES…	Actinobacteria	Mycolicibacterium smegmatis	1772
AHG24053.1	KF954506.1	ATGGCACGCCGACTCTTCAGGGGTCGGGCTTTCTCCGAGAACGGTTGGCCTTACGTCGACCAGGGTTCGTGTACGTGGGTGGAGGTTGTTCCCGGAGTCTGGCTCCAGTTCCAGAACGGCCCCTGCCTCACGGTCATGGTCGCGTTCGCTCGGGACTTCCACGCCCACGTCGAACCCCTCCGGGACTACGACTCCGCGTGCTGGACCCAGGACAACACCGTCGATACCAGCAACCACCCCGGTGGCACCGGGATGGACCTGAACTGGAACGGCGCTGACCAGAAGACCTTCCGCTACGGCATCACGAAGGAACGCGCCTACCCCGGCGACAAAGCCCGCAAGCTCGATGAGCTGCTGGCCTTCTACGAGGACGTGATCTACTGCGGCGGCTACTGGAGC…	3921	5405	1	W0LN01	MARRLFRGRAFSENGWPYVDQGSCTWVEVVPGVWLQFQNGPCLTVMVAFARDFHAHVEPLRDYDSACWTQDNTVDTSNHPGGTGMDLNWNGADQKTFRYGITKERAYPGDKARKLDELLAFYEDVIYCGGYWSIRDWMHFQMGYGTYDSKADRPTEKTLDFIRRKIRPDGFSTFNRGGSAAPDAASILARATGIPLDRARTVLPTLRDGLIQAECNTFPRIAMFLAQTCWESDQYRATEEYANGPMNEERWIYKGRTWIQLTWRSAYEGFGRWCHARGLVDDPMVFVNNPRSLADLRWAGLGAAYYWTTTVRNTRKYPTLNQASDARDVLVATQIVNGGTTHLAERTAIYNRAIALGDELLHILGEEEDFLSALNPQEQRLLFDKTLQVWGALFNKVES…	Actinobacteria	Mycolicibacterium smegmatis MC2 155	246196
AHG23792.1	KF861510.1	ATGACCATCGTCGTAACCCGCAAGCAAGCGCAGTGGGTCCACGACATGGCACGTGCTCGGGCTGGCCTACAGTACGCCTACGGTGGAGCTTTCACCAACGACCCTAGGGTTTCCACCGACTGCTCTGGTCTGGTGCTTCAGACCGCCGCCTGGTACGGCGGTCGCACCGACTGGGTCGGTAACCGGTACGGATCCACCGAGAGTTTCCGTCTCGACCACAAGATCGTCTACGACCTGGGCTTCAAGCGCCTGCCTCCGGGCGGCGTGGCTGCGCTGCCGATCAAGCCGGTAATGCTCGTCGGTCTGATGCACGGAGGCGGCGGGGCTAACTCGCACACCTCCTGCACGCTGATGACGATGGACATCCCCGGTGGCCCGGTGAAGATGTCCGCTCGCGGC…	5895	7142	1	W0LMX6	MTIVVTRKQAQWVHDMARARAGLQYAYGGAFTNDPRVSTDCSGLVLQTAAWYGGRTDWVGNRYGSTESFRLDHKIVYDLGFKRLPPGGVAALPIKPVMLVGLMHGGGGANSHTSCTLMTMDIPGGPVKMSARGVDWESHGNRNGHGVDLYDGARAWNDPMFHDFWYLDAVLEGSDETPSEMTVPLTQNANGTWTSPSPAWAHLIMRESSGNPTIIQQIHDVNSGGNEAEGLFQITPKTWKAHNGTEFAPTPRSATPQQQAIVAARIFTRNPSGSDWGAGLPGREDPQQLAAGLVPTHSEEDELADPAIQKMIREIHACLFNETESWSPLATPGEGAIYQLHEKIHSIDGMVHPIYAEKRARAGDLGELHRIVLAAKGLGKVRDAVTVRVFQQILADIER…	Actinobacteria	Mycolicibacterium smegmatis	1772
AHG23792.1	KF861510.1	ATGACCATCGTCGTAACCCGCAAGCAAGCGCAGTGGGTCCACGACATGGCACGTGCTCGGGCTGGCCTACAGTACGCCTACGGTGGAGCTTTCACCAACGACCCTAGGGTTTCCACCGACTGCTCTGGTCTGGTGCTTCAGACCGCCGCCTGGTACGGCGGTCGCACCGACTGGGTCGGTAACCGGTACGGATCCACCGAGAGTTTCCGTCTCGACCACAAGATCGTCTACGACCTGGGCTTCAAGCGCCTGCCTCCGGGCGGCGTGGCTGCGCTGCCGATCAAGCCGGTAATGCTCGTCGGTCTGATGCACGGAGGCGGCGGGGCTAACTCGCACACCTCCTGCACGCTGATGACGATGGACATCCCCGGTGGCCCGGTGAAGATGTCCGCTCGCGGC…	5895	7142	1	W0LMX6	MTIVVTRKQAQWVHDMARARAGLQYAYGGAFTNDPRVSTDCSGLVLQTAAWYGGRTDWVGNRYGSTESFRLDHKIVYDLGFKRLPPGGVAALPIKPVMLVGLMHGGGGANSHTSCTLMTMDIPGGPVKMSARGVDWESHGNRNGHGVDLYDGARAWNDPMFHDFWYLDAVLEGSDETPSEMTVPLTQNANGTWTSPSPAWAHLIMRESSGNPTIIQQIHDVNSGGNEAEGLFQITPKTWKAHNGTEFAPTPRSATPQQQAIVAARIFTRNPSGSDWGAGLPGREDPQQLAAGLVPTHSEEDELADPAIQKMIREIHACLFNETESWSPLATPGEGAIYQLHEKIHSIDGMVHPIYAEKRARAGDLGELHRIVLAAKGLGKVRDAVTVRVFQQILADIER…	Actinobacteria	Mycolicibacterium smegmatis MC2 155	246196
AHG23532.1	KF841475.1	ATGGCACGCCGGCTCTTCAGGGGTCGGGCATTCTCGGAGAACGGTTGGCCCTACGTCGACCAAGGATCGTGTACATGGGACGAGGTCGTTCCCGGTGTCTGGCTGCAGATACAGAACGGCGCTCCCTTCACGATCATGCGAGCGTTCGCTCGGGACTTCCACGCCCACGTAGAGCCGCTCCGCGACTACGACTCCGCGTGCTGGACCCAGGACAACACCGTCGACACCAGCAACCACCCCGGTGGCACCGGGATGGACCTGAACTGGAACGGCGCTGACCAGAAGACATTCCGCTACGGCATCACGAAGGAACGCGCCTACCCCGGCGACAAAGCCCGCAAGCTCGATGAGCTGCTGGCCTTCTACGAGGACGTGATCTACTGCGGCGGCTACTGGAGC…	3921	5423	1	W0LMC4	MARRLFRGRAFSENGWPYVDQGSCTWDEVVPGVWLQIQNGAPFTIMRAFARDFHAHVEPLRDYDSACWTQDNTVDTSNHPGGTGMDLNWNGADQKTFRYGITKERAYPGDKARKLDELLAFYEDVIYCGGYWSIRDWMHFQMGYGTYDSKADRPTEKTLDFIRRKIRPDGFSTFNRGGGTTVPNGASVLARATGIPLDRAEKILPALREGLILAECNTFPRIAMFLAQTCWESDQYRATEEYANGPAHEERWIYKGRTWIQLTWRSAYEGFGKWCHARGLVNDPMVFVNNPRSLADLKWAGLGAAYYWTTTVRNTRKYPTLNQASDARDVLVATQIVNGGTNHLAERTAIYNRAIALGDELLQLVQEEDGFLSALNSAEQREVLDLLRWLAAPEYGELR…	Actinobacteria	Mycolicibacterium smegmatis	1772
AHG23532.1	KF841475.1	ATGGCACGCCGGCTCTTCAGGGGTCGGGCATTCTCGGAGAACGGTTGGCCCTACGTCGACCAAGGATCGTGTACATGGGACGAGGTCGTTCCCGGTGTCTGGCTGCAGATACAGAACGGCGCTCCCTTCACGATCATGCGAGCGTTCGCTCGGGACTTCCACGCCCACGTAGAGCCGCTCCGCGACTACGACTCCGCGTGCTGGACCCAGGACAACACCGTCGACACCAGCAACCACCCCGGTGGCACCGGGATGGACCTGAACTGGAACGGCGCTGACCAGAAGACATTCCGCTACGGCATCACGAAGGAACGCGCCTACCCCGGCGACAAAGCCCGCAAGCTCGATGAGCTGCTGGCCTTCTACGAGGACGTGATCTACTGCGGCGGCTACTGGAGC…	3921	5423	1	W0LMC4	MARRLFRGRAFSENGWPYVDQGSCTWDEVVPGVWLQIQNGAPFTIMRAFARDFHAHVEPLRDYDSACWTQDNTVDTSNHPGGTGMDLNWNGADQKTFRYGITKERAYPGDKARKLDELLAFYEDVIYCGGYWSIRDWMHFQMGYGTYDSKADRPTEKTLDFIRRKIRPDGFSTFNRGGGTTVPNGASVLARATGIPLDRAEKILPALREGLILAECNTFPRIAMFLAQTCWESDQYRATEEYANGPAHEERWIYKGRTWIQLTWRSAYEGFGKWCHARGLVNDPMVFVNNPRSLADLKWAGLGAAYYWTTTVRNTRKYPTLNQASDARDVLVATQIVNGGTNHLAERTAIYNRAIALGDELLQLVQEEDGFLSALNSAEQREVLDLLRWLAAPEYGELR…	Actinobacteria	Mycolicibacterium smegmatis MC2 155	246196
AHG24425.1	KF986247.1	GTGGCTTTCATCCAGAAACAGGGATACTGGAAATCCGAAAACGGCTGGCGCATGTGCGATACCGCCGAATTGGACTATACACCAGTTCCCGGAACCAACTTCAAGCTCGGCGTACGCAAGGGCGCACCGAGTGTCATTCTCAAATCGTTGATCTGGCGGCTCAATCGCATCGAGCCCATGATCACGTCGCAAATCGGCTGCTACACAGCCGAAAACTCGATGCGCAACTCGAACCACAATTCCGCGACGGCGATTGACTACAACTGGAACTTGCACCCCTATCAGAAGTGGGGCACGTGGGGGAACAACCGCGCCGCCGTCGATAAGGTGATTGCCGACTTCCGAGGCATCGTGGAGTTCGGCGGAAACTGGACCTCCCCGCGCGACGAGATGCACTTC…	31663	32628	1	W0LKG4	MAFIQKQGYWKSENGWRMCDTAELDYTPVPGTNFKLGVRKGAPSVILKSLIWRLNRIEPMITSQIGCYTAENSMRNSNHNSATAIDYNWNLHPYQKWGTWGNNRAAVDKVIADFRGIVEFGGNWTSPRDEMHFELHFAEGHQGTEQLAQELRDGLWGIWKAGTAPSDAPSSGGGSSAGDILRIGSTGPEVLKMQKGMNAVFKNYKAMPLDEDGIFGPMVQAAVIEFQQRSLISVDGEVGPQTKAKLAEYGIVLTGQTTPTSPPAPAAFVYPSHEEMVKQLWEQAFGPQAKGWESLFGKSVDGSRGKFTVEAIADIRNVATQ	Actinobacteria	Mycolicibacterium smegmatis	1772
AHG24425.1	KF986247.1	GTGGCTTTCATCCAGAAACAGGGATACTGGAAATCCGAAAACGGCTGGCGCATGTGCGATACCGCCGAATTGGACTATACACCAGTTCCCGGAACCAACTTCAAGCTCGGCGTACGCAAGGGCGCACCGAGTGTCATTCTCAAATCGTTGATCTGGCGGCTCAATCGCATCGAGCCCATGATCACGTCGCAAATCGGCTGCTACACAGCCGAAAACTCGATGCGCAACTCGAACCACAATTCCGCGACGGCGATTGACTACAACTGGAACTTGCACCCCTATCAGAAGTGGGGCACGTGGGGGAACAACCGCGCCGCCGTCGATAAGGTGATTGCCGACTTCCGAGGCATCGTGGAGTTCGGCGGAAACTGGACCTCCCCGCGCGACGAGATGCACTTC…	31663	32628	1	W0LKG4	MAFIQKQGYWKSENGWRMCDTAELDYTPVPGTNFKLGVRKGAPSVILKSLIWRLNRIEPMITSQIGCYTAENSMRNSNHNSATAIDYNWNLHPYQKWGTWGNNRAAVDKVIADFRGIVEFGGNWTSPRDEMHFELHFAEGHQGTEQLAQELRDGLWGIWKAGTAPSDAPSSGGGSSAGDILRIGSTGPEVLKMQKGMNAVFKNYKAMPLDEDGIFGPMVQAAVIEFQQRSLISVDGEVGPQTKAKLAEYGIVLTGQTTPTSPPAPAAFVYPSHEEMVKQLWEQAFGPQAKGWESLFGKSVDGSRGKFTVEAIADIRNVATQ	Actinobacteria	Mycolicibacterium smegmatis MC2 155	246196
AHG24230.1	KF981601.1	ATGACGGCCGTCGTGACCCGCCAGCGGGCGCAGTGGGTCCACGACATGGCCCGCGCCCGCAACGGCAACCCGTACGCCTACGGCGGCGCGTTCACCGAAGACCCACGTCGGTCCACCGACTGCTCTGGCCTGGTGCTCCAAACCGGAGCCTGGTACATGGGCCGCACCGACTGGTCCGGGAACCGCTACGGCTCCACCGAGAGCTTCCGGCTCGACCACAAGATCGTCTACGACCTGGGCTTCCGGCGTCTGCCTCCGGGCGGCGTCAAGGCCCTGCCGTTCAAGCCGGTCATGCTCGTCGGCCTGCAGCACGGCGGCGGCGGGGAGAACTCACACACCGCCTGCACGCTGATGACGATGGACATCCCCGGTGGTCCGGTGAAGATGTCCGACCGCGGC…	4797	6086	1	W0LK03	MTAVVTRQRAQWVHDMARARNGNPYAYGGAFTEDPRRSTDCSGLVLQTGAWYMGRTDWSGNRYGSTESFRLDHKIVYDLGFRRLPPGGVKALPFKPVMLVGLQHGGGGENSHTACTLMTMDIPGGPVKMSDRGVDWESHGGGGVDLYDDARAWNDPMFHDFWYLDAKLEDAPTSAELTVPLVAKGNGFWGSPSPAWDHLIKRESGGNPTIIQQIIDVNSGGNEAEGLFQITPKTWRAHNGTQFAASPRLATPQQQAIVAARIFVRNPSGSDWGAGLPGREDAKQLAAGLVPTEPLGEDGFLSALNDAEQREVLNLLRWIAAPEYGELRKLFQNEDMYRTDNVRRRTAVGVALDARTFAWEDRVEKSAERGEQWAIDLVVKAARGEGAGVIRPGSNTPDP…	Actinobacteria	Mycolicibacterium smegmatis	1772
AHG24230.1	KF981601.1	ATGACGGCCGTCGTGACCCGCCAGCGGGCGCAGTGGGTCCACGACATGGCCCGCGCCCGCAACGGCAACCCGTACGCCTACGGCGGCGCGTTCACCGAAGACCCACGTCGGTCCACCGACTGCTCTGGCCTGGTGCTCCAAACCGGAGCCTGGTACATGGGCCGCACCGACTGGTCCGGGAACCGCTACGGCTCCACCGAGAGCTTCCGGCTCGACCACAAGATCGTCTACGACCTGGGCTTCCGGCGTCTGCCTCCGGGCGGCGTCAAGGCCCTGCCGTTCAAGCCGGTCATGCTCGTCGGCCTGCAGCACGGCGGCGGCGGGGAGAACTCACACACCGCCTGCACGCTGATGACGATGGACATCCCCGGTGGTCCGGTGAAGATGTCCGACCGCGGC…	4797	6086	1	W0LK03	MTAVVTRQRAQWVHDMARARNGNPYAYGGAFTEDPRRSTDCSGLVLQTGAWYMGRTDWSGNRYGSTESFRLDHKIVYDLGFRRLPPGGVKALPFKPVMLVGLQHGGGGENSHTACTLMTMDIPGGPVKMSDRGVDWESHGGGGVDLYDDARAWNDPMFHDFWYLDAKLEDAPTSAELTVPLVAKGNGFWGSPSPAWDHLIKRESGGNPTIIQQIIDVNSGGNEAEGLFQITPKTWRAHNGTQFAASPRLATPQQQAIVAARIFVRNPSGSDWGAGLPGREDAKQLAAGLVPTEPLGEDGFLSALNDAEQREVLNLLRWIAAPEYGELRKLFQNEDMYRTDNVRRRTAVGVALDARTFAWEDRVEKSAERGEQWAIDLVVKAARGEGAGVIRPGSNTPDP…	Actinobacteria	Mycolicibacterium smegmatis MC2 155	246196
AHG24347.1	KF986246.1	GTGACCGAAAAGGTTCTGCCCTACGACCGCAGCGTCGTCCCGCAGGAAACCGGCTACTGGTGCGGCCCCGCGGCGACACAAGTGGTGCTGAACTCGCGCGGCATCATCAAGGCCGAATCCGACCTCGCCCGCCAGATCGGCACCACCACCCGCGGCACCGACTACGTCGGCCTCATCGAGCGGGTACTCGATGCGATCGTGCCCGACGCTCGCTACACCTCGGTATACATCGAGAACGACCCGCCGACCTCGGCGCAGAAAGAAACCCTGTGGCGCAACCTCGTTGCGTCGATCAACGCCGGGTACGGCGTCGTCATGAACTGGGTTGCGCCGCCGAGCAACAAGCCGCGCGGCGTCAAAGGCAGTGTGTCGCCGTCCTACTCGGGCGGCACCACCTAC…	21831	23330	1	W0LJZ5	MTEKVLPYDRSVVPQETGYWCGPAATQVVLNSRGIIKAESDLARQIGTTTRGTDYVGLIERVLDAIVPDARYTSVYIENDPPTSAQKETLWRNLVASINAGYGVVMNWVAPPSNKPRGVKGSVSPSYSGGTTYHYVAAMGYDDNPAARAVWIADSGFRPYGYWVSFDQCATLIPPKGYCYAAAPAAPAAPSTPAPAVDAVTLLAQAMSPTEVSRETLALYLPHFAEAMRAAEITTVRRAAAWCSQVGHESAGLRYMAEIQTDGPGWTEDRRRYRGRGPIQLTWSSNYREFGQWCAARGYVTDPELFVKLPELVEQPRWGFLAASWYWLHGGQKPGQINAYADAGDILAVSRCVNGWIEGTNPVGWPDRQDRWNRCLALGDQLLTLATTTPTDPLEELLM…	Actinobacteria	Mycolicibacterium smegmatis MC2 155	246196
AHG24140.1	KF959563.1	GTGCGAATCCCCGGTGCTGAGCACGTAAGTCTCCAGATTCAGAACGGTCCCCCGCTGCAGGTTCTGCGGGCGTTCGCTGCGGACTTCCACGCCCACGTCGAGCCCCTCCGGGACCCGGACTCCGCGTGCTGGACCCAGGACAACACCGTCGACACCAGTAACCACCCCGGTGGTACTGCGATGGACCTGAACTGGCAGGGCGCTGACGGCAAGACGTTCCGCTACGGCATCTCCGAGGAGAGGGCCTACCCGTCTCCGAAGCACCAGCGTCTGCGCGAGCTGCTCGACTTCTACGAAGGGGTCGTCTTCTGCGGTGGGTTCTGGAGCATCCAGGACTGGATGCACTTCCAGATGGGCGCTGGCACCTACGACTCGAGGGCCGACCGGCCCACGGAGAAG…	4008	5411	1	W0LJS5	MRIPGAEHVSLQIQNGPPLQVLRAFAADFHAHVEPLRDPDSACWTQDNTVDTSNHPGGTAMDLNWQGADGKTFRYGISEERAYPSPKHQRLRELLDFYEGVVFCGGFWSIQDWMHFQMGAGTYDSRADRPTEKTLDFIRRKIRPDGFSTFKRGGGGSAAPDAASVLARAADIPLAKAQEILPTFREGAVLAECTTVPRLAMFIAQTCWESDRYRATEEYANGPMNEERWIYKGRTWIQLTWRSAYEGFGRWCHARGLVNDPMVFVNNPRSLADLRWAGLGAAYYWVTTRRESRKYPTLNEASDARDVLVATQIVNGGTTHLAERTAIYNRAIALGDELLHILGEEDELANPEIEKMIREVHACLFNRIVSQSIYRFPKNPDGSEHPGNIWQLHELIKNQ…	Actinobacteria	Mycolicibacterium smegmatis MC2 155	246196
AHG23621.1	KF841476.1	ATGGCACGCCGGCTCTTCAGGGGTCGGGCATTCTCGGAGAACGGTTGGCCCTACGTCGACCAAGGATCGTGTACATGGGACGAGGTCGTTCCCGGTGTCTGGCTGCAGATACAGAACGGCGCTCCCTTCACGATCATGCGGGCGTTCGCTCGGGACTTCCACGCCCACGTAGAGCCGCTCCGCGACTACGACTCCGCGTGCTGGACCCAGGACAACACCGTCGACACCAGCAACCACCCCGGTGGCACCGGGATGGACCTGAACTGGAACGGCGCTGACCAGAAGACATTCCGCTACGGCATCACGAAGGAACGCGCCTACCCCGGCGACAAAGCCCGCAAGCTCGATGAGCTGCTGGCCTTCTACGAGGACGTGATCTACTGCGGCGGCTACTGGAGC…	3921	5423	1	W0LIP7	MARRLFRGRAFSENGWPYVDQGSCTWDEVVPGVWLQIQNGAPFTIMRAFARDFHAHVEPLRDYDSACWTQDNTVDTSNHPGGTGMDLNWNGADQKTFRYGITKERAYPGDKARKLDELLAFYEDVIYCGGYWSIRDWMHFQMGYGTYDSKADRPTEKTLDFIRRKIRPDGFSTFNRGGGTTVPNGASVLARATGIPLDRAERILPALREGLILAECNTFPRIAMFLAQTCWESDQYRATEEYANGPAHEERWIYKGRTWIQLTWRSAYEGFGKWCHARGLVNDPMVFVNNPRSLADLKWAGLGAAYYWTTTVRSTRKYPTLNQASDARDVLVATQIVNGGTNHLAERTAIYNRAIALGDELLQLVQEEDGFLSALNSAEQREVLDLLRWLAAPEYGELR…	Actinobacteria	Mycolicibacterium smegmatis MC2 155	246196
AHC94147.1	KF926093.1	ATGACAAACTATGACAAAACCTTTATGCTTGGTGCAGGTCAAGGCTCATCTCAAAAAACAAGTAATGAATATATTATCATTCATGATACAGCTAATGACAACAATCAAGGAGACAATAGTGCATATAACGAAGCTAGCTATATGCACAACAACTGGCAAAATGCATACACACATGCAATTGCTGGGTGGGATAGAGTATATTTGGTAGGAGAAGCTGGATATGTTGCTTACGGTGCTGGTAATGTAGCAAACAGTCGTGCGCCTTTCCAAATTGAATTATCACATTATTCAGACCCAGTTAAACAAAGACAATCTTATGTTAACTACGTAAATGCTATTCGTGAATATGCAAATAAATTTGGTATTCCATTGACACTTGATGGTGGAGGAAAAGGTATC…	30662	31708	1	V9VHX3	MTNYDKTFMLGAGQGSSQKTSNEYIIIHDTANDNNQGDNSAYNEASYMHNNWQNAYTHAIAGWDRVYLVGEAGYVAYGAGNVANSRAPFQIELSHYSDPVKQRQSYVNYVNAIREYANKFGIPLTLDGGGKGIKSHKWVSDNIWGDHQDPYGYLARIGISKNQLANDLAHGVGGTAPAPAPKPASAPAPKPKPKPSKPAQKVQTNVVYGLHQKGGGWLGEITNFNNSNSSGFAGLPSNKHDLLYMRVTHGSLKYRVHTIEDGWLGWVTNGNKNDTVNGCAGISGHTIDGVQAYFYTPSGEVYQQAHYRSQTAKRAGWLAPVVDDSDFAGIFGEPLDRLQVAISNTNPF	Firmicutes	Lactococcus lactis subsp. cremoris	1359
AHC30352.1	KF147927.1	TTGAAAACTAAATTAAAAACCTTATTAACGGCAGTTGTCTTATTACTGTCTTTTTCTTTGCCGCTGTCAGCCTATGCCGCTAAAAACGATCAAGGCGTCGACTTGTCACACTGGCAGGGAGATACGGCCGTTTTCGGACAGGCAAGCGACAAATTTGCCATTATCCAATTGGGTGGCTATTACGATGGCTACTTTAGTCCACAGTCGACTTATGCCACACAGGTCGCAAGTACGATCGCACAGGGCAAAAGGGCACACACCTATATTTATGCTCAATTCTCTAGCAATTCCGAAGCTGATGAGATGTTAAATTATTATCTGCCCAAGATTCAAACCCCTAAGGGTTCGATCGTGGCTTTGGATGTTGAATCAGGCAGCCCGAACACAGTCAGTGTTAAG…	34637	35929	1	V9QIZ5	MKTKLKTLLTAVVLLLSFSLPLSAYAAKNDQGVDLSHWQGDTAVFGQASDKFAIIQLGGYYDGYFSPQSTYATQVASTIAQGKRAHTYIYAQFSSNSEADEMLNYYLPKIQTPKGSIVALDVESGSPNTVSVKYALDKVQAAGYTAVLYGYKSFLTSHLDLESLAKAYPLWMAEYPNYNVTTSPNYNYFPSFDNIHLFQFTSTYKAGGLDGDIDLTGITDNGYKGTTTAPLGGTAVKTTTSTPAVKVGQQANNTPKSSIVVGDTVKVNFSASKWSTGESIPSWVKGKSYKVAQVSGNNVLLAGISSWISKSNVEILLTTSTSSALSSSSSTGTYTVQSGDTLSAIAAKYGTTYQKLASLNGIGSPYLIILGEKLKLSGTTAGSAAYYKVVYGNTLSGIA…	Firmicutes	Oenococcus oeni	1247
BAO09229.1	AB853330.1	ATGGCTAAGACTCAAGCAGAAATAAATAAACGTTTAGATGCTTATGCAAAAGGAACAGTAGATAGCCCTTACAGAGTTAAAAAAGCTACAAGTTATGACCCATCATTTGGTGTAATGGAAGCAGGAGCCATTGACGCAGATGGTTACTATCACGCTCAATGTCAAGACCTTATTACAGACTATGTTTTATGGTTAACAGATAATAAAGTTAGAACTTGGGGTAATGCTAAAGACCAAATTAAACAGAATTATGGTACTGGATTTAAAATACATGAAAATAAACCTTCTACTGTACCTAAAAAAGGTTGGATTGCGGTATTTACATCCGGTAGTTATGAACAGTGGGGTCACATAGGTATTGTATATGATGGAGGTAATACTTCTACGTTTACTATTTTA…	33242	34729	-1	V5XX66	MAKTQAEINKRLDAYAKGTVDSPYRVKKATSYDPSFGVMEAGAIDADGYYHAQCQDLITDYVLWLTDNKVRTWGNAKDQIKQNYGTGFKIHENKPSTVPKKGWIAVFTSGSYEQWGHIGIVYDGGNTSTFTILEQNWNGYANKKPTKRVDNYYGLTHFIEIPVKEGTTVKKETAKKSASKTPAPKKKATLKVSKNHINYTMDKRGKKPEGMVIHNDAGRSSGQQYENSLANAGYARYANGIAHYYGSEGYVWEAIDAKNQIAWHTGDGTGANSGNFRFAGIEVCQSMSASDAQFLKNEQTVFQFTAEKFKEWGLTPNRKTVRLHMEFVPTACPHRSMVLHTGFNPVTQGRPSQAIMNKLKDYFIKQIKNYMDKGTSSSTVVKDGKTSSASTPATRPVTG…	Firmicutes	Staphylococcus aureus	1280
BAO09443.1	AB853331.1	ATGGCTAAGACTCAAGCAGAAATAAATAAACGTTTAGATGCTTATGCAAAAGGAACAGTAGATAGCCCTTACAGAGTTAAAAAAGCTACAAGTTATGACCCATCATTTGGTGTAATGGAAGCAGGAGCCATTGACGCAGATGGTTACTATCACGCTCAATGTCAAGACCTTATTACAGACTATGTTTTATGGTTAACAGATAATAAAGTTAGAACTTGGGGTAATGCTAAAGACCAAATTAAACAGAATTATGGTACTGGATTTAAAATACATGAAAATAAACCTTCTACTGTACCTAAAAAAGGTTGGATTGCGGTATTTACATCCGGTAGTTATGAACAGTGGGGTCACATAGGTATTGTATATGATGGAGGTAATACTTCTACGTTTACTATTTTA…	38109	39596	-1	V5XWH3	MAKTQAEINKRLDAYAKGTVDSPYRVKKATSYDPSFGVMEAGAIDADGYYHAQCQDLITDYVLWLTDNKVRTWGNAKDQIKQNYGTGFKIHENKPSTVPKKGWIAVFTSGSYEQWGHIGIVYDGGNTSTFTILEQNWNGYANKKPTKRVDNYYGLTHFIEIPVKEGTTVKKETAKKSASKTPAPKKKATLKVSKNHINYTMDKRGKKPEGMVIHNDAGRSSGQQYENSLANAGYARYANGIAHYYGSEGYVWEAIDAKNQIAWHTGDGTGANSGNFRFAGIEVCQSMSASDAQFLKNEQTVFQFTAEKFKEWGLTPNRKTVRLHMEFVPTACPHRSMVLHTGFNPVTQGRPSQAIMNKLKDYFIKQIKNYMDKGTSSSTVVKDGKTSSASTPATRPVTG…	Firmicutes	Staphylococcus aureus	1280
AHB80404.1	KF183315.1	TTGAAAACTAAATTAAAAATCTTATCAATGGCAGTTGTCTTACTACTGTCCTTTTCTTTATCGCTGTCAGCCTACGCCACTAAAGGAGATCAAGGAGTGGATTTAAGCCACTATCAGACAAGCACAGCCGAGTTCGGGCAGGCAAATGACAAGTTTGCCATTATCCAGATCGGTGGCTATTACGATGGCTACTTTAGTCCACAGTCGACTTATGCTACACAAGTTGCAAGTACGATCGCCCAAGGCAAAAGGGCACACACCTATATTTATGCTCAATTCTCCAGCAATATTCAAGCCGATCAGATGTTAAATTATTATCTACCCAAGGTTCAAACACCTAAAGGCTCGATTGTGGCTTTGGATGTTGAATCAGGCAACCCGAACACTGCCAGTGTTAAA…	33641	34933	1	V5UTJ0	MKTKLKILSMAVVLLLSFSLSLSAYATKGDQGVDLSHYQTSTAEFGQANDKFAIIQIGGYYDGYFSPQSTYATQVASTIAQGKRAHTYIYAQFSSNIQADQMLNYYLPKVQTPKGSIVALDVESGNPNTASVKYALDKVQAAGYTAVLYGYKAFLTSHLDLESLAKAYPLWMAEYPNYNVTTSPNYNYFPSFSNINLFQFTSTYKAGGLDGDIDLTGITDNGYKGTTTASTGGTAVKTTTSTPAVSAGQQANNTPKSSIVVGDTVKVNFSASKWSTGESIPSWVKGQSYKVSQVSGNNVLLANISSWISKSNVEILLTASTNSSLDSDGSASTYTVQSGDTLSAIATKYGTTYQNLAVLNGIGSPYLIIPGENLKLSGTTAGSSAYYTIKSGDTLSGIA…	Firmicutes	Oenococcus oeni	1247
AHB80404.1	KF183315.1	TTGAAAACTAAATTAAAAATCTTATCAATGGCAGTTGTCTTACTACTGTCCTTTTCTTTATCGCTGTCAGCCTACGCCACTAAAGGAGATCAAGGAGTGGATTTAAGCCACTATCAGACAAGCACAGCCGAGTTCGGGCAGGCAAATGACAAGTTTGCCATTATCCAGATCGGTGGCTATTACGATGGCTACTTTAGTCCACAGTCGACTTATGCTACACAAGTTGCAAGTACGATCGCCCAAGGCAAAAGGGCACACACCTATATTTATGCTCAATTCTCCAGCAATATTCAAGCCGATCAGATGTTAAATTATTATCTACCCAAGGTTCAAACACCTAAAGGCTCGATTGTGGCTTTGGATGTTGAATCAGGCAACCCGAACACTGCCAGTGTTAAA…	33641	34933	1	V5UTJ0	MKTKLKILSMAVVLLLSFSLSLSAYATKGDQGVDLSHYQTSTAEFGQANDKFAIIQIGGYYDGYFSPQSTYATQVASTIAQGKRAHTYIYAQFSSNIQADQMLNYYLPKVQTPKGSIVALDVESGNPNTASVKYALDKVQAAGYTAVLYGYKAFLTSHLDLESLAKAYPLWMAEYPNYNVTTSPNYNYFPSFSNINLFQFTSTYKAGGLDGDIDLTGITDNGYKGTTTASTGGTAVKTTTSTPAVSAGQQANNTPKSSIVVGDTVKVNFSASKWSTGESIPSWVKGQSYKVSQVSGNNVLLANISSWISKSNVEILLTASTNSSLDSDGSASTYTVQSGDTLSAIATKYGTTYQNLAVLNGIGSPYLIIPGENLKLSGTTAGSSAYYTIKSGDTLSGIA…	Firmicutes	Oenococcus	46254
AHB79792.1	KF728385.2	ATGAAGTTAAAAGGTATCTTATTGTCAGCAGTAACCATGTTTGGTTTACTTGTTGGCGCAACTAACGTACAAGCATATGAAGTTAACAATGAATTTAATTTACAACCGTGGGAAGGTAGTCAGCAACTAGCATATCCTAATAAAATCATCTTACATGAAACAGCTAACCCACGCGCAACAGGTCGCAATGAAGCTACGTATATGAAAAACAACTGGTTCAACGCTCACACAACAGCTATTGTTGGTGATGGTGGAATTGTTTATAAGGTAGCACCAGAAGGTAACGTATCATGGGGTGCTGGTAATGCTAATCCTTACGCACCAGTTCAAATTGAGTTACAACATACAAATGACCCAGAACTTTTCAAAGCTAACTATAAAGCATATATTGACTATACA…	19668	20654	1	V5US95	MKLKGILLSAVTMFGLLVGATNVQAYEVNNEFNLQPWEGSQQLAYPNKIILHETANPRATGRNEATYMKNNWFNAHTTAIVGDGGIVYKVAPEGNVSWGAGNANPYAPVQIELQHTNDPELFKANYKAYIDYTRDMGKKFDIPMTLDQGGSLWEKGVVSHQWVTDFIWGDHTDPYGYLAKMGISKAQLAHDLANGVGGNTATPTPKPDKPKPTQPSKPSNKKRFNYRVDGLEYVNGMWQIYNEHLGKIDFNWTDNGIPVEVVDKVNPATGQPTKDQVLKVGDYFNFQENSTGVVQEQTPYMGYTLSHVQLPDEFIWLFTDSKQALMYQ	Firmicutes	Enterococcus faecalis	1351
AHB79843.1	KF733017.1	ATGAAATTAAAAGGTATTTTATTTGGTGCATTAGCAACCATTGGTTTGTTTGCTGGAATGCAAACAGCTAACGCATATGAAGTTAATAACGAGTTTAATTTAAGCCCTTGGGAAGGTTCAGGACAGGTTGCAGTACCTAATAAGATTATCTTACATGAAACTGCTAACGAACGTGCCACAGGACGAAATGAAGCAACGTACATGAAAAACAACTGGTTTAATGCTCATACAACAGCTATCGTTGGTGATGGTGGTATTGTTTATAAGATTGCACCAGAAGGTAACATCTCATGGGGAGCTGGTAATGCAAACCCATACGCACCTATTCAAATTGAGTTGCAACATACACATGATAAGGAATTGTTCAAAAAGAACTATAAAGCATACATTGATTATACA…	20702	21799	-1	V5URN7	MKLKGILFGALATIGLFAGMQTANAYEVNNEFNLSPWEGSGQVAVPNKIILHETANERATGRNEATYMKNNWFNAHTTAIVGDGGIVYKIAPEGNISWGAGNANPYAPIQIELQHTHDKELFKKNYKAYIDYTRDMGKKFGIPMTLDQGSSVWEKGVISHKWVSDYVWGDHTDPYGYLAEMGISKAQLAKDLANGLSGESVKPTPSKPKTFKKGQNVYIYNGHKSHNGPVVPFVAGASLWTQVGTITEVKQGTVNPYKIENTGKFVTYANAGDLEDLNTKFPPKPSKPVNQFTIGVDAIVLRSGRPSVYAPVYGTWKQGAVFKYDEITVGDGYVWIGGTDTNGTRIYLPIGPNDGDPNNTWGTLV	Firmicutes	Enterococcus sp.	35783
AHB80346.1	KF183314.1	TTGAAAACTAAATTAAAAACCTTATTAATGACAGTAATCTTACTACTGTCTTTTTCTTTACCGCTGTCAGCCTATGCCGCTAAAAACGATCAAGGCGTCGATTTATCACACTGGCAGGGAGATACGGCCGTCTTTGGCCAAGCTTCCGACAAGTTTGCCATTATTCAATTGGGTGGCTATTACGATGGCTACTTTAGTCCACAGTCGACTTATGCCACACAGGTCGCAAGTACGATCGCACAGGGCAAAAGGGCACACACCTATATTTATGCTCAATTCTCCAGCAATGCCGAAGCCGACCAGATGTTGGCTTATTACTTTCCAAAAGTTCAGACACCTAAAGGTTCAATCGTTGCTTTGGATGTTGAATCAGGCAATCCAAACACGGCCAGTGTTAAA…	33887	35182	1	V5UQT2	MKTKLKTLLMTVILLLSFSLPLSAYAAKNDQGVDLSHWQGDTAVFGQASDKFAIIQLGGYYDGYFSPQSTYATQVASTIAQGKRAHTYIYAQFSSNAEADQMLAYYFPKVQTPKGSIVALDVESGNPNTASVKYALDKIQAAGYTAVLYGYKSFLISHLDLTNLAKAYPLWMAEYPNYNVTTSPNYNYFPSFNNIHLFQFTSTYKAGGLDGDVDLTGLTDNGYKGTTKASTGGTAVKTTTSTPAVKAGQQANSTPKSSITVGDTVKVNFSASKWSTGESIPSWVKGKSYKVAQVSGNNVLLAGISSWISKSNVEILLTTSTCSALSSSSSTGTYTVQSGDTLGAIAAKYGTTYQKLASLNGIGSPYLIIPGEKLKINSTAATGSVAYYTIKSGDTLSGI…	Firmicutes	Oenococcus oeni	1247
AHB80346.1	KF183314.1	TTGAAAACTAAATTAAAAACCTTATTAATGACAGTAATCTTACTACTGTCTTTTTCTTTACCGCTGTCAGCCTATGCCGCTAAAAACGATCAAGGCGTCGATTTATCACACTGGCAGGGAGATACGGCCGTCTTTGGCCAAGCTTCCGACAAGTTTGCCATTATTCAATTGGGTGGCTATTACGATGGCTACTTTAGTCCACAGTCGACTTATGCCACACAGGTCGCAAGTACGATCGCACAGGGCAAAAGGGCACACACCTATATTTATGCTCAATTCTCCAGCAATGCCGAAGCCGACCAGATGTTGGCTTATTACTTTCCAAAAGTTCAGACACCTAAAGGTTCAATCGTTGCTTTGGATGTTGAATCAGGCAATCCAAACACGGCCAGTGTTAAA…	33887	35182	1	V5UQT2	MKTKLKTLLMTVILLLSFSLPLSAYAAKNDQGVDLSHWQGDTAVFGQASDKFAIIQLGGYYDGYFSPQSTYATQVASTIAQGKRAHTYIYAQFSSNAEADQMLAYYFPKVQTPKGSIVALDVESGNPNTASVKYALDKIQAAGYTAVLYGYKSFLISHLDLTNLAKAYPLWMAEYPNYNVTTSPNYNYFPSFNNIHLFQFTSTYKAGGLDGDVDLTGLTDNGYKGTTKASTGGTAVKTTTSTPAVKAGQQANSTPKSSITVGDTVKVNFSASKWSTGESIPSWVKGKSYKVAQVSGNNVLLAGISSWISKSNVEILLTTSTCSALSSSSSTGTYTVQSGDTLGAIAAKYGTTYQKLASLNGIGSPYLIIPGEKLKINSTAATGSVAYYTIKSGDTLSGI…	Firmicutes	Oenococcus	46254
AHB79560.1	KF713486.1	ATGGAAAAGGTACTGCCTTACGATCGCTCGATCGTGCCGCAGGAAACCGGGTACTGGTGCGGCCCCGCGGCGACGCAGGTCGTGCTCAACAGCCGCGGCCTGATCGTCGCCGAGGCGACCCTCGCCCGCGAGATCGGCACCACGGTGCGCGGCACCGATTACGTCGGGCTGATCGAGCGCATTCTCGATCTGCGGGTGCCCGACGCCCGGTACACGTCCGTGTACATCGAGAACGACCCGCCGCGGGCCGACCAGCGCGAGACGCTGTGGCGGCACCTCAAGCAGTCGATCGACGCCGGGTTCGGCGTCGTTATGAACTGGGTTGCGCCCCCGTCGAATAAGCCGCGAGGCGTCAAGGGAAGCGTGAGCCCCCGTTACAGCGGCGGCACCACGTACCAC…	24115	25788	1	V5UQ90	MEKVLPYDRSIVPQETGYWCGPAATQVVLNSRGLIVAEATLAREIGTTVRGTDYVGLIERILDLRVPDARYTSVYIENDPPRADQRETLWRHLKQSIDAGFGVVMNWVAPPSNKPRGVKGSVSPRYSGGTTYHYVAAMGYDDNAPGVGRAVWIADSGFQPQGYWISFDQCASLIPPKGYAYADVTVDPEAPIDAAAQAADALMRLMGGSLPFARYQALLPAVQECLADCGAAFSVPRIAMWGAQVGHESVGLRYFTELWGPTEAQRGYEGRLDLGNTQPGDGYRYRGRGPIQVTGRRNYTELSRWAHGKGLVPTPTFFVDNPDELASDRYGFVGVTWYWTTQRPMNDAADARDLVRATQYINGGQNGIDDRRNRYNGALAMGDELLTILNGGDDFMGAL…	Actinobacteria	Mycolicibacterium smegmatis	1772
AHB79560.1	KF713486.1	ATGGAAAAGGTACTGCCTTACGATCGCTCGATCGTGCCGCAGGAAACCGGGTACTGGTGCGGCCCCGCGGCGACGCAGGTCGTGCTCAACAGCCGCGGCCTGATCGTCGCCGAGGCGACCCTCGCCCGCGAGATCGGCACCACGGTGCGCGGCACCGATTACGTCGGGCTGATCGAGCGCATTCTCGATCTGCGGGTGCCCGACGCCCGGTACACGTCCGTGTACATCGAGAACGACCCGCCGCGGGCCGACCAGCGCGAGACGCTGTGGCGGCACCTCAAGCAGTCGATCGACGCCGGGTTCGGCGTCGTTATGAACTGGGTTGCGCCCCCGTCGAATAAGCCGCGAGGCGTCAAGGGAAGCGTGAGCCCCCGTTACAGCGGCGGCACCACGTACCAC…	24115	25788	1	V5UQ90	MEKVLPYDRSIVPQETGYWCGPAATQVVLNSRGLIVAEATLAREIGTTVRGTDYVGLIERILDLRVPDARYTSVYIENDPPRADQRETLWRHLKQSIDAGFGVVMNWVAPPSNKPRGVKGSVSPRYSGGTTYHYVAAMGYDDNAPGVGRAVWIADSGFQPQGYWISFDQCASLIPPKGYAYADVTVDPEAPIDAAAQAADALMRLMGGSLPFARYQALLPAVQECLADCGAAFSVPRIAMWGAQVGHESVGLRYFTELWGPTEAQRGYEGRLDLGNTQPGDGYRYRGRGPIQVTGRRNYTELSRWAHGKGLVPTPTFFVDNPDELASDRYGFVGVTWYWTTQRPMNDAADARDLVRATQYINGGQNGIDDRRNRYNGALAMGDELLTILNGGDDFMGAL…	Actinobacteria	Mycolicibacterium smegmatis MC2 155	246196
AHB79684.1	KF713485.1	TTGTCGGATTTGTCAACACGTTCATCGGGCACGTCTACCGTGACACGTATGCCGAGGTACATGCCCATGCGCGCGGGCACCTACACACTGTCGTCCGGTTTCGGCCCGAGGTGGGGCAGCCAGCACCGTGGCCTCGATTTCGCCGCCAAGGACGGCACACCGATCTACGCTGCGCAGGGCGGCACCGTGGCCTACATCGGCAGAGCCGACGGTTTTGGGCAATGGATCGTGATCGACCACCCCGCAGCCGACGGTGGCGGCACGACCGTCTACGGACACATGTGGGACGCGTTCGCCACCGGACTACGTCAAGGGCAGCGCGTCGAGGCCGGGCAGCTCATCGCCTACGTCGGCACGAACGGTCAATCGACCGGCCCACATCTGCACTTCGAGGTGCAC…	40342	41697	1	V5UPD4	MSDLSTRSSGTSTVTRMPRYMPMRAGTYTLSSGFGPRWGSQHRGLDFAAKDGTPIYAAQGGTVAYIGRADGFGQWIVIDHPAADGGGTTVYGHMWDAFATGLRQGQRVEAGQLIAYVGTNGQSTGPHLHFEVHPTVWRQGSQIDPKPWLANARNPGDPAPAPAPPKGGTLAKLTDPFTGELWSPNRYHPRGLGDPRWIVVHTQEGGRTARDLAAYLAQKSSQVSYHVVVDDREVLKVVAEGDAPWAAAGANKYAFHICMAGSYASWSRNKWLDVDTSDGKNEDLQLTKTAHVIAWWCDKYGIPPVWIGGRNIPPWGLDGVCGHGDLGAWGGGHTDPGPNFPRDELMRRVNQFLVGTELPPLPTPPPVTVPGTKPDQYGDWMLYRGNPRNDADRVRRVQR…	Actinobacteria	Mycolicibacterium smegmatis MC2 155	246196
AHB31786.1	KF493880.1	GTGAGCTTCCGGATCGTCAACGGGAACACCCACACCGAGAAGGGGTGGCGGTGCTGCAACAGGGACGAGTGCGACATCGTCCGAATCCCCGGCCTGTATCTAACCGACACAGCACCCATCCGTAAGGGAGCTCCGCTAACCATTCTCGGGGCGTGGCTGTACTGGTACGACCGCAACGTCGAGGAGATCGTCACCCCGATCTGGGGCTGGTCCCTTAATAACGACGTACTAGGGCAGCCGGGGAAGAACAACGGGTCTAACCACCTGTCCGGGGTAGCTGTGGACGTCAACGCGCCCAAGTACCCCTGGGGCACGTACCGGATGTCTGCGGACAAGATTGCCAAGGTCGAGGAAGGACTTCGGCTGTTCGAAGGGACAGTCTTCTGGGGACGGCGCTGG…	4212	5633	1	V5R928	MSFRIVNGNTHTEKGWRCCNRDECDIVRIPGLYLTDTAPIRKGAPLTILGAWLYWYDRNVEEIVTPIWGWSLNNDVLGQPGKNNGSNHLSGVAVDVNAPKYPWGTYRMSADKIAKVEEGLRLFEGTVFWGRRWSKPDEMHYDLSYPEGDPRNEAFAKKLLDGYLGIYKPATQVSAAPILAVATGLSEARAAEILPAVRSGLRESECTNVNRIAMWLAQIGHESGSFQYTEEIAKNGRYAPYIGRTWIQITWDYNYRSFSQWAYAFGMVPTPDYFVVNYRELADLKWAGIGPAWYWTVARPDINELSDRRDLNTVTRRINGGTNGLADRQARYNRALAQGDALLQLLHEEDDFLSALTDAEQRELLDLARQQAKYKRKSRSPLHWPHEGEVDTIAGLSWS…	Actinobacteria	Mycolicibacterium smegmatis	1772
AHB31786.1	KF493880.1	GTGAGCTTCCGGATCGTCAACGGGAACACCCACACCGAGAAGGGGTGGCGGTGCTGCAACAGGGACGAGTGCGACATCGTCCGAATCCCCGGCCTGTATCTAACCGACACAGCACCCATCCGTAAGGGAGCTCCGCTAACCATTCTCGGGGCGTGGCTGTACTGGTACGACCGCAACGTCGAGGAGATCGTCACCCCGATCTGGGGCTGGTCCCTTAATAACGACGTACTAGGGCAGCCGGGGAAGAACAACGGGTCTAACCACCTGTCCGGGGTAGCTGTGGACGTCAACGCGCCCAAGTACCCCTGGGGCACGTACCGGATGTCTGCGGACAAGATTGCCAAGGTCGAGGAAGGACTTCGGCTGTTCGAAGGGACAGTCTTCTGGGGACGGCGCTGG…	4212	5633	1	V5R928	MSFRIVNGNTHTEKGWRCCNRDECDIVRIPGLYLTDTAPIRKGAPLTILGAWLYWYDRNVEEIVTPIWGWSLNNDVLGQPGKNNGSNHLSGVAVDVNAPKYPWGTYRMSADKIAKVEEGLRLFEGTVFWGRRWSKPDEMHYDLSYPEGDPRNEAFAKKLLDGYLGIYKPATQVSAAPILAVATGLSEARAAEILPAVRSGLRESECTNVNRIAMWLAQIGHESGSFQYTEEIAKNGRYAPYIGRTWIQITWDYNYRSFSQWAYAFGMVPTPDYFVVNYRELADLKWAGIGPAWYWTVARPDINELSDRRDLNTVTRRINGGTNGLADRQARYNRALAQGDALLQLLHEEDDFLSALTDAEQRELLDLARQQAKYKRKSRSPLHWPHEGEVDTIAGLSWS…	Actinobacteria	Mycolicibacterium smegmatis MC2 155	246196
AHB29707.1	KF560331.1	GTGCCAAGCGAGAACGGATGGGAGCCCGCTAGGGCCTCGGCCAGCCAGTGTGAGTGGGTCCGGATTCCCGGCACCAACGTGACCCTTCAGCTCCTGAAGGGTCAACCGCTGGCGATCCTCCGGGCGTTCGCTGCCGACTTCCACGCCTACGTAGAGCCTCTCAGGGACGCGGACAGCGCGGCGTACACACCCACGAACTCTGTAGCCACATCGAACCATCTCAACGGTACGGCTATGGACCTGAACTGGAACTCTCACCCGTTCAAGGTCTTGAATGCCGGGTTCACTCCGGAGCAGATCGCGATCATCCGGGAACTCCTTGCCTTCTACGAAGGCACGGTGTTCTGGGGTAATGACTGGAACAGTCCAAAAGATGCGATGCACTGGAACCTTGGCTAC…	5397	6791	1	V5R3T9	MPSENGWEPARASASQCEWVRIPGTNVTLQLLKGQPLAILRAFAADFHAYVEPLRDADSAAYTPTNSVATSNHLNGTAMDLNWNSHPFKVLNAGFTPEQIAIIRELLAFYEGTVFWGNDWNSPKDAMHWNLGYNTYGNPKTADFIARKIRADGYSTFRRGSAPASAAPILAAATGLSEARAAEILPAVRSGLRESECTNVNRIAMWLAQIGHESGSFQYTEEIAKNGRYAPYIGRTWIQITWDYNYRSFSEWAYAFGMVPTPDYFVVNYRELADLKWAGIGPAWYWTVARPDINELSDRRDLNTVTRRINGGTNGLADRQARYNRALAQGDALLQLLHEEDDFLSALTDAEQRELLDLARQQAKYKRKSRSPLHWPHEGEVDTIAGLSWSTDANVHIQL…	Actinobacteria	Mycolicibacterium smegmatis	1772
AHB29707.1	KF560331.1	GTGCCAAGCGAGAACGGATGGGAGCCCGCTAGGGCCTCGGCCAGCCAGTGTGAGTGGGTCCGGATTCCCGGCACCAACGTGACCCTTCAGCTCCTGAAGGGTCAACCGCTGGCGATCCTCCGGGCGTTCGCTGCCGACTTCCACGCCTACGTAGAGCCTCTCAGGGACGCGGACAGCGCGGCGTACACACCCACGAACTCTGTAGCCACATCGAACCATCTCAACGGTACGGCTATGGACCTGAACTGGAACTCTCACCCGTTCAAGGTCTTGAATGCCGGGTTCACTCCGGAGCAGATCGCGATCATCCGGGAACTCCTTGCCTTCTACGAAGGCACGGTGTTCTGGGGTAATGACTGGAACAGTCCAAAAGATGCGATGCACTGGAACCTTGGCTAC…	5397	6791	1	V5R3T9	MPSENGWEPARASASQCEWVRIPGTNVTLQLLKGQPLAILRAFAADFHAYVEPLRDADSAAYTPTNSVATSNHLNGTAMDLNWNSHPFKVLNAGFTPEQIAIIRELLAFYEGTVFWGNDWNSPKDAMHWNLGYNTYGNPKTADFIARKIRADGYSTFRRGSAPASAAPILAAATGLSEARAAEILPAVRSGLRESECTNVNRIAMWLAQIGHESGSFQYTEEIAKNGRYAPYIGRTWIQITWDYNYRSFSEWAYAFGMVPTPDYFVVNYRELADLKWAGIGPAWYWTVARPDINELSDRRDLNTVTRRINGGTNGLADRQARYNRALAQGDALLQLLHEEDDFLSALTDAEQRELLDLARQQAKYKRKSRSPLHWPHEGEVDTIAGLSWSTDANVHIQL…	Actinobacteria	Mycolicibacterium smegmatis MC2 155	246196
AGZ17310.1	KC171646.1	ATGAGTTATACCATCAACAAAGAATTTGCTTTGGGTGCAAATGAAGGTTCATCGCAAGTAGCTAATCGACTTTACATTATCCTACATGATGTTGGTGCTGAATCTGGTGCGCGTGCAAATGCCGCTTACTTCAAAAACAATATTGCTGCTGAAATTGCTTATACGGCATTTGTTGTAGGCGATGGCGGGCAGGTTTATCAAGTTGGTGAACCCGGTTATGTTCAGTGGGGCGCTGGGACAGTGGCAAATGCTAACAGCCCGGTCCAAATTGAATTGGGCCACACTAGTGATCCCGAAACTTTCAAGAAGGATTATGCCGTTTATATTGAGCTTGCACGTGATATGGCCGCTCAATATGGCATTCCGACTAGTTTGGACGCTGGCGGTGCTGGAACGCCT…	19951	21003	1	U5U4H7	MSYTINKEFALGANEGSSQVANRLYIILHDVGAESGARANAAYFKNNIAAEIAYTAFVVGDGGQVYQVGEPGYVQWGAGTVANANSPVQIELGHTSDPETFKKDYAVYIELARDMAAQYGIPTSLDAGGAGTPGIKSHLWVTQHIWGDHTDPYGYLARWGITKEKLAADLANGTTTVNPSPSAPAAESLRPQATISGNVNATYALHLLGGSWLDEVTNFGSGDNGFAGMPNHQHDLLYIKVDHGSVKYRVHTVKSGWLPWVTKGDRNDTVNGCAGNAGEVIDGVQIIFLTPAGESYKQAYYRSQTTQRAGWLGVVCDDGTSLPQYTDTYAGLFGEPLDRLQIGISSINPF	Firmicutes	Lactobacillus paracasei	1597
AGZ17374.1	KC171647.1	ATGAGTTATACCATCAACAAAGAATTTGCTTTGGGTGCAAATGAAGGTTCATCGCAAGTAGCTAATCGACTTTACATTATCCTACATGATGTTGGTGCTGAATCTGGTGCGCGTGCAAATGCCGCTTACTTCAAAAACAATATTGCTGCTGAAATTGCTTATACGGCATTTGTTGTAGGCGATGGCGGGCAGGTTTATCAAGTTGGTGAACCCGGTTATGTTCAGTGGGGCGCTGGGACAGTGGCAAATGCTAACAGCCCGGTCCAAATTGAATTGGGCCACACTAGTGATCCCGAAACTTTCAAGAAGGATTATGCCGTTTATATTGAGCTTGCACGTGATATGGCCGCTCAATATGGCATTCCGACTAGTTTGGACGCTGGCGGTGCTGGAACGCCT…	19804	20856	1	U5U408	MSYTINKEFALGANEGSSQVANRLYIILHDVGAESGARANAAYFKNNIAAEIAYTAFVVGDGGQVYQVGEPGYVQWGAGTVANANSPVQIELGHTSDPETFKKDYAVYIELARDMAAQYGIPTSLDAGGAGTPGIKSHLWVTQHIWGDHTDPYGYLARWGITKEKLAADLANGTTTVNPSPSAPAAESLRPQATISGNVNATYALHLLGGSWLDEVTNFGSGDNGFAGMPNHQHDLLYIKVDHGSVKYRVHTVKSGWLPWVTKGDRNDTVNGCAGNAGEVIDGVQIIFLTPAGESYKQAYYRSQTTQRAGWLGVVCDDGTSLPQYTDTYAGLFGEPLDRLQIGISSINPF	Firmicutes	Lactobacillus paracasei	1597
AGY48743.1	KF669663.1	GTGGCTTATACATTAGACGATTTACTAAAGAAAGCACAACCTAAATTAGAGGGAGTTCATCCATCGGTTCAGGCATGTGCGCTACAATTGATTACTAAAGCTTATGCTAAAGGTTATAAATTGATTATCACACAAGGATTACGTACAATCTACGAACAAAATAAGTTATATGCAAAAGGACGTACAACGGCACAATTACGAGCTGTTGGTATTAGCGGAATCGCTGGTAATCCTTCAGCTGCTATCGTTACTCGTGCAAAAGGTGGTACTTCTTATCATAACTACGGTTTGGCGTTTGATATCGGAATTTTACGAACTGATGAAAAAGATGTTGATTGGACTGATTCAAAATACCGTCCTATCGGTGCTTTAGGTAAGGAATTAGGCTTAGAATGGGGT…	44724	45902	1	U5Q1E4	MAYTLDDLLKKAQPKLEGVHPSVQACALQLITKAYAKGYKLIITQGLRTIYEQNKLYAKGRTTAQLRAVGISGIAGNPSAAIVTRAKGGTSYHNYGLAFDIGILRTDEKDVDWTDSKYRPIGALGKELGLEWGGDFKSIKDTPHYQLSFGLSIADLQAGKRPKNSTVSVHPGVQVVKMGSEGSLVKEVQQKLNKLGFDCGDPDGIAGKKTVAAIEDFQAKFGLSKDGIAGRDTLAKLNQLAAEKTEEVKKEAEKKDLPKVESFGGTPIRVTTITDAGVYRHADISDKHRTIKKGTTFRVYGNTYAAWAVNDGFVQMKDVEPQAMTIHTGGVNIAMQTELKRFMSGLNKDTVLIFKSEGGNPYAEITAKGLVLVEILRYLKANKWYYKEAPKA	Firmicutes	Bacillus megaterium	1404
AGY48492.1	KF669662.1	ATGGTACAGATTCAAAAGAGGTATCCAACATTCGAAGTACAACTTATCACGGAAAATACTTCTTATGAACTAACATACGATACAAAGAAGCAACTATCTAGTGATTCATTTGATAACGCTATCATTTCATTTAGTTGTAAAAATAGTATGTCCGATGATAGCCCAGCATTCTCACTTATCGTAACAGCAGTTGATAAATGGGATAAGATTTTAAATGCGAATGACCTCATTAGAATTAAAGTATTTCCTGACGTTACGGATAAAGTACCGGATAATCCGTATATCATGGTTGGGTTAATATCTGACATCAAGAAAGATGGAGAATACGCAAACGGTACGCTAGTATATCGTATTACAGGGCAAGCAATGACAAAAGCATTAATCAATTTCCAAGTAGGT…	53776	56043	1	U5Q0P5	MVQIQKRYPTFEVQLITENTSYELTYDTKKQLSSDSFDNAIISFSCKNSMSDDSPAFSLIVTAVDKWDKILNANDLIRIKVFPDVTDKVPDNPYIMVGLISDIKKDGEYANGTLVYRITGQAMTKALINFQVGVIQQFAAISPSMGWLPDGTENGLHFSGKSAASISNELMDRFLYKYAQYAFADGKGLQDYFTHRFESWEKDEALLDPSPFVNYQGSLRQFLEDLTAKPFNELFFEYTKDGQCAAVMRPTPFDPDKWNALETYKFKSDIVIQESFGKNDNEAFSVYVVQAPSLLEYNSLDLGVFPRFHPELIKKYGYKKLEAQNRYLMSADKAMQGNNAANGGLTNLPNTGGTGTPTPMPNPGGGTATPTPAVMTAPQPATRTVKQPTFSEVDSFIKS…	Firmicutes	Bacillus thuringiensis serovar kurstaki	29339
AGY47348.1	KF669652.1	ATGACGACTATAGTTAAGCGTTACCCTACTTTTGAAATAGATTTTGTTACAGAAAAAACATCATACGAGTTAAAATACGATACAAGCAAGCAGCTAACCCAGAGAGACTTCGAAGAGTCCATTCTGTCATTTAGTACCAAGAACTCCATGGAGGACGACAGCCCTGTGTTCTCTTTAGTTATTACTGCTAAGGAGAAGTGGGATAAGGTACTGACTTCAAATGACCTTATCAGGATTCGGGTTATACCTGATGTAACAAAGGGAAAACCGGAAAACCCTTATGTCATGGTTGGTCTAATATCAGATATACATAAAGAAGGAGAGTATAACGAGGGAACGTTACTATACCGGATAACCGGGAGAGCAATGACGAAAGCACTTATTGACTTCTCTGTAGGT…	51565	53721	1	U5PY14	MTTIVKRYPTFEIDFVTEKTSYELKYDTSKQLTQRDFEESILSFSTKNSMEDDSPVFSLVITAKEKWDKVLTSNDLIRIRVIPDVTKGKPENPYVMVGLISDIHKEGEYNEGTLLYRITGRAMTKALIDFSVGVIQEVATIIPSIGWLPDGEKNGLKFSGNTAAGIGDELMERFVYKYAKYDFAGGKKLNDYLMHSFSSWEDDEKLADATPFINYEGSIRQFLEDIVAKPFNELFFEYTSDGKCVALMRPTPFDPSKWYQLPTFRFTSDVVVQESFGKSDAEMYSVFVVQAPNMMEFSSMDLGVYPKFHPDLVKKYGYKRLDAQNRYLLSSTLNSSTQDASTGGSSGSLPSFEEVLTFITQNNFTDPEVLRTQKDTVYSELVAKFPSMSKSLANGIIDS…	Firmicutes	Bacillus subtilis	1423
AGY48490.1	KF669662.1	TTGGCTAATAAAGAAACATTTATATTTGATGTCAATGCGGATATAGAAAAAGCCATGAAAGGCTTAAATAAAGTTAAACAAGCTATGGACGATATTGACAGGCTCCAGAAAAAAGGAGAAAGTCGCGGTCACACTACAAACGATAGTGATATCCTCAACAGTATGAAACATGCGAAGCAAGCAGCCCAAGAGTATAGAAAACTCCAAGCCTTGCTTAAAGATTTAGATAAGAGTCTTAAAGGCTCTAACCAACGTATGTTCCAGAATAATGACTCTGACAAAATGAAGAAAGTTACTGGCGTTGACATGAAATCAAAACAGGACTATCTCAAGTTTGTTCAAGAGCAACGTAGAGAGTTAGACCGTACATATACAAAAGCAACAAATTACCAAAAGAAC…	49679	53623	1	U5PWZ2	MANKETFIFDVNADIEKAMKGLNKVKQAMDDIDRLQKKGESRGHTTNDSDILNSMKHAKQAAQEYRKLQALLKDLDKSLKGSNQRMFQNNDSDKMKKVTGVDMKSKQDYLKFVQEQRRELDRTYTKATNYQKNLAKFGQTYTKNFSTNYQQKGIMHVDTKNLNEAKQTVKSILADINASSGQLDDVLHQIKEAKKLDRRSESLARRASASGYMSHQQASNFTKDYQTVNGSYKNSKDANLNRLTEISTQLTDFAKQLNTIESNPNATNKDMQQRVKLQNNIRALDQEWTARTKLNKILETTTSNMQSYHESLVGTKQKADRNTVQGMISERAPAIGMAVTGAVGATIGGLYSKGGALSKEMRPSEVYIGQQTGMDGSNWRTDIRNNAMTAGKANKLGFL…	Firmicutes	Bacillus thuringiensis serovar kurstaki	29339
AGY48455.1	KF669662.1	ATGGCAATGGCATTACAAACTTTAATCGACAAGGCGAACCGTAAGTTGAACGTTTCTGGGATGCGTAAAGACGTAGCAGACCGTACCCGTGCAGTCATCACACAAATGCATGCACAAGGTATTTATATCTGCGTAGCGCAAGGTTTCCGTTCGTTTGCTGAACAGGATGCTTTATACGCACAAGGTCGTACTAAACCGGGTAGCATCGTAACAAATGCACGAGGTGGACAATCGAACCACAACTACGGAGTAGCGGTAGACTTATGCTTGTACACACAAGACGGTTCTGACGTTATCTGGACAGTTGAAGGTAATTTCCGTAAGGTTATCGCAGCAATGAAAGCACAAGGCTTCAAATGGGGTGGAGATTGGGTTTCATTTAAAGATTATCCTCACTTT…	23807	24595	-1	U5PWR9	MAMALQTLIDKANRKLNVSGMRKDVADRTRAVITQMHAQGIYICVAQGFRSFAEQDALYAQGRTKPGSIVTNARGGQSNHNYGVAVDLCLYTQDGSDVIWTVEGNFRKVIAAMKAQGFKWGGDWVSFKDYPHFELYDVVGGQKPPADNGGAVDNGGGSGSTGGSGGGSTGGGSTGGGYDSSWFTKETGTFVTNTSIKLRTAPFTSADVIATLPAGSTVNYNGFGIEYDGYVWIRQPRSDGYGYLATGESKGGKRQNYWGTFK	Firmicutes	Bacillus thuringiensis serovar kurstaki	29339
AGY46982.1	KF669649.1	GTGGGAGCACCATTTACACTACAGGAACTTATTGACAAGTCCAACAAAAGACTAGGTGTTTCAGGACTGAACAAGGTAGTATATGAGTCCGCCATTGAAGTCATCAAAAGAGCATACAAAGAAGGTATCTGGGTTCAGTATTCTGCTGGATACCGTTCCTATGCAGAGCAAAACGCCCTGTACGCCCAAGGTCGTACAAAACCAGGTAGCATTGTTACAAATGCTAGAGGTGGGTACTCTAACCACAACTTTGGATTAGCAGTTGACTATTTCTTGTATGACGACAATGGTAAAGCACACTGGAATGTTAACTCTGATTGGAAGCGTGTTGCTCAGATTGCTAAAGATCTAGGCTTTGAATGGGGTGGAGACTGGAAGAGTTTCTATGACGCTCCTCAC…	75886	76917	1	U5PWQ2	MGAPFTLQELIDKSNKRLGVSGLNKVVYESAIEVIKRAYKEGIWVQYSAGYRSYAEQNALYAQGRTKPGSIVTNARGGYSNHNFGLAVDYFLYDDNGKAHWNVNSDWKRVAQIAKDLGFEWGGDWKSFYDAPHLEMTGGLSTAQLRAGKRPKLVSKVKNPVSKPSTSSSSSGSSKKNYLSKGDNSSAVKTMQEKLNAAGFSVGKADGIFGAKTESALKAFQKSVGISADGLYGPTSKAKLESYKKPSSSKKSKGTIVLPKGVVSSGSSHSDIKNVQTATSALYFYPDKGAKNNGIDGYWGPKTQDAIRRYQSTKSGLKTDGIYGPATRKALEKDLKEAGYTVK	Firmicutes	Bacillus subtilis	1423
AGY46833.1	KF669648.1	ATGAAGAAAGTCACAATTGATGCAGGACACGGTGGTAAAGACCCCGGAGCAGTAGGCAACGGTCTCAAAGAAAAGGACTTGACACTTGAGATAGCCAAGCAAACCAAGTCTTACCTTGAGAGTAATTACTCTGATGTAAGTGTCCAGCTCACTAGAAGTACCGACAAGTTCATTGAGTTACCTGAACGTGCCGCCATTGCCAACAGGAATAAATCTGATCTGTTTGTATCTGTCCATATCAACTCTGCTGGTGGCACAAACGGTACAGGCTTTGAAACATTGACTTACAATAAGCTATCTACAAAGTCACCAACAAAGAATGACCAAAAAGTTTTACACGCTTCGATCCTTAACGAGATCGCTTCCTTTGGAGTAGCAAACCGCAAGGAGAAAGCTGAT…	22944	23843	1	U5PWK4	MKKVTIDAGHGGKDPGAVGNGLKEKDLTLEIAKQTKSYLESNYSDVSVQLTRSTDKFIELPERAAIANRNKSDLFVSVHINSAGGTNGTGFETLTYNKLSTKSPTKNDQKVLHASILNEIASFGVANRKEKADDLSVLRNTNMSAILTESLFINNPSDAKLLKDQSFIKAVSAGHAKGIAKVLGLKAKKPSESPSKAPSKPSEPKGGTYKVQKGDTLYGIARQHGMSVDDLKKLNGLKSDIIRVGQTLKVKQSSVAYKVKKGDTLYGIAKQHGTTVANIKKLNGLKSDLINIGDVLRVK	Firmicutes	Bacillus pumilus	1408
AGY48041.1	KF669657.1	ATGACTTATTCTTTAAACGATCTTTTAAGCAAAGCGAAAAACCACAGCAAAATGAAGGGGGTACACCCTTATTTGGTTGAAAAAGCGCTTCAACTCATCACAGACGCATACAACAAAAAGAAATATAAGCTGGTTATTGGTGAAGGCTATCGTTCTATTGCTTACCAAAACGAGTTATACGCACGAGGAAGAACAACACCCGGACCAATCGTTACTAATGCTCGCGGTGGTTCTTCTTTTCATAATTTCGGGTTGGCTTTTGATATTGCAATCTTAGACAAAGAAGAAGATGGAATTGATAATACTGATTCAAAATATCGTGAAGTTGGTAAACTTGGGAAAGCTCTAGGGCTTGAATGGGGCGGCGATTGGAAAAGCATTTATGATGCTCCGCATTTT…	25695	26426	1	U5PWC4	MTYSLNDLLSKAKNHSKMKGVHPYLVEKALQLITDAYNKKKYKLVIGEGYRSIAYQNELYARGRTTPGPIVTNARGGSSFHNFGLAFDIAILDKEEDGIDNTDSKYREVGKLGKALGLEWGGDWKSIYDAPHFQFTFGLELDELRAGAKIPAGSPSKPVSTPKEPVKQCPVDDFAPLVPYPGILKLGSKGINVKRVQRAAGMKESLIDGEYGARTKSYVQAYQTKHKLAADGIVGLKTWNMMF	Firmicutes	Bacillus megaterium	1404
AGY48036.1	KF669657.1	GTGTTCGGTGGTGGGCGTTCTGAAAAGGACATCGCCGCCGGGCGCTTTGACTGCTCATCTTATGTACGTTGGGCTTATAGCCAATTAGGAATAAACTTAGGACCATTGACCAGCACTTCAACAGAGACATTGAAAAATAAGGGAACGGCAGTAAAGGGCGGCATTAAAAACGCTCAACCCGGCGACTTACTTTTCTTTGATACATACAAGAAAAATGGTCACGTTGTTATTTATCTCGGAAACAATCAATTCATTGGTGCTCAGGGTAAAACAGGTGTCGGCATTGTCGATATGAATAGCTCTTACGGTAAATACTTCACGAAACGTTTTAGCGGCAATATTCGCCGTATCGCAGGCGGCGGAAACGTTGGGGCTGCTCTAGGTGGTGGCGGTGCTGCC…	18935	19780	1	U5PWB9	MFGGGRSEKDIAAGRFDCSSYVRWAYSQLGINLGPLTSTSTETLKNKGTAVKGGIKNAQPGDLLFFDTYKKNGHVVIYLGNNQFIGAQGKTGVGIVDMNSSYGKYFTKRFSGNIRRIAGGGNVGAALGGGGAAMSGAGTGTAYRQAPSNLMGPINNAAKQYGVNPNLIAAIIKKESTFKSGLTSSAGAKGYMQLMPATARAMGVKNPWDTQQNINGGTKYIAQQLKTYKNNIPLALAAYNWGPGNLNKAIRKAGGSKDWNQIRRFAPKETRDYVDKIMGWR	Firmicutes	Bacillus megaterium	1404
AGY48260.1	KF669660.1	TTGACCAGCACTTCAACAGAGACATTGAAAAATAAGGGAACGGCAGTAAAGGGCGGTCTTGCTAACGCTCAACCCGGAGACTTAATTTTCTTTGATACATACAAGAAAAATGGTCACGTTGTTATTTATCTCGGAAACAATCAGTTCATTGGTGCTCAGGGTAAAACAGGTGTCGGCATTGTTGATTTAAACAGCTCATACGGTAGTTACTTTAAAAAGCGTTTTAGCGGAAATATTCGCCGTATCGCAGGCGGCGGAAACGTTGGGGCTGCTCTAGGTGGCGGCGGTGCTGCCATGAGTGGAGCGGGTACAGGTACGGCATATAGGCAAGCGCCTTCTAACTTAATGGGCCCGATTAATAACGCGGCTAAACAATACGGCGTAAACCCTAACTTAATT…	19094	19834	1	U5PW80	MTSTSTETLKNKGTAVKGGLANAQPGDLIFFDTYKKNGHVVIYLGNNQFIGAQGKTGVGIVDLNSSYGSYFKKRFSGNIRRIAGGGNVGAALGGGGAAMSGAGTGTAYRQAPSNLMGPINNAAKQYGVNPNLIAAIIKKESTFKSGLTSSAGAKGYMQLMPATARAMGVKNPWDTQQNINGGTKYIAQQLKTYKNNIPLALAAYNWGPGNLNKAIRKAGGSKDWNQIRRFAPKETRDYVDKIMGWR	Firmicutes	Bacillus megaterium	1404
AGY48195.1	KF669659.1	ATGAAAAAAGTCACACTTGATGCTGGACACGGTGGCAAGGATTCTGGAGCAGTCGGAAACGGTTTAAAGGAAAAGGATTTAACCCTTGAGATCGCCAAACAGACTAAGTCATACCTTGAGAGTAATTACTCTGGTGTAAGTGTCCAGCTCACTAGAAGTACCGATAAGTTTCTTGAGCTCCCTGAACGTGCCACCATTGCCAACAAGAACAAGTCTGATCTGTTTGTCTCTATCCATATCAACTCAGCGGGTGGCACAAATGGTACAGGCTTTGAAACATTCACATATAACAAGCTATCAGCAAAATCGCAAACTAAGAGTGACCAAAAGGTTTTACATGCTTCAATTCTTAACGAGATCGCCAGCTTTGGAGTTTCTAACCGTAAGGAGAAAGCAGAT…	23330	24241	1	U5PW24	MKKVTLDAGHGGKDSGAVGNGLKEKDLTLEIAKQTKSYLESNYSGVSVQLTRSTDKFLELPERATIANKNKSDLFVSIHINSAGGTNGTGFETFTYNKLSAKSQTKSDQKVLHASILNEIASFGVSNRKEKADDLSVLRNTTMSAILTESLFINNPADAKLLKDPSFIKAVSVGHAKGIAKVLGLKAKKPPESPSKAPSQPSEPNGSTYKVQRGDTLYGIAKQHGMSVDDLKKLNSLKSDIIRVGQTLKVSNPIKVVVKTYKVQRGDTLYGIAKQHGTTVANIKKLNGLKSDLINIGDVLRVK	Firmicutes	Bacillus pumilus	1408
AGY47946.1	KF669655.1	ATGACTTATTCTTTAAACGATCTTTTAAGCAAAGTGAAAAACCACAGCAAAATGAAGGGGGTACACCCTTATTTGGTTGAAAAAGCGCTTCAACTCATCACAGACGCATACAACAAAAAGAAATATAAGCTGGTTATTGGTGAAGGCTATCGTTCTATTGCTTACCAAAACGAGTTATACGCACGAGGAAGAACAACACCCGGACCAATCGTTACTAATGCTCGCGGTGGTTCTTCTTTTCATAATTTCGGGTTGGCTTTTGATATTGCAATCTTAGACAAAGAAGAAGATGGAATTGATAATACTGATTCAAAATATCGTGAAGTTGGTAAACTTGGGAAAGCTCTAGGGCTTGAATGGGGCGGCGATTGGAAAAGCATTTATGATGCTCCGCATTTT…	25695	26426	1	U5PVY5	MTYSLNDLLSKVKNHSKMKGVHPYLVEKALQLITDAYNKKKYKLVIGEGYRSIAYQNELYARGRTTPGPIVTNARGGSSFHNFGLAFDIAILDKEEDGIDNTDSKYREVGKLGKALGLEWGGDWKSIYDAPHFQFTFGLELDELRAGAKIPAGSPSKPVSTPKEPVKQCPVDDFAPLVPYPGILKLGSKGINVKRVQRAAGMKESLIDGEYGARTKSYVQAYQTKHKLAADGIVGLKTWNMMF	Firmicutes	Bacillus megaterium	1404
AGY46598.1	KF669647.1	TTGGCTAATAAAGAAACATTTATATTTGATGTCAATGCCGATATAGAAAAAGCCATGAAAGGCTTAAATAAAGTTAAGCAAGCTATGGATGATATCGACAGGCTCCAGAAAAAAGGAGAAAGTCGCGGTAACACTACAAATGAGAGTGACATCCTTAATAGTATGAAACATGCGAAGCAAGCAGCGCAGGAGTATAAGAAACTCCAATCGATGCTTAAAGACTTGGATAAGAGTCTTAAAGGTTCGAACCAACGTATGTTCAAGGATAATGACTCCGAGCGAATGAAAAAGGTTACTGGCGTTGACATGAAATCAAAGCAGGATTACCAGAAGTTCGTTCAAGCACAAAGACGTGAACTAGACCGTACATACACAAAAGCAATGAACGCTCAACAGAAG…	48896	52846	1	U5PVY1	MANKETFIFDVNADIEKAMKGLNKVKQAMDDIDRLQKKGESRGNTTNESDILNSMKHAKQAAQEYKKLQSMLKDLDKSLKGSNQRMFKDNDSERMKKVTGVDMKSKQDYQKFVQAQRRELDRTYTKAMNAQQKMARFGQTHTKNFSTNYQQKGIMHVDTKNLDEAKKTVKGILSDINASSGQLDNVLQQIREAKKLDRRSESLARRASASGYMSHQQASNFTRDYQTVNGSYKNSKDANLNRLTEISTQLTDFAKQLNTIESNPNATNKDMQQRVKLQNNIRALDQEWTARTKLNKILETTTSNMQSYHESLVGTKQKADRNTVQGMISERAPAIGMAVTGAVGATIGGLYSQGGALSKEMRPSEVYIGQQTGMDGSNWRTDIRNNAMTAGKANKLGFL…	Firmicutes	Bacillus thuringiensis serovar kurstaki	29339
AGY47311.1	KF669652.1	ATGGTAAAAGTTAGAAAAGACCTCGTTTCTGAAGGTGTTATCGAGAATGCCTCTTATGGGTATGGCAATCCTAAAACGTACATCGTAATCCATGAGACAGCTAACACTTCAAAAGGGGCTAATGCAGCCAGTCACGCTAAGCTGCAAAAGAACGGTAACTCTCGAAGCGCTTCTTGGCACTATACTGTAGACGAAAACGAAGCAGTCCAGTCTTTCCCGGACAATGTTAAATGCTGGCACAGCGGTGGATCATATAATAGCAATTCTATTGGTATTGAAATCTGTGTAAACTCGGACGGAGATTTCAAGAAAGCTGTTAAAAACGCTGCTGAGCTTACAAAGTCTCTAATGCAGAAATATGGCATTCCTAAATCCCACGTTATTACTCACCGTGAGGCT…	21035	22141	-1	U5PU59	MVKVRKDLVSEGVIENASYGYGNPKTYIVIHETANTSKGANAASHAKLQKNGNSRSASWHYTVDENEAVQSFPDNVKCWHSGGSYNSNSIGIEICVNSDGDFKKAVKNAAELTKSLMQKYGIPKSHVITHREASGWKDCPHNLRSGAKGITWNDFLKMLDGKASVVTEPAKPTPAKSTPSKSSGSPDFNTNSIVDFMSSVGLDSSFSTRKKYADKYGIKGYEGTASQNTSLLEKLKAEYKKTSSKPSTSKPKGDQKTNSIVEYLNSIGVDSSFSNRSKLAAANGIKGYKGTESQNLELLKKLRGGGSTSAPKKAKGDQKTTSLVDYLKSIGEASDFKNRAKLAAAKGIKNYEGTASQNTQLLKKLRGH	Firmicutes	Bacillus subtilis	1423
AGY47219.1	KF669651.1	ATGAAGAAAGTCACGCTTGATGCTGGACACGGTGGTAAGGATTCAGGAGCAGTCGGAAACGGTCTAAAGGAAAAGGACTTGACACTTGAAATTGCCAAACAAACTAAGGCTTACCTTGAGAGTAATTACTCTGATGTAAGTGTTCAGCTCACAAGAAGCACTGACAAGTTCATAGAACTACCCGAGCGTGCCGCCATTGCTAATAGGAATAAATCAGACTTGTTTGTTTCTATTCATATCAACTCAGCAGGTGGCACAAACGGTACAGGCTTTGAAACATTCGCTTTTGAGAAATTGTCTGCAAGCTCTCAAACAAGGAAAGACCAAAAGGTTTTACACGCTTCAATCCTTAACGAGATCGCCAGCTTTGGAGTGGCAAACCGCAAAGAGAAGATAGGT…	22246	23145	1	U5PTK7	MKKVTLDAGHGGKDSGAVGNGLKEKDLTLEIAKQTKAYLESNYSDVSVQLTRSTDKFIELPERAAIANRNKSDLFVSIHINSAGGTNGTGFETFAFEKLSASSQTRKDQKVLHASILNEIASFGVANRKEKIGNLSVLRNTAMSAILTESLFINNPADAKLLKDPSFIKAVSAGHAKGIAKVLGLKAKKAPEKPNKAPSKPSEPKGDTYKVQKGDTLYGIARQHGMNVDDLKKLNGLKSDTIRVGQTLKVKQTSVTYKVKKGDTLYSIAKAHGTTVANIKKLNNLKSDLINIGDTLRVK	Firmicutes	Bacillus pumilus	1408
AGY47145.1	KF669650.1	ATGGGCTACTGGGGGTACCCGAACGGGCAGATCCCAAACGACAAGATGGCGCTCTACCGTGGGTGCCTCCTCCGTGCGGACGCGGCGGCTCAGGCGTACGCGCTCCAGGACGCCTACACGCGGGCGACCGGCAAGCCGCTGGTCATCCTGGAGGGCTACCGGGACTTGACCCGGCAGAAGTACCTCCGCAACCTGTACCTGTCGGGCCGAGGCAACATCGCCGCAGTTCCCGGTCTCAGCAACCACGGCTGGGGACTCGCCTGCGACTTCGCGGCACCACTCAACAGTTCGGGATCCGAAGAGCACCGGTGGATGCGACAGAACGCACCTCTGTTCGGCTTCGACTGGGCGCGCGGCAAGGCAGACAACGAACCGTGGCATTGGGAATACGGCAATGTG…	22087	22959	-1	U5PT78	MGYWGYPNGQIPNDKMALYRGCLLRADAAAQAYALQDAYTRATGKPLVILEGYRDLTRQKYLRNLYLSGRGNIAAVPGLSNHGWGLACDFAAPLNSSGSEEHRWMRQNAPLFGFDWARGKADNEPWHWEYGNVPVSRWASLDVTPIDRNDMADITEGQMQRIAVILLDTEIQTPLGPRLVKHALGDALLLGQANANSIAEVPDKTWDVLVDHPLAKNEDGTPLKVRLGDVAKYEPLEHQNTRDAIAKLGTLQFTDKQLATIGAGVKPIDEASLVKKIVDGVRALFGRAAA	Actinobacteria	Clavibacter michiganensis	28447
AGY46600.1	KF669647.1	ATGGTTCAAATTCAAAAAAGGTATCCAACATTTGAAATACAGCTCATCACAGAGGACACGTCCTACGAGCTTACATACGATACCAAGAAGCAATTGTCAAGTGATTCATTCGATAATGCAATCATCTCGTTCAGTTGTAAAAATAGTATGACAGATGATAGCCCGGCATTTGCTCTTATCGTCACAGCAGTAGATAAGTGGGATAAGATTCTAAATGCAAATGACCTTATCAGAATTAAAGTATTCCCGGACGTAACAGATAAAGTACCGGATAATCCGTACATCATGGTTGGTATGATATCTGACATCAAGAAAGATGGGGAATATGCAAACGGTACATTAGTATATCGTATTACTGGACAAGCAATGACAAAAGCACTAATCAACTTCCAAGTAGGA…	52998	55268	1	U5PRP6	MVQIQKRYPTFEIQLITEDTSYELTYDTKKQLSSDSFDNAIISFSCKNSMTDDSPAFALIVTAVDKWDKILNANDLIRIKVFPDVTDKVPDNPYIMVGMISDIKKDGEYANGTLVYRITGQAMTKALINFQVGVIQQFAAISPSFGWLPDGTEQGLHFSNNSAAGIGDELMDRFLYKYAQYKFTNGKGLQDYFTHRFESWKEDESLLDPSPFVNYQGSLRQFLEDIVAKPFNELFFEYTVDGQCAAVMRPTPFDPDKWNALETYKFKSDTVIQESFGKNDNEAFSVYVVQAPNLLEYNSLDLGVFPRFHPELIKKYGYKRLDAQNRYLMSADKAMQGNNAANGGLTNLPNTGGTGTPTPTPNPGGGTATPTPMVMTAPQPTTRTVTQPAFADVDSFIKS…	Firmicutes	Bacillus thuringiensis serovar kurstaki	29339
AGY46565.1	KF669647.1	ATGGCAATGTCATTACAAACTTTAATCGACAAGGCGAACCGTAAGTTAACTATCTCAGGTATGCGTAAAGACGTAGCAGACCGTACCCGCGCTGTTATTACGCAAATGCATGCACAAGGTATCTATATCTGTGTAGCGCAAGGTTTCCGTTCATTTGCTGAACAGGATGCTTTATACGCACAAGGTCGTACTAAACCGGGTAACATCGTAACAAATGCACGAGGCGGACAATCGAACCATAACTACGGAGTAGCGGTAGACTTATGCTTGTACACACAAGATGGCTCTGACGTAATCTGGACAGTTGAAGGTAATTTCCGTAAGGTTATCGCAGCAATGAAAGGTCAAGGCTTCAAATGGGGCGGAGACTGGGTTTCGTTCAAAGATTACCCTCACTTC…	23077	24015	-1	U5PRL9	MAMSLQTLIDKANRKLTISGMRKDVADRTRAVITQMHAQGIYICVAQGFRSFAEQDALYAQGRTKPGNIVTNARGGQSNHNYGVAVDLCLYTQDGSDVIWTVEGNFRKVIAAMKGQGFKWGGDWVSFKDYPHFELYDVVGGQKPPADNGGAVDNGGGSGGSSGGTNSDGSIGTAYITGTNVNLRKGAGTGYDVIRKLNAPESYIVWAEVNGWLNLGGDQWVKNDSSFVRFERAAGVSKPVEKPSASGEPIGTAYIRGNNVNLRSGAGTGYSIIRKLNFGESYIVWAKQNGWLNLGGNQWVYNDSSYINFVEE	Firmicutes	Bacillus thuringiensis serovar kurstaki	29339
AGY36952.1	KF279414.1	ATGAGCTTTCGCAACGTATACGGCTACGACTGGTCGGAAAACGGCTGGCGGATGTGCAACCGCGACGAGTGCGACATCGTCCGCATTCCTGAGCTGTACCTGACCGAGACCGCCCCGATCCGCAAGGGCGCACCGCTGACCATCCTCGGCGCGTGGATGTACTGGTATGACCGCAACGTCGAGGAGATCCTGACCTCGATCTGGGGCTGGTCGGCAGGCAACGACGTTGCCAACTCGAATCACCTGAGCGGCACCGCAATTGACCTGTGCGCGCCCAAGTACCCCTGGGGCTCGAAGGTCATGCCCGCAGCCAAGGTGAACAAGGTCATCGAAGGTCTCAAGCTCTTCTCGCTCGACGGCACGGCAGAGAACAGCCTGGTCTTCTGGGGACGCACCTGG…	4159	4836	1	U5NZY5	MSFRNVYGYDWSENGWRMCNRDECDIVRIPELYLTETAPIRKGAPLTILGAWMYWYDRNVEEILTSIWGWSAGNDVANSNHLSGTAIDLCAPKYPWGSKVMPAAKVNKVIEGLKLFSLDGTAENSLVFWGRTWNKPDEMHYQMHFKEGDPRNDQFAQKLRDGYLGIYKAAPPVTTPVLDPIARHQKFLKEASERELMVYIAEQLGPGHPEWPSKGTTLRDKVFGL	Actinobacteria	Mycolicibacterium smegmatis	1772
AGY36952.1	KF279414.1	ATGAGCTTTCGCAACGTATACGGCTACGACTGGTCGGAAAACGGCTGGCGGATGTGCAACCGCGACGAGTGCGACATCGTCCGCATTCCTGAGCTGTACCTGACCGAGACCGCCCCGATCCGCAAGGGCGCACCGCTGACCATCCTCGGCGCGTGGATGTACTGGTATGACCGCAACGTCGAGGAGATCCTGACCTCGATCTGGGGCTGGTCGGCAGGCAACGACGTTGCCAACTCGAATCACCTGAGCGGCACCGCAATTGACCTGTGCGCGCCCAAGTACCCCTGGGGCTCGAAGGTCATGCCCGCAGCCAAGGTGAACAAGGTCATCGAAGGTCTCAAGCTCTTCTCGCTCGACGGCACGGCAGAGAACAGCCTGGTCTTCTGGGGACGCACCTGG…	4159	4836	1	U5NZY5	MSFRNVYGYDWSENGWRMCNRDECDIVRIPELYLTETAPIRKGAPLTILGAWMYWYDRNVEEILTSIWGWSAGNDVANSNHLSGTAIDLCAPKYPWGSKVMPAAKVNKVIEGLKLFSLDGTAENSLVFWGRTWNKPDEMHYQMHFKEGDPRNDQFAQKLRDGYLGIYKAAPPVTTPVLDPIARHQKFLKEASERELMVYIAEQLGPGHPEWPSKGTTLRDKVFGL	Actinobacteria	Mycolicibacterium smegmatis MC2 155	246196
AGW43735.1	KF188410.1	ATGACTAAGTTTGATTTAATGGCTGACGTGTCAAGTTATCAACTAGACACAAAAGAGTTCTTTCAAGCATTGAAGGACAAGGGCGTTAAGGCGGTAGCCGTAAAAATTACTGAGGGTTCTAATCCGGGATCAGCTTACGTTAATCCAAAGGCTAAGAACCAAATCAAGAATGCACGGGCGGCAGGACTGAAAGTTCATGCTTACCATTATGCGAAATTTAATGGCGTGGCGGACGCACAAGCTGAGGCTGATTGGTTCGTTAAGAATGCTAAGAAGCTAGGTATTGGCGAAGATTCAGTTATGGTTCTCGATTATGAGGATCATGCAACTGCTAGAGCAAACGGGACAGCTGACATCAATGCCTTTATTCAAAGAGTAAAGAACGCAGGTTATCCTAAG…	32616	33521	1	U3PJ04	MTKFDLMADVSSYQLDTKEFFQALKDKGVKAVAVKITEGSNPGSAYVNPKAKNQIKNARAAGLKVHAYHYAKFNGVADAQAEADWFVKNAKKLGIGEDSVMVLDYEDHATARANGTADINAFIQRVKNAGYPKTDIYSMRSWFEDGHIDRKKIIPKNVWVASYGTSNPGLDDVGTWQFTSEYPVSGIKVDMSYDFKGLYTKGSQSSKKPSVAKDKKKDQAGEWHSEKGTFTLGQAIYLRTAPSTGAVPISLVKAGSKINYDAYAIQGGYVWIRQPRSNGYGYMATGYAKNGKRLDYWGKFS	Firmicutes	Lactobacillus delbrueckii	1584
AGV99940.1	KF024734.1	ATGCCCGCATACACACAGGACGGCATCGCCATCGGCATCATCGCCGAGGGGCGACGTTCGCGGTCTGGAGAAGGCCAGCTTGATCACCCGGTGATCAGCGAGAAGGGCATTGTCATCGCGCTCGCCGTCGCCCTGGTCGAGACCAACCTCAAGATGTACGCCAATCGGTCGGACCCGGAGAGCCTCAATTTCCCGCACGACGCGGTCGGCAGCGACGCCAACAGCGTCGGCGTCTTCCAGCAGCGCGCTCCCTGGTGGGGCACGGTCGCCGATCGCATGGACGTCGCGCGCAGCGCGGCGATGTTCTACAACAGCCTGTATCGCCAGCGCGTCGGCGGCGCCGACTACAACACCGATCGGGTCTCTCCCGGCACCTGGGGCCAGATGGTCCAGCAGTCC…	144176	145606	1	T2FIW8	MPAYTQDGIAIGIIAEGRRSRSGEGQLDHPVISEKGIVIALAVALVETNLKMYANRSDPESLNFPHDAVGSDANSVGVFQQRAPWWGTVADRMDVARSAAMFYNSLYRQRVGGADYNTDRVSPGTWGQMVQQSAFPDRYDKRMAEARQIYDRLKDRVVGGAPTPPPITAPDPNWRGDPVWLKEVLEAAGLVCHVYDGAYNRGHGDFGEIWGVVAHHTGSFGETPKGIAQHPSLGLASQLYLGRNGEYTLCGVGIAWHAGQGSYPGLPTNDANRLTIGIEAANDGGGSPPGKRDAWSDVQYNAYVRGVAAILRKLGRDSSRVIGHKEWAGTAQGKWDPGGIDMNTFRADVARVMGELGTSTDPVLELLAMPTNQEKLDFIYNEESKKFASRSIYRTPGEG…	Actinobacteria	Mycolicibacterium smegmatis MC2 155	246196
AGV99702.1	KF006817.1	GTGCCCGCATACACACAGGACGGCATCGCCATCGGCATCATCGCCGAGGGGCGACGTTCGCGGTCTGGAGAAGGCCAGCTTGATCACCCGGTGATCAGCGAGAAGGGCATTGTCATCGCGCTCGCCGTCGCCCTGGTCGAGACCAACCTCAAGATGTACGCCAATCGGTCGGACCCGGAGAGCCTCAATTTCCCGCACGACGCGGTCGGCAGCGACGCCAACAGCGTCGGCGTCTTCCAGCAGCGCGCTCCCTGGTGGGGCACGGTCGCCGATCGCATGGACGTCGCGCGCAGCGCGGCGATGTTCTACAACAGCCTGTATCGCCAGCGCGTCGGCGGCGCCGACTACAACACCGATCGGGTCTCTCCCGGTACCTGGGGCCAGATGGTCCAGCAGTCC…	141459	142889	1	T2FI30	MPAYTQDGIAIGIIAEGRRSRSGEGQLDHPVISEKGIVIALAVALVETNLKMYANRSDPESLNFPHDAVGSDANSVGVFQQRAPWWGTVADRMDVARSAAMFYNSLYRQRVGGADYNTDRVSPGTWGQMVQQSAFPDRYDKRMAEARQIYDRLKDRVVGGAPTPPPITAPDPNWRGDPVWLKEVLEAAGLVCHVYDGAYNRGHGDFGEIWGVVAHHTGSFGETPKGIAQHPSLGLASQLYLGRNGEYTLCGVGIAWHAGQGSYPGLPTNDANRLTIGIEAANDGGGSPPGKRDAWSDVQYNAYVRGVAAILRKLGRDSSRVIGHKEWAGTAQGKWDPGGIDMNTFRADVARVMGELGTSTDPVLELLAMPTNQEKLDFIYNEESKKFASRSIYRTPGEG…	Actinobacteria	Mycolicibacterium smegmatis MC2 155	246196
AGU92159.1	KF279413.1	GTGAGCTTCATCCGGTCGAAATTCGCACCCCGTGCCCTGCTGACCGTCGACCAGTGGATCGCCATTTTCGTCGCGGTGGCCGACGAGCTGAACATGCCGGACAAGCGCGGCGCGGTGATCTGCGCAGCCATGTGCGCCTTCCAGGAGGCCGGGGCCGACCTGCAAGACGGCAACGGGCGTCAAATCTGGATCCCCGGCAACATGGCCGACCCCTGCTACGCCGACGACCCCGACGCCTACCCGCACGACAGCGAGGGCAACGACGGGCAGTCCACCGGCCCGTTCCAGCAGCAGATGAACCAGCCGGGGAAAGCCCCGTGGGGCTGGGGTGGCAACTACGGCGATTGTGCCGGTACCCGCAAGCGCATGGACCCGTGGGACAGCACGCGCATGTTCTTC…	40209	41945	1	T2A9T3	MSFIRSKFAPRALLTVDQWIAIFVAVADELNMPDKRGAVICAAMCAFQEAGADLQDGNGRQIWIPGNMADPCYADDPDAYPHDSEGNDGQSTGPFQQQMNQPGKAPWGWGGNYGDCAGTRKRMDPWDSTRMFFGWPGSGLRDKGYDASTAQRANDSIQRVQGSGVPNAYAQWWGLANAAYDRYLGNPIPAPPSPGGGSSGAPALTPNPAWRGDPLFLPQLLRAFGVSVTTYTDADGIRWDERGHGDFGKISWVLWHHTGSVNETDNGIAHHPALGLAANMLIHPDGHVVLTGSGIAWHGGIGVYPGIPEDGINQISIGIECSYGPDRDGRYTLPWPEAQMNAMIAVGGAISWFLGDTLPPSHQIAHKEWAGADNPLGVNKQGKPDPGNLDMTWFRAQIA…	Actinobacteria	Mycolicibacterium smegmatis MC2 155	246196
AGU92220.1	KF279415.1	ATGCCGAGGGTCGTCTACGGGCTGACCCACTCGTCCAACGGGTGGCCGATGCTCAACTCCGATGAGTGCGAGTGGACGAAGATCCCCGGCACGAGCGTCACGCTGCAGATCGCCAAGGGCCAGCCTCTCGCGATCCTGCGCGCGTTCGCCGCCGACTTCCACGCGTACGTCGAGCCGCTGCGCGACGCGGACTCCGCGTGCTGGACGCCGACCAACTCGGTCCCGTCGTCCAACCACCTGAGTGGCACCGCGATGGACCTGAACTGGAACACCCACCCGTTCCAGGTCCCGGACGCAGGCTTCGACGCCGCGAAGAAAGCACGGGTCAAAGAGCTACTCGACTTCTACGAGGGCATGGTGTTCTGGGGCAACGACTGGTCGTCGCCAAAGGATGCGATG…	4424	5851	1	T2A8M5	MPRVVYGLTHSSNGWPMLNSDECEWTKIPGTSVTLQIAKGQPLAILRAFAADFHAYVEPLRDADSACWTPTNSVPSSNHLSGTAMDLNWNTHPFQVPDAGFDAAKKARVKELLDFYEGMVFWGNDWSSPKDAMHFQLASLRNGGTFDTYGNPKTADFIARKIRADGYSTFRRGSAPVTAAPILAAATGLSEARAAEILPAVRSGLRESECTNVNRIAMWLAQIGHESGSFQYTEEIAKNGRYAPYIGRTWIQITWDYNYRSFSQWAYAFGMVPTPDYFVVNYRELADLKWAGIGPAWYWTVARPDINELSDRRDLNTVTRRINGGTNGLADRQARYNRALAQGDALLQLLHEEDDFLSALTDAEQRELLDLARQQAKYKRKSRSPLHWPHEGEVDTIAG…	Actinobacteria	Mycolicibacterium smegmatis	1772
AGU92220.1	KF279415.1	ATGCCGAGGGTCGTCTACGGGCTGACCCACTCGTCCAACGGGTGGCCGATGCTCAACTCCGATGAGTGCGAGTGGACGAAGATCCCCGGCACGAGCGTCACGCTGCAGATCGCCAAGGGCCAGCCTCTCGCGATCCTGCGCGCGTTCGCCGCCGACTTCCACGCGTACGTCGAGCCGCTGCGCGACGCGGACTCCGCGTGCTGGACGCCGACCAACTCGGTCCCGTCGTCCAACCACCTGAGTGGCACCGCGATGGACCTGAACTGGAACACCCACCCGTTCCAGGTCCCGGACGCAGGCTTCGACGCCGCGAAGAAAGCACGGGTCAAAGAGCTACTCGACTTCTACGAGGGCATGGTGTTCTGGGGCAACGACTGGTCGTCGCCAAAGGATGCGATG…	4424	5851	1	T2A8M5	MPRVVYGLTHSSNGWPMLNSDECEWTKIPGTSVTLQIAKGQPLAILRAFAADFHAYVEPLRDADSACWTPTNSVPSSNHLSGTAMDLNWNTHPFQVPDAGFDAAKKARVKELLDFYEGMVFWGNDWSSPKDAMHFQLASLRNGGTFDTYGNPKTADFIARKIRADGYSTFRRGSAPVTAAPILAAATGLSEARAAEILPAVRSGLRESECTNVNRIAMWLAQIGHESGSFQYTEEIAKNGRYAPYIGRTWIQITWDYNYRSFSQWAYAFGMVPTPDYFVVNYRELADLKWAGIGPAWYWTVARPDINELSDRRDLNTVTRRINGGTNGLADRQARYNRALAQGDALLQLLHEEDDFLSALTDAEQRELLDLARQQAKYKRKSRSPLHWPHEGEVDTIAG…	Actinobacteria	Mycolicibacterium smegmatis MC2 155	246196
AGU92060.1	KF279412.2	GTGAGCTTCATCCGGTCGAAATTCGCACCCCGTGCCCTGCTGACCGTCGACCAGTGGATCGCCATTTTCGTCGCGGTGGCCGACGAGCTGAACATGCCGGACAAGCGCGGCGCGGTGATCTGCGCAGCCATGTGCGCCTTCCAGGAGGCCGGGGCCGACCTGCAAGACGGCAACGGGCGTCAAATCTGGATCCCCGGCAACATGGCCGACCCCTGCTACGCCGACGACCCCGACGCCTACCCGCACGACAGCGAGGGCAACGACGGGCAGTCCACCGGCCCGTTCCAGCAGCAGATGAACCAGCCGGGGAAAGCCCCGTGGGGCTGGGGTGGCAACTACGGCGATTGTGCCGGTACCCGCAAGCGCATGGACCCGTGGGACAGCACGCGCATGTTCTTC…	40231	41967	1	T2A8A7	MSFIRSKFAPRALLTVDQWIAIFVAVADELNMPDKRGAVICAAMCAFQEAGADLQDGNGRQIWIPGNMADPCYADDPDAYPHDSEGNDGQSTGPFQQQMNQPGKAPWGWGGNYGDCAGTRKRMDPWDSTRMFFGWPGSGLRDKGYDASTAQRANDSIQRVQGSGVPNAYAQWWGLANAAYDRYLGNPIPAPPSPGGGSSGAPALTPNPAWRGDPLFLPQLLRAFGVSVTTYTDADGIRWDERGHGDFGKISWVLWHHTGSVNETDNGIAHHPALGLAANMLIHPDGHVVLTGSGIAWHGGIGVYPGIPEDGINQISIGIECSYGPDRDGRYTLPWPEAQMNAMIAVGGAISWFLGDTLPPSHQIAHKEWAGADNPLGVNKQGKPDPGNLDMTWFRAQIA…	Actinobacteria	Mycolicibacterium smegmatis MC2 155	246196
AGU91960.1	KF279411.1	GTGAGCTTCATTCGGTCGAAATTCGCACCCCGCGCCCTGCTGACCGTCGACCAGTGGATCGCCATTTTCGTCGCGGTGGCCGACGAACTCGACATGCCCGACAAGCGCGGCGCGGTGGTCTGCGCGGCGATGTGCGCCTTCCAGGAGGCCGGTGCCGATCTGAACGACGGCAACGGGCGGCAAATTTGGATCCCCGGCAACATGGCCGACCCCTGCTATGCGGACGATCCTGACGCCTACCCACACGACAGCGAAGGCAATGACGGCCGCAGCACCGGCCCGTTCCAGCAGCAGATGGGCACGGATTGGGGCTGGGGCGGCGTGCTCGGTGACTGCGCCGGTACCCGCAAGCGCATGGACCCCTGGGACAGCACGCGCATGTTCTTCGGCTGGCCGGGC…	39251	40972	1	T2A7Y9	MSFIRSKFAPRALLTVDQWIAIFVAVADELDMPDKRGAVVCAAMCAFQEAGADLNDGNGRQIWIPGNMADPCYADDPDAYPHDSEGNDGRSTGPFQQQMGTDWGWGGVLGDCAGTRKRMDPWDSTRMFFGWPGSGLRDKGYNASNAMAAGDSIQRVQGSSFPRAYDQWWGLANAAYDRYLGNPIPAPPSPGGGGGGPAPALVPNPAWRGDPLFLPQLLRAFGVSVSTYTDADGIRWDQRGHGDFGKISWVLWHHTGSVNETDEGIAHHPALGLAANMLIHPDGHVVLTGSGIAWHGGVGIYPGIPEDGINQVSIGIECSYGPDRDGNYTIPWPTAQMNAMIAVGAAISWFLGDTLPVDHQISHKAWAGADNPLGINKQGKPDPGNLDMNWFRAQIAARM…	Actinobacteria	Mycolicibacterium smegmatis MC2 155	246196
BAN59576.1	AP013029.1	ATGGCTCTCAAAGTAAAGGACATGCAGAATGCATTTATAGGGGCTATTAAACAGAGTGGTATGGAGGGTCGTGAGAAGGACCAGCTGAAAGCTTTACAGGGTTTACTAGACGGAGTATCTCGTGGTCGTAGCATGACTAATGACGAAGTAATGAACGTCATGGGAATGCAGTCCATACTAGCTGGCTCTGGAGTACGATCTCTTAGCGGGGAGAAAGGCGGGCAGCTCTTATCTGGTCTTAACGAAGGTATACGACAAGGGTTTAATGACCCTATGGTACGTATGGTGTTCGGGCAAGGTACAGAGTACCAAGGACTAGAAGGTAGATTCGCACTCCGTCAGCAGATGGATAAAGGGATAAGTGATGCTAAGAACGTTAATAACATCGCAGCATTTGCT…	51505	53910	1	S6ATL9	MALKVKDMQNAFIGAIKQSGMEGREKDQLKALQGLLDGVSRGRSMTNDEVMNVMGMQSILAGSGVRSLSGEKGGQLLSGLNEGIRQGFNDPMVRMVFGQGTEYQGLEGRFALRQQMDKGISDAKNVNNIAAFAQSQADSEGAQNEVFASFVQERLGTDITAEQAKGLMDLYRSGKLTDKSISGVLDANKSAGSKVSEERLSKYQDSKEATSNQSEATTEKQATELYDYGNVLREANAAMSGLNPLIYTATAALGGLAVAATGAAGSFLMSSVLRGAVAGRMGSGGAILGGLGRRGGGGTTGGGGGGFFGALRSSVGRYTDPYARAGGLPNTGPAGGAASSSGGLWSRITGGAGATAAGAGTAAAEAEAAAGAGAGAGAAGAASGGSKVLSTLGKVGGVL…	Firmicutes	Bacillus subtilis	1423
BAN59578.1	AP013029.1	ATGGAGGATGACAGCCCTGTATTCTCTTTAGTTATTACTGCTAAGGAGAAGTGGGATAAGGTACTGACTTCAAATGACCTTATCAGGATTCGGGTTATACCTGATGTAACAAAGGGAAAACCGGAGAACCCTTATGTCATGGTTGGTCTAATATCAGATATACATAAAGAAGGAGAGTATAACGAAGGAACGTTACTATACCGGATAACTGGAAGAGCAATGACGAAAGCGCTTATTGATTTCTCTGTAGGTGTTATCCAAGAAGTAGCTACAATTATCCCGAGTATTGGGTGGCTGCCAGACGGTGAGAAGAACGGTCTAAAATTCTCAGGTAACACCGCAGCGGGAATAGGCGATGAACTTATGGAGCGCTTCGTATACAAATACGCCAAGTACGAC…	54178	56190	1	S6ANI5	MEDDSPVFSLVITAKEKWDKVLTSNDLIRIRVIPDVTKGKPENPYVMVGLISDIHKEGEYNEGTLLYRITGRAMTKALIDFSVGVIQEVATIIPSIGWLPDGEKNGLKFSGNTAAGIGDELMERFVYKYAKYDFAGGKKLNDYLMHSFSSWEDDEKLADATPFINYEGSIRQFLEDIVAKPFNELFFEYTSDGKCVALMRPTPFDPSKWYQLPTFRFTSDVVVQESFGKSDAEMYSVFVVQAPNMMEFSSMDLGVYPKFHPDLVKKYGYKRLDAQNRYLLSSTLNSSTQDASTGGSSGSLPSFEEVLTFITQNNFTDPEVLRTQKDTVYSELVAKFPSMSKSLANGIIDSLKAGEFTREEYNNLTTSTGDSEVDKEINKEKGVANKKLEKYTQRLFNWY…	Firmicutes	Bacillus subtilis	1423
AGT13828.1	KF416340.1	ATGCCGAGGGTCGTCTATGGGCTGACCCACTCGTCCAACGGGTGGCCGATGCTCAACTCCGATGAGTGCGAGTGGACGAAGATCCCCGGCACGAGCGTCACGCTGCAGATCGCCAAGGGCCAGCCTCTCGCGATCCTGCGCGCGTTCGCCGCTGACTTCCACGCGTACGTCGAGCCGCTGCGCGACGCGGACTCCGCGTGCTGGACGCCGACCAACTCGGTCCCGTCGTCCAACCACCTGAGCGGCACCGCGATGGACCTGAACTGGAACACCCACCCGTTCCAGGTCCCGGACGCAGGCTTCGACGCCGCGAAGAAAGCACGGGTCAAAGAGCTACTCGACTTCTACGAGGGCATGGTGTTCTGGGGCAACGACTGGTCGTCGCCCAAGGATGCGATG…	4616	6049	1	S5YQM1	MPRVVYGLTHSSNGWPMLNSDECEWTKIPGTSVTLQIAKGQPLAILRAFAADFHAYVEPLRDADSACWTPTNSVPSSNHLSGTAMDLNWNTHPFQVPDAGFDAAKKARVKELLDFYEGMVFWGNDWSSPKDAMHFQLASLRNGGNFDTYGNPKTADFIARKIRADGYSTFRRGSAPASAAPILAAATGLSEARAAEILPAVRSGLRESECTNVNRIAMWLAQIGHESGSFQYTEEIAKNGRYAPYIGRTWIQITWDYNYRSFSQWAYAFGMVPTPDYFVVNYRELADLKWAGIGPAWYWTVARPDINELSDRRDLNTVTRRINGGTNGLADRQARYNRALAQGDALLQLLHEEDDFLSALTDAEQRELLDLARQQAKYKRKSRSPLHWPHEGEVDTIAG…	Actinobacteria	Mycolicibacterium smegmatis	1772
AGT13828.1	KF416340.1	ATGCCGAGGGTCGTCTATGGGCTGACCCACTCGTCCAACGGGTGGCCGATGCTCAACTCCGATGAGTGCGAGTGGACGAAGATCCCCGGCACGAGCGTCACGCTGCAGATCGCCAAGGGCCAGCCTCTCGCGATCCTGCGCGCGTTCGCCGCTGACTTCCACGCGTACGTCGAGCCGCTGCGCGACGCGGACTCCGCGTGCTGGACGCCGACCAACTCGGTCCCGTCGTCCAACCACCTGAGCGGCACCGCGATGGACCTGAACTGGAACACCCACCCGTTCCAGGTCCCGGACGCAGGCTTCGACGCCGCGAAGAAAGCACGGGTCAAAGAGCTACTCGACTTCTACGAGGGCATGGTGTTCTGGGGCAACGACTGGTCGTCGCCCAAGGATGCGATG…	4616	6049	1	S5YQM1	MPRVVYGLTHSSNGWPMLNSDECEWTKIPGTSVTLQIAKGQPLAILRAFAADFHAYVEPLRDADSACWTPTNSVPSSNHLSGTAMDLNWNTHPFQVPDAGFDAAKKARVKELLDFYEGMVFWGNDWSSPKDAMHFQLASLRNGGNFDTYGNPKTADFIARKIRADGYSTFRRGSAPASAAPILAAATGLSEARAAEILPAVRSGLRESECTNVNRIAMWLAQIGHESGSFQYTEEIAKNGRYAPYIGRTWIQITWDYNYRSFSQWAYAFGMVPTPDYFVVNYRELADLKWAGIGPAWYWTVARPDINELSDRRDLNTVTRRINGGTNGLADRQARYNRALAQGDALLQLLHEEDDFLSALTDAEQRELLDLARQQAKYKRKSRSPLHWPHEGEVDTIAG…	Actinobacteria	Mycolicibacterium smegmatis MC2 155	246196
AGT12523.1	KF024724.1	ATGCCGAGGGTCGTCTACGGGCTGACCCACTCGTCCAACGGGTGGCCGATGCTCAACTCCGATGAGTGCGAGTGGACGAAGATCCCCGGCACGAGCGTCACGCTGCAGATCGCCAAGGGCCAGCCTCTCGCGATCCTGCGCGCGTTCGCCGCCGACTTCCACGCGTACGTCGAGCCGCTGCGCGACGCGGACTCCGCGTGCTGGACGCCGACCAACTCGGTCCCGTCGTCCAACCACCTGAGTGGCACCGCGATGGACCTGAACTGGAACACCCACCCGTTCCAGGTCCCGGACGCAGGCTTCGACGCCGCGAAGAAAGCACGGGTCAAAGAGCTACTCGACTTCTACGAGGGCATGGTGTTCTGGGGCAACGACTGGTCGTCGCCAAAGGATGCGATG…	4899	6332	1	S5YM61	MPRVVYGLTHSSNGWPMLNSDECEWTKIPGTSVTLQIAKGQPLAILRAFAADFHAYVEPLRDADSACWTPTNSVPSSNHLSGTAMDLNWNTHPFQVPDAGFDAAKKARVKELLDFYEGMVFWGNDWSSPKDAMHFQLASLRNGGTFDTYGNPKTADFIARKIRADGYSTFRRGSAPVTAAPILAAATGLSEARAAEILPAVRSGLRESECTNVNRIAMWLAQIGHESGSFQYTEEIAKNGRYAPYIGRTWIQITWDYNYRSFSQWAYAFGMVPTPDYFVVNYRELADLKWAGIGPAWYWTVARPDINELSDRRDLNTVTRRINGGTNGLADRQARYNRALAQGDALLQLLHEEDDFLSALTDAEQRELLDLARQQAKYKRKSRSPLHWPHEGEVDTIAG…	Actinobacteria	Mycobacterium	1763
AGT12523.1	KF024724.1	ATGCCGAGGGTCGTCTACGGGCTGACCCACTCGTCCAACGGGTGGCCGATGCTCAACTCCGATGAGTGCGAGTGGACGAAGATCCCCGGCACGAGCGTCACGCTGCAGATCGCCAAGGGCCAGCCTCTCGCGATCCTGCGCGCGTTCGCCGCCGACTTCCACGCGTACGTCGAGCCGCTGCGCGACGCGGACTCCGCGTGCTGGACGCCGACCAACTCGGTCCCGTCGTCCAACCACCTGAGTGGCACCGCGATGGACCTGAACTGGAACACCCACCCGTTCCAGGTCCCGGACGCAGGCTTCGACGCCGCGAAGAAAGCACGGGTCAAAGAGCTACTCGACTTCTACGAGGGCATGGTGTTCTGGGGCAACGACTGGTCGTCGCCAAAGGATGCGATG…	4899	6332	1	S5YM61	MPRVVYGLTHSSNGWPMLNSDECEWTKIPGTSVTLQIAKGQPLAILRAFAADFHAYVEPLRDADSACWTPTNSVPSSNHLSGTAMDLNWNTHPFQVPDAGFDAAKKARVKELLDFYEGMVFWGNDWSSPKDAMHFQLASLRNGGTFDTYGNPKTADFIARKIRADGYSTFRRGSAPVTAAPILAAATGLSEARAAEILPAVRSGLRESECTNVNRIAMWLAQIGHESGSFQYTEEIAKNGRYAPYIGRTWIQITWDYNYRSFSQWAYAFGMVPTPDYFVVNYRELADLKWAGIGPAWYWTVARPDINELSDRRDLNTVTRRINGGTNGLADRQARYNRALAQGDALLQLLHEEDDFLSALTDAEQRELLDLARQQAKYKRKSRSPLHWPHEGEVDTIAG…	Actinobacteria	Mycolicibacterium smegmatis MC2 155	246196
AGT12233.1	KF017004.1	ATGAGCTTCACCTGGTTCCGACCCGAAGGCCCGCTACGCACCCGCGAACAAGTCGCCCGCGAAGTCCACGCCGTCTCCCTAGCCCGTGGCCTCGATGAACTCGCCACCGTCATTGCCCTGATGACCATCTCCACCGAGGTCGGCACCGGAACCGGCGATGACCGCAAGTGGTGGTGCCCCGCCAACGACCGCGTGCCCGCCACGAAGAACTACCCCCACGACTCCCGCGGTGACGACAACCGGTCGTCGGGGTACTTCCAGCAGCAACCCGGGCCCAACGGTGAGCCGTGGTGGGGCACAGCGGAAAACATGATGACCCTGCCACAAGCGGCCAACACGTTCCTCGAACGACTCTCCGACGACTACAGGCGCGCCGCCAACAACCCCAGGTTGGCCGGC…	22498	23733	1	S5YLE4	MSFTWFRPEGPLRTREQVAREVHAVSLARGLDELATVIALMTISTEVGTGTGDDRKWWCPANDRVPATKNYPHDSRGDDNRSSGYFQQQPGPNGEPWWGTAENMMTLPQAANTFLERLSDDYRRAANNPRLAGEFAQRVQQSAFPDRYAEKWDEAWSVLRRALNETTPEEPVTENRPAYNEFPIWSANNSARSGKPTMFLIHTQEGGGGDAAAENLAKWFQNGNGVSYHYTISQASDGGVTVVDCVDTDRAAWSVGNANSISINLCFAGSRASWMRDQWMKQSNAIDVAAYLAVQDAKKYGFTPLVVPPPYTNGRPGISDHRWVTDVFKWGTHTDVGDWFPWDYFAERVNHWANGGKTEPEPPKVKRFPDDWTDREILVEILRQLRGYNLTGWPQLGGK…	Actinobacteria	Mycolicibacterium smegmatis	1772
AGT12233.1	KF017004.1	ATGAGCTTCACCTGGTTCCGACCCGAAGGCCCGCTACGCACCCGCGAACAAGTCGCCCGCGAAGTCCACGCCGTCTCCCTAGCCCGTGGCCTCGATGAACTCGCCACCGTCATTGCCCTGATGACCATCTCCACCGAGGTCGGCACCGGAACCGGCGATGACCGCAAGTGGTGGTGCCCCGCCAACGACCGCGTGCCCGCCACGAAGAACTACCCCCACGACTCCCGCGGTGACGACAACCGGTCGTCGGGGTACTTCCAGCAGCAACCCGGGCCCAACGGTGAGCCGTGGTGGGGCACAGCGGAAAACATGATGACCCTGCCACAAGCGGCCAACACGTTCCTCGAACGACTCTCCGACGACTACAGGCGCGCCGCCAACAACCCCAGGTTGGCCGGC…	22498	23733	1	S5YLE4	MSFTWFRPEGPLRTREQVAREVHAVSLARGLDELATVIALMTISTEVGTGTGDDRKWWCPANDRVPATKNYPHDSRGDDNRSSGYFQQQPGPNGEPWWGTAENMMTLPQAANTFLERLSDDYRRAANNPRLAGEFAQRVQQSAFPDRYAEKWDEAWSVLRRALNETTPEEPVTENRPAYNEFPIWSANNSARSGKPTMFLIHTQEGGGGDAAAENLAKWFQNGNGVSYHYTISQASDGGVTVVDCVDTDRAAWSVGNANSISINLCFAGSRASWMRDQWMKQSNAIDVAAYLAVQDAKKYGFTPLVVPPPYTNGRPGISDHRWVTDVFKWGTHTDVGDWFPWDYFAERVNHWANGGKTEPEPPKVKRFPDDWTDREILVEILRQLRGYNLTGWPQLGGK…	Actinobacteria	Mycolicibacterium smegmatis MC2 155	246196
AGT14045.1	KF416342.1	ATGATCACGGAAAACGGTTGGCCCGATTGTGGGCCAAATGACTTGGATCGCAAGCCGATTCCCGGCACGGACGTAGTCATTCCACTTCAAAAGGGCCAACCGTCCTTGATCCTGAAAGCCTTTGCGGCTGATCTCAACTGGTATGTCGAGAGCGTCTACAACAGCCGTGGCGGCACGGACGAGGGCGGATGGACCGGTACAAACAGTGTGCCAACCAGCAACCACTTGGGAGGCACTGCCTTTGATTACAACTGGAGTGACCACCCACTCGGCTACGCAGCGCCAGATCCACGGGCAGGTTGGAACGGTAGCACCATAATCAAGGGTGACCAAACCCCATATGTCCGAGAGCTTTTGGACTACTACGAGGGTATGGTCTACTGGGGCAACGATTGGCGT…	32256	33725	1	S5YE11	MITENGWPDCGPNDLDRKPIPGTDVVIPLQKGQPSLILKAFAADLNWYVESVYNSRGGTDEGGWTGTNSVPTSNHLGGTAFDYNWSDHPLGYAAPDPRAGWNGSTIIKGDQTPYVRELLDYYEGMVYWGNDWRSPKDSMHFQMGYNTYGPVGSTTWKRVEDFIARKIDITTGFSRFREHKGTTGVNFTALLSEAMLDVSGVDYAYYVPLVARTLRDCECTTEARIAMWCTQVGHESLSLKYMEEIADGSKYEGRTDLGNTQPGDGKRFKGRGPIQVTGRDNYTKFSEWAHSKGIVSTPDYFVMNPSELSKPEYGFHAVTWYWTVQRPMNQAADARNLEQATKYVNGGLNGLPDRKMRYERTTAMGSRLLNLLLGEDDWMSDPTIVKMIKEIHGCLFNQI…	Actinobacteria	Mycolicibacterium smegmatis MC2 155	246196
AGT13960.1	KF416341.1	GTGACTGAGCGAGTGCTGCCGTTCGACCGCAAGATCATCCGTCAGGAGACCGGTTACTGGTGCGGCCCGGCCTCGACTCAGGTGGCCCTGAGCGCTCGCGGCAAGTATGTCGATGAGGCCACGCTGGCGCGCGAGTGCAAGACGACCGTCAACGGCACCGACAACGTGGGCCAGATCGAACGGGTGCTCGACGTCCGACTGCCCGAGGGCAAGTACACCTCGATGTACCCCGGCGGCACCACGATCGGCACCCCGGCGAGGCCTGCAGCGGAGCGCAAGACACGGTTCTGGTGGGACATCGTGCGCTCGATCGACAACGGGTTCGCCGTCATCCTCAACTGGGTCGTGCCTCCGGCCCGCAAGCCGATCAAGGCGGTGAAGGGCAGCACCAACCCGAGC…	41149	42702	1	S5YDQ1	MTERVLPFDRKIIRQETGYWCGPASTQVALSARGKYVDEATLARECKTTVNGTDNVGQIERVLDVRLPEGKYTSMYPGGTTIGTPARPAAERKTRFWWDIVRSIDNGFAVILNWVVPPARKPIKAVKGSTNPSYGSGTTYHYVTAVGWSDEGNGGRPAVLIADSGFSPNVYWVDLDTAFALIHTDLWKGYAFADLPLIAPPPPGVEVPPGIPVKIGDPPIAVTPPAPVPPTQPPTVVKITDPFTGAIWSPNRYSPRGLGTPGWIAVHTQEGGRTARDLALFLANPANEVSYHSVNDDVEVLKVVAEGDASWSASNANKYAFHHCFAGSYAGWSRDKWLSPDASDGKNEDVQLTKGAHVVAWWCDKYGIPAEWIGGRAQPPWGARGILGHVDLGQWGGGH…	Actinobacteria	Mycolicibacterium smegmatis	1772
AGT13960.1	KF416341.1	GTGACTGAGCGAGTGCTGCCGTTCGACCGCAAGATCATCCGTCAGGAGACCGGTTACTGGTGCGGCCCGGCCTCGACTCAGGTGGCCCTGAGCGCTCGCGGCAAGTATGTCGATGAGGCCACGCTGGCGCGCGAGTGCAAGACGACCGTCAACGGCACCGACAACGTGGGCCAGATCGAACGGGTGCTCGACGTCCGACTGCCCGAGGGCAAGTACACCTCGATGTACCCCGGCGGCACCACGATCGGCACCCCGGCGAGGCCTGCAGCGGAGCGCAAGACACGGTTCTGGTGGGACATCGTGCGCTCGATCGACAACGGGTTCGCCGTCATCCTCAACTGGGTCGTGCCTCCGGCCCGCAAGCCGATCAAGGCGGTGAAGGGCAGCACCAACCCGAGC…	41149	42702	1	S5YDQ1	MTERVLPFDRKIIRQETGYWCGPASTQVALSARGKYVDEATLARECKTTVNGTDNVGQIERVLDVRLPEGKYTSMYPGGTTIGTPARPAAERKTRFWWDIVRSIDNGFAVILNWVVPPARKPIKAVKGSTNPSYGSGTTYHYVTAVGWSDEGNGGRPAVLIADSGFSPNVYWVDLDTAFALIHTDLWKGYAFADLPLIAPPPPGVEVPPGIPVKIGDPPIAVTPPAPVPPTQPPTVVKITDPFTGAIWSPNRYSPRGLGTPGWIAVHTQEGGRTARDLALFLANPANEVSYHSVNDDVEVLKVVAEGDASWSASNANKYAFHHCFAGSYAGWSRDKWLSPDASDGKNEDVQLTKGAHVVAWWCDKYGIPAEWIGGRAQPPWGARGILGHVDLGQWGGGH…	Actinobacteria	Mycolicibacterium smegmatis MC2 155	246196
AGT13385.1	KF188458.1	ATGTATTATCACAATCGAAATCTAGCAAACCTAGAGAAGTTAGCACCGCATACAAGACAGAAAGCAAAACAGTGGTATCAATATTGTGTAGAAAACGGTATTGAGGTACTAATCTATGAAACAACTCGTACCATCGAACAACAACGTGAGAACGTACGTAAAGGCGCGTCACAAACTATGAAGTCATACCACTTAGTAGGACAAGCTTTGGATTTCGTACCAGCAAGAGAAGCCGAGGTATATTGGGATGGATACTATAGAAACGACATTCAAAAGGCTATCGGGTATGCGAAGTCTATCGGTTTTGAATGGGGTGGTGACTGGAAAGGGTTTGTTGATAGTCCACRCTTACARTACAACTATAACGGTTACGGGACGGACAAAGGAAACGTGTCAGAT…	10344	10985	1	S5YC98	MYYHNRNLANLEKLAPHTRQKAKQWYQYCVENGIEVLIYETTRTIEQQRENVRKGASQTMKSYHLVGQALDFVPAREAEVYWDGYYRNDIQKAIGYAKSIGFEWGGDWKGFVDSPXLQYNYNGYGTDKGNVSDEPVHVTGNTGVVRVVVDSALVRREPTTQSPINTDAGENGRLYRGTEWQAWGSTIGEGGYTWYPLGNEMWVRGDLVSWRNA	Firmicutes	Bacillus anthracis	1392
AGT13280.1	KF024733.1	ATGGCACGCCGGCTCTTCAGGGGTCGGGCATTCTCGGAGAACGGTTGGCCCTACGTCGACCAAGGATCGTGTACATGGGACGAGGTCGTTCCCGGTGTCTGGCTGCAGATACAGAACGGCGCTCCCTTCACGATCATGCGGGCGTTCGCTCGGGACTTCCACGCCCACGTAGAGCCGCTCCGCGACTACGACTCCGCGTGCTGGACCCAGGACAACACCGTCGACACCAGCAACCACCCCGGTGGCACCGGGATGGACCTGAACTGGAACGGCGCTGACCAGAAGACATTCCGCTACGGCATCACGAAGGAACGCGCCTACCCCGGCGACAAAGCCCGCAAGCTCGATGAGCTGTTGGCCTTCTACGAGGACGTGATCTACTGCGGCGGCTACTGGAGC…	3921	5423	1	S5YC11	MARRLFRGRAFSENGWPYVDQGSCTWDEVVPGVWLQIQNGAPFTIMRAFARDFHAHVEPLRDYDSACWTQDNTVDTSNHPGGTGMDLNWNGADQKTFRYGITKERAYPGDKARKLDELLAFYEDVIYCGGYWSIRDWMHFQMGYGTYDSKADRPTEKTLDFIRRKIRPDGFSTFNRGGGTTVPNGASVLARATGIPLDRAEKILPALREGLILAECNTFPRIAMFLAQTCWESDQYRATEEYANGPAHEERWIYKGRTWIQLTWRSAYEGFGKWCHARGLVNDPMVFVNNPRSLADLKWAGLGAAYYWTTTVRNTRKYPTLNQASDARDVLVATQIVNGGTNHLAERTAIYNRAIALGDELLQLVQEEDGFLSALNSAEQREVLDLLRWLAAPEYGELR…	Actinobacteria	Mycolicibacterium smegmatis MC2 155	246196
AGT20540.1	KF024726.1	ATGCCGAGGGTCGTCTACGGGCTGACCCACTCGTCCAACGGGTGGCCGATGCTCAACTCCGATGAGTGCGAGTGGACGAAGATCCCCGGCACGAGCGTCACGCTGCAGATCGCCAAGGGCCAGCCTCTCGCGATCCTGCGCGCGTTCGCCGCTGACTTCCACGCGTACGTCGAGCCGCTGCGCGACGCGGACTCCGCGTGCTGGACGCCGACCAACTCGGTCCCGTCGTCCAACCACCTGAGCGGCACCGCGATGGACCTGAACTGGAACACCCACCCGTTCCAGGTCCCGGACGCAGGCTTCGACGCCGCGAAGAAAGCACGGGTCAAAGAGCTACTCGACTTCTACGAGGGCATGGTGTTCTGGGGCAACGACTGGTCGTCGCCCAAGGATGCGATG…	4422	5855	1	S5Y7S0	MPRVVYGLTHSSNGWPMLNSDECEWTKIPGTSVTLQIAKGQPLAILRAFAADFHAYVEPLRDADSACWTPTNSVPSSNHLSGTAMDLNWNTHPFQVPDAGFDAAKKARVKELLDFYEGMVFWGNDWSSPKDAMHFQLASLRNGGTFDTYGNPKTADFIARKIRADGYSTFRRGSAPASAAPILAAATGLSEARAAEILPAVRSGLRESECTNVNRIAMWLAQIGHESGSFQYTEEIAKNGRYAPYIGRTWIQITWDYNYRSFSQWAYAFGMVPTPDYFVVNYRELADLKWAGIGPAWYWTVARPDINELSDRRDLNTVTRRINGGTNGLADRQARYNRALAQGDALLQLLHEEDDFLSALTDAEQRELLDLARQQAKYKRKSRSPLHWPHEGEVDTIAG…	Actinobacteria	Mycobacterium	1763
AGT20540.1	KF024726.1	ATGCCGAGGGTCGTCTACGGGCTGACCCACTCGTCCAACGGGTGGCCGATGCTCAACTCCGATGAGTGCGAGTGGACGAAGATCCCCGGCACGAGCGTCACGCTGCAGATCGCCAAGGGCCAGCCTCTCGCGATCCTGCGCGCGTTCGCCGCTGACTTCCACGCGTACGTCGAGCCGCTGCGCGACGCGGACTCCGCGTGCTGGACGCCGACCAACTCGGTCCCGTCGTCCAACCACCTGAGCGGCACCGCGATGGACCTGAACTGGAACACCCACCCGTTCCAGGTCCCGGACGCAGGCTTCGACGCCGCGAAGAAAGCACGGGTCAAAGAGCTACTCGACTTCTACGAGGGCATGGTGTTCTGGGGCAACGACTGGTCGTCGCCCAAGGATGCGATG…	4422	5855	1	S5Y7S0	MPRVVYGLTHSSNGWPMLNSDECEWTKIPGTSVTLQIAKGQPLAILRAFAADFHAYVEPLRDADSACWTPTNSVPSSNHLSGTAMDLNWNTHPFQVPDAGFDAAKKARVKELLDFYEGMVFWGNDWSSPKDAMHFQLASLRNGGTFDTYGNPKTADFIARKIRADGYSTFRRGSAPASAAPILAAATGLSEARAAEILPAVRSGLRESECTNVNRIAMWLAQIGHESGSFQYTEEIAKNGRYAPYIGRTWIQITWDYNYRSFSQWAYAFGMVPTPDYFVVNYRELADLKWAGIGPAWYWTVARPDINELSDRRDLNTVTRRINGGTNGLADRQARYNRALAQGDALLQLLHEEDDFLSALTDAEQRELLDLARQQAKYKRKSRSPLHWPHEGEVDTIAG…	Actinobacteria	Mycolicibacterium smegmatis MC2 155	246196
AGT13667.1	KF208639.2	ATGGTTCAAATTCAGCGCAGATACCCAACATTTGAAATACAGCTCATCACAGAGGACACGTCCTACGAGCTTACATACGATACCAAGAAGCAATTGTCAAGTGATTCATTCGATAATGCAATCATTTCATTCAGTTGTAAAAATAGTATGACAGATGATAGCCCGGCATTTGCTCTTATCGTTACAGCAGTAGATAAGTGGGATAAGATTTTAAATGCAAATGACCTTATCAGAATTAAAGTATTCCCAGACGTAACAGATAAAGTACCGGATAACCCGTACATTATGGTTGGTATGATATCTGACATCAAGAAAGATGGAGAATACGCAAATGGTACATTAGTATATCGTATTACTGGACAAGCAATGACAAAAGCACTAATCAACTTCCAAGTAGGA…	54332	56602	1	S5Y744	MVQIQRRYPTFEIQLITEDTSYELTYDTKKQLSSDSFDNAIISFSCKNSMTDDSPAFALIVTAVDKWDKILNANDLIRIKVFPDVTDKVPDNPYIMVGMISDIKKDGEYANGTLVYRITGQAMTKALINFQVGVIQQFAAISPSFGWLPDGTEQGLHFSNNSAAGIGDELMDRFLYKYAQYKFTNGKGLQDYFTHRFESWKEDESLLDPSPFVNYQGSLRQFLEDIVAKPFNELFFEYTVDGQCAAVMRPTPFDPDKWNALETYKFKSDIVIQESFGKNDNEAFSVYVVQAPNLLEYNSLDLGVFPRFHPELIKKYGYKRLDAQNRYLMSADKAMQGNNAANGGLTNLPNTGGIGTPTPTPNPGGGTATPTPMVMTVPQPTTRTVTQPSFTDVDAFIKS…	Firmicutes	Bacillus thuringiensis serovar kurstaki	29339
AGT12337.1	KF017005.1	GTGACCACGAAAGATCAAGTCGCCCAAATCACCATCGCCGAAGCCAAGGCGCGCGGCTACGCCCGCAGCGAATGCCTGGCGGTCATGTCCACCTTCTACCAAGAGTCCGGCTGGAACGACACCATCTGGGACCCCACCCACACCACCTACGGCATTGCCCAACAGGACGGCTCCTACCCACACCGCTTCGACGGTGCCGCAGCCCAAATCAAAGGCTTCTTCGACAAGCTCGACGTGTGGCGCGCCAAACCCGGTGCCAGCACCGATATATGGCTGAACATCTGCTGGATGCAGCAGGCCCCCAACTGGCCCAGCGCTGACTACTGGTACGCCAACGGCCGCCGCGCCTACCTCACCGAAATCAAGTCACGCATCACCACCGTCACCCCATACCTCGAC…	26326	27519	1	S5Y436	MTTKDQVAQITIAEAKARGYARSECLAVMSTFYQESGWNDTIWDPTHTTYGIAQQDGSYPHRFDGAAAQIKGFFDKLDVWRAKPGASTDIWLNICWMQQAPNWPSADYWYANGRRAYLTEIKSRITTVTPYLDKYWPADGGTAVPDEPRPDFNEFPIWSANNSSRSGKPTMFLIHTQEGGGGDAAAENLAKWFQNSNGVSYHYTISQASDGGVTVVDCVDTDRAAWSVGNANSISINLCFAGSRASWTLDQWMKQSNAIDVAAYLAVQDAKKYGFEPLVVPPPYTNGRPGISDHRWVTDVFKWGTHTDVGANFPWDYFTERVNHWAAGGKTEPEPPKVKRFPDDWTDRELAVETLRQQRGYTLNGWPQLGGRTVVDVLGAIGAKLGVEGCYDVKDKS	Actinobacteria	Mycolicibacterium smegmatis	1772
AGT12337.1	KF017005.1	GTGACCACGAAAGATCAAGTCGCCCAAATCACCATCGCCGAAGCCAAGGCGCGCGGCTACGCCCGCAGCGAATGCCTGGCGGTCATGTCCACCTTCTACCAAGAGTCCGGCTGGAACGACACCATCTGGGACCCCACCCACACCACCTACGGCATTGCCCAACAGGACGGCTCCTACCCACACCGCTTCGACGGTGCCGCAGCCCAAATCAAAGGCTTCTTCGACAAGCTCGACGTGTGGCGCGCCAAACCCGGTGCCAGCACCGATATATGGCTGAACATCTGCTGGATGCAGCAGGCCCCCAACTGGCCCAGCGCTGACTACTGGTACGCCAACGGCCGCCGCGCCTACCTCACCGAAATCAAGTCACGCATCACCACCGTCACCCCATACCTCGAC…	26326	27519	1	S5Y436	MTTKDQVAQITIAEAKARGYARSECLAVMSTFYQESGWNDTIWDPTHTTYGIAQQDGSYPHRFDGAAAQIKGFFDKLDVWRAKPGASTDIWLNICWMQQAPNWPSADYWYANGRRAYLTEIKSRITTVTPYLDKYWPADGGTAVPDEPRPDFNEFPIWSANNSSRSGKPTMFLIHTQEGGGGDAAAENLAKWFQNSNGVSYHYTISQASDGGVTVVDCVDTDRAAWSVGNANSISINLCFAGSRASWTLDQWMKQSNAIDVAAYLAVQDAKKYGFEPLVVPPPYTNGRPGISDHRWVTDVFKWGTHTDVGANFPWDYFTERVNHWAAGGKTEPEPPKVKRFPDDWTDRELAVETLRQQRGYTLNGWPQLGGRTVVDVLGAIGAKLGVEGCYDVKDKS	Actinobacteria	Mycolicibacterium smegmatis MC2 155	246196
AGT12137.1	KF017003.1	ATGAGCTTCACCTGGTTCCGCCCCGAAGGCCCGCTGCGCACACGCGAACAGGTCGCCCGCGAAGTCCATGCCGTGTCGCTGTCCCGTGGCCTGGACGATCTCGCTACGGTCATCGCGCTGATGACGATCAGCACCGAGGTGGGCACCGGCACCGGCGACAACCGCCAATGGTGGTGCCCCGCCAACGACCGCGTGCCCGCAACGAAGAACTACCCCCACGATTCGAAGAGCGACGACAACCGATCCTCGGGCTACTTCCAACAGCAGCCCGGGCCGAACGGCGAACCGTGGTGGGGGACACCCGAGAACATGATGACCCTGTCGCAGGCGGCGAACACTTTCCTCACACGCCTCGCCGACGACTACGGACGCGCCAAGGACAACCCGCGCCTCGCTGGC…	26902	28200	1	S5Y3Q7	MSFTWFRPEGPLRTREQVAREVHAVSLSRGLDDLATVIALMTISTEVGTGTGDNRQWWCPANDRVPATKNYPHDSKSDDNRSSGYFQQQPGPNGEPWWGTPENMMTLSQAANTFLTRLADDYGRAKDNPRLAGEFAQRVQQSAFPDRYAEKWDEAWSVLRRALGSQPPTPPKETPVTWTGDPVWLEEVLRPALGDRLKTLPGWQNSGHGDFKDIRGVMVHHTGNSRESAQSIRNGRPDLAGPLANIHIAPDGTVTIVAVGVCWHAGQGSYPWLPTNNANAHMIGIECAWPTPRPDLPKGYDPAERWPDAQIISMRDTCAALALKLELPATRVIGHKEWAGAAQGKWDPGNLDMSWFRGEVRKDMEGFVFPGEHPPIEPQPGPTLPPDYAKETWDQLRIQ…	Actinobacteria	Mycolicibacterium smegmatis	1772
AGT12137.1	KF017003.1	ATGAGCTTCACCTGGTTCCGCCCCGAAGGCCCGCTGCGCACACGCGAACAGGTCGCCCGCGAAGTCCATGCCGTGTCGCTGTCCCGTGGCCTGGACGATCTCGCTACGGTCATCGCGCTGATGACGATCAGCACCGAGGTGGGCACCGGCACCGGCGACAACCGCCAATGGTGGTGCCCCGCCAACGACCGCGTGCCCGCAACGAAGAACTACCCCCACGATTCGAAGAGCGACGACAACCGATCCTCGGGCTACTTCCAACAGCAGCCCGGGCCGAACGGCGAACCGTGGTGGGGGACACCCGAGAACATGATGACCCTGTCGCAGGCGGCGAACACTTTCCTCACACGCCTCGCCGACGACTACGGACGCGCCAAGGACAACCCGCGCCTCGCTGGC…	26902	28200	1	S5Y3Q7	MSFTWFRPEGPLRTREQVAREVHAVSLSRGLDDLATVIALMTISTEVGTGTGDNRQWWCPANDRVPATKNYPHDSKSDDNRSSGYFQQQPGPNGEPWWGTPENMMTLSQAANTFLTRLADDYGRAKDNPRLAGEFAQRVQQSAFPDRYAEKWDEAWSVLRRALGSQPPTPPKETPVTWTGDPVWLEEVLRPALGDRLKTLPGWQNSGHGDFKDIRGVMVHHTGNSRESAQSIRNGRPDLAGPLANIHIAPDGTVTIVAVGVCWHAGQGSYPWLPTNNANAHMIGIECAWPTPRPDLPKGYDPAERWPDAQIISMRDTCAALALKLELPATRVIGHKEWAGAAQGKWDPGNLDMSWFRGEVRKDMEGFVFPGEHPPIEPQPGPTLPPDYAKETWDQLRIQ…	Actinobacteria	Mycolicibacterium smegmatis MC2 155	246196
AGT13629.1	KF208639.2	ATGGCAATGGCATTACAAACTTTAATCGACAAGGCGAACCGCAAGTTAAATATCTCAGGTATGCGTAAAGACGTAGCAGACCGTACCCGCGCTGTTATTACGCAAATGCATGCACAAGGTATCTATATCTGCGTAGCACAAGGTTTCCGTTCATTTGCTGAACAGGATGCTTTATACGCACAAGGTCGTACTAAACCGGGTAACATCGTAACAAACGCACGAGGCGGACAATCTAACCATAACTACGGAGTAGCGGTAGACTTATGCTTGTACACACAAGATGGCTCTGACGTAATCTGGACAGTTGAAGGTGATTTCCGTAAGGTTATCGCAGCAATGAAAGGTCAAGGCTTTAAATGGGGCGGAGACTGGGTTTCATTCAAAGATTACCCTCACTTC…	23194	23973	-1	S5Y0K1	MAMALQTLIDKANRKLNISGMRKDVADRTRAVITQMHAQGIYICVAQGFRSFAEQDALYAQGRTKPGNIVTNARGGQSNHNYGVAVDLCLYTQDGSDVIWTVEGDFRKVIAAMKGQGFKWGGDWVSFKDYPHFELYDVVGGQKPPADNGGAVDNGGGSGGSSGGSTGGGSTGGDYDSSWFTKETGTFTTNTSIKLRTAPFTSAGVIATLPAGSVVNYNGYGIEYDGYVWIRQPRSNGYGYLATGESKGGKRQNYWGTFK	Firmicutes	Bacillus thuringiensis serovar kurstaki	29339
AGT12944.1	KF024729.1	TTGGGAGCACCGATGGAGAACGGCTGGCCCGAGTGCGACCTGTCGGACACCGAGCGCCTGACGATCCCCGGCACGCCGCTGAGTCTGCCCATCCGTGAGGGCCAGCCGCACGCCATCCTCCAAGCGTTCTTCCGCGACGTCAACGAGTTCATCGAGCCCGCCAACAACGGCAGCGGCTACAAGGACGAGGGCAGCTGGACCGAGAACAACAGCGTCTACACGTCGAACCACAAGGGCGGCACCGCCGTCGACTGGAACTGGAACGATCACCCGCTGCACGTCAAGGACGGCGGCTGGGGCGGCTCGGTGCTCATCAACGGCTCCCAGGTACCCGCGATGCGCGAGCTGCTGGCCTGGTACGAGGGCATGGTGTTCTGGGGCAACGACTGGAGCAGCCCC…	38353	39822	1	S5XYX4	MGAPMENGWPECDLSDTERLTIPGTPLSLPIREGQPHAILQAFFRDVNEFIEPANNGSGYKDEGSWTENNSVYTSNHKGGTAVDWNWNDHPLHVKDGGWGGSVLINGSQVPAMRELLAWYEGMVFWGNDWSSPVDSMHFQMGYNTFGSANFARVDSFIQRKIRADGFSTYRRGGTPRGGGFAEVPAAPVHPIKPTSGLTPEVLWRIAGGVASELPVSHFERWFDELVECQAACGVLGNIDRSAMWYAQVFHESGNLVHTEEIASGAAYEGRCEGLGNCQPGDGVRFKGRSFIQVTGRSNYTKLSGWAHGKGYVPTPDYFVIHPDQLDDDQYAMLGVTWYWTTQRPMNDAADARNLELATRYVNGGTNGLAHRREIYNRALAENANLLLTNPVEPWEELM…	Actinobacteria	Mycobacterium	1763
AGT12944.1	KF024729.1	TTGGGAGCACCGATGGAGAACGGCTGGCCCGAGTGCGACCTGTCGGACACCGAGCGCCTGACGATCCCCGGCACGCCGCTGAGTCTGCCCATCCGTGAGGGCCAGCCGCACGCCATCCTCCAAGCGTTCTTCCGCGACGTCAACGAGTTCATCGAGCCCGCCAACAACGGCAGCGGCTACAAGGACGAGGGCAGCTGGACCGAGAACAACAGCGTCTACACGTCGAACCACAAGGGCGGCACCGCCGTCGACTGGAACTGGAACGATCACCCGCTGCACGTCAAGGACGGCGGCTGGGGCGGCTCGGTGCTCATCAACGGCTCCCAGGTACCCGCGATGCGCGAGCTGCTGGCCTGGTACGAGGGCATGGTGTTCTGGGGCAACGACTGGAGCAGCCCC…	38353	39822	1	S5XYX4	MGAPMENGWPECDLSDTERLTIPGTPLSLPIREGQPHAILQAFFRDVNEFIEPANNGSGYKDEGSWTENNSVYTSNHKGGTAVDWNWNDHPLHVKDGGWGGSVLINGSQVPAMRELLAWYEGMVFWGNDWSSPVDSMHFQMGYNTFGSANFARVDSFIQRKIRADGFSTYRRGGTPRGGGFAEVPAAPVHPIKPTSGLTPEVLWRIAGGVASELPVSHFERWFDELVECQAACGVLGNIDRSAMWYAQVFHESGNLVHTEEIASGAAYEGRCEGLGNCQPGDGVRFKGRSFIQVTGRSNYTKLSGWAHGKGYVPTPDYFVIHPDQLDDDQYAMLGVTWYWTTQRPMNDAADARNLELATRYVNGGTNGLAHRREIYNRALAENANLLLTNPVEPWEELM…	Actinobacteria	Mycolicibacterium smegmatis MC2 155	246196
AGT12634.1	KF024725.1	ATGCCTAGAACCGTTTACGGAAACGATTGGTCCGAAAACGGTTGGAGAATGATTTGGGACACGGAGTGCCAGTGGACGACAATCCCTGGCACTTCGGTTTCATTGCAGATCGCTAAGGGGTGGCCGCTCGCTATCATGCGGGCGTTCGCCGCCGATTTCAACGCTTATGTCGAACCTCTGCGTGACCCGGACTCCGCGTGTTGGACGCTAACCAACTCGGTTGCCACGTCTAACCACCTGTCGGGCACTGCGATGGACCTTAACTGGAATTCGCACCCGTTTAAGATCGCTAACGCGGGCTTTGACGCGGCGAAGATCGCTACTATCCGGGAGCTTTTGGCTTTCTACGAGAGCACGATTTTCTGGGGTAACGACTGGACTTCGCCTAAAGACGCGATG…	24700	26172	1	S5XYA3	MPRTVYGNDWSENGWRMIWDTECQWTTIPGTSVSLQIAKGWPLAIMRAFAADFNAYVEPLRDPDSACWTLTNSVATSNHLSGTAMDLNWNSHPFKIANAGFDAAKIATIRELLAFYESTIFWGNDWTSPKDAMHFQMGYNTYGQARVGDFIARKIRADGFSTFRRGNAPQASDPALILSRATGLTINRAQEILPAVAAGLRQSDCLTPARIAMWLAQCGHESAGFNATEEYESGDESQERWKYKGRTWIQLTWLSAYRGFGQWCYARGLVNDPEVFVKNPKSLADLQWAGLGAAYYWTTTVRSTRKYPTLNEASDARDVLVATQIINGGTNGLSDRQDRYNRAVAVGDDLTLIVNEGDDFLSALSADEQREMLAYLRWAFKPVTGELTKQFPHRSMYAG…	Actinobacteria	Mycobacterium	1763
AGT12634.1	KF024725.1	ATGCCTAGAACCGTTTACGGAAACGATTGGTCCGAAAACGGTTGGAGAATGATTTGGGACACGGAGTGCCAGTGGACGACAATCCCTGGCACTTCGGTTTCATTGCAGATCGCTAAGGGGTGGCCGCTCGCTATCATGCGGGCGTTCGCCGCCGATTTCAACGCTTATGTCGAACCTCTGCGTGACCCGGACTCCGCGTGTTGGACGCTAACCAACTCGGTTGCCACGTCTAACCACCTGTCGGGCACTGCGATGGACCTTAACTGGAATTCGCACCCGTTTAAGATCGCTAACGCGGGCTTTGACGCGGCGAAGATCGCTACTATCCGGGAGCTTTTGGCTTTCTACGAGAGCACGATTTTCTGGGGTAACGACTGGACTTCGCCTAAAGACGCGATG…	24700	26172	1	S5XYA3	MPRTVYGNDWSENGWRMIWDTECQWTTIPGTSVSLQIAKGWPLAIMRAFAADFNAYVEPLRDPDSACWTLTNSVATSNHLSGTAMDLNWNSHPFKIANAGFDAAKIATIRELLAFYESTIFWGNDWTSPKDAMHFQMGYNTYGQARVGDFIARKIRADGFSTFRRGNAPQASDPALILSRATGLTINRAQEILPAVAAGLRQSDCLTPARIAMWLAQCGHESAGFNATEEYESGDESQERWKYKGRTWIQLTWLSAYRGFGQWCYARGLVNDPEVFVKNPKSLADLQWAGLGAAYYWTTTVRSTRKYPTLNEASDARDVLVATQIINGGTNGLSDRQDRYNRAVAVGDDLTLIVNEGDDFLSALSADEQREMLAYLRWAFKPVTGELTKQFPHRSMYAG…	Actinobacteria	Mycolicibacterium smegmatis MC2 155	246196
AGS82344.1	KF114875.1	ATGGCTGTCACTCGCGCTAACGTAGAAGCGACGAAGAATTTCATCCGGGCGCGGGTGGGCAACCCTTATGTCTATGGCGGGGCCCTTTCGCCGACCAACGTTCGACAGGGGACCGACTGCTCGGAGGTGTGGCAGACCGTCCTAGAGATGGTTCACGGCCGATACAACCCCGGCCGTCAGTCCGAGGGTGCCACCACCGAGTCCTACCGCTATATCCCCGTCGGGGGGGTGGGCCCATTCGGCACCATCCGGGTAGCCAGCTGGCGGGACATTCCCGCCGATGCCGTGGCGAAGATCGCCTTCCATCACGGCCCCGGCGGCGGTGCGAGCTCGCACATGTGGGGCGATTTGGACGGCATGCTCATCGAGTCGGCCGGCTCCAAGGGGCTAGTCACCAAT…	37822	39240	1	S5VMY8	MAVTRANVEATKNFIRARVGNPYVYGGALSPTNVRQGTDCSEVWQTVLEMVHGRYNPGRQSEGATTESYRYIPVGGVGPFGTIRVASWRDIPADAVAKIAFHHGPGGGASSHMWGDLDGMLIESAGSKGLVTNGRAMTIDNSYATAWAYLPGPIVEDGSPIPEDPNAVTWGIDISNHQGEMDLNRVKAEGFDFIWCKVSEGANYRDPFWPGNRDKARAAGLILAGYHYVRTGDPAAQAKTFVEHLGDKSIPAMLDFEDGSGNIEQFWAVKNEIEKLGVQVRLSYIPDWYWERIGKPDLSKVPGLISSEYVSGTGYASVLYPGNSSNFWKAYGGRTPDVLQFTDRALVAGKSVDANAFRGTPDKLRRLLGAGGDDFLSALSDAEQRLLFDRTNQLWGALF…	Actinobacteria	Mycolicibacterium smegmatis	1772
AGS82344.1	KF114875.1	ATGGCTGTCACTCGCGCTAACGTAGAAGCGACGAAGAATTTCATCCGGGCGCGGGTGGGCAACCCTTATGTCTATGGCGGGGCCCTTTCGCCGACCAACGTTCGACAGGGGACCGACTGCTCGGAGGTGTGGCAGACCGTCCTAGAGATGGTTCACGGCCGATACAACCCCGGCCGTCAGTCCGAGGGTGCCACCACCGAGTCCTACCGCTATATCCCCGTCGGGGGGGTGGGCCCATTCGGCACCATCCGGGTAGCCAGCTGGCGGGACATTCCCGCCGATGCCGTGGCGAAGATCGCCTTCCATCACGGCCCCGGCGGCGGTGCGAGCTCGCACATGTGGGGCGATTTGGACGGCATGCTCATCGAGTCGGCCGGCTCCAAGGGGCTAGTCACCAAT…	37822	39240	1	S5VMY8	MAVTRANVEATKNFIRARVGNPYVYGGALSPTNVRQGTDCSEVWQTVLEMVHGRYNPGRQSEGATTESYRYIPVGGVGPFGTIRVASWRDIPADAVAKIAFHHGPGGGASSHMWGDLDGMLIESAGSKGLVTNGRAMTIDNSYATAWAYLPGPIVEDGSPIPEDPNAVTWGIDISNHQGEMDLNRVKAEGFDFIWCKVSEGANYRDPFWPGNRDKARAAGLILAGYHYVRTGDPAAQAKTFVEHLGDKSIPAMLDFEDGSGNIEQFWAVKNEIEKLGVQVRLSYIPDWYWERIGKPDLSKVPGLISSEYVSGTGYASVLYPGNSSNFWKAYGGRTPDVLQFTDRALVAGKSVDANAFRGTPDKLRRLLGAGGDDFLSALSDAEQRLLFDRTNQLWGALF…	Actinobacteria	Mycolicibacterium smegmatis MC2 155	246196
AGR49070.1	KF192053.1	ATGGTTAAATTAAACGATGTACTAAGCTATGTCAATGGCCTTGTCGGAAAAGGCGTGGACGCTGACGGATGGTATGGTACGCAATGTATGGACTTGACAGTAGACGTTATGCAACGCTTCTTCGGATGGCGTCCGTACGGTAATGCGATTGCTTTAGTTGACCAGCCTTTACCAGCTGGCTTCCAAAGAATCCGTACCACAAGCTCTACGCAAATCAAAGCTGGTGACGTTATGATATGGGGCTTAGGATACTATGCTCAATATGGTCACACAGGTATCGCAACAGAGGATGGGAGAGCTGACGGAACCTTTGTCAGTGTTGACCAAAACTGGATTAACCCAAGCCTTGAAGTAGGCAGTCCAGCAGCTGCTATTCATCACAATATGGATGGAGTTTGG…	42906	43619	-1	S5MRN1	MVKLNDVLSYVNGLVGKGVDADGWYGTQCMDLTVDVMQRFFGWRPYGNAIALVDQPLPAGFQRIRTTSSTQIKAGDVMIWGLGYYAQYGHTGIATEDGRADGTFVSVDQNWINPSLEVGSPAAAIHHNMDGVWGVIRPPYEAASTPKPPAPKPDKPNLGQFKGDDDIMFIYYKRTKQGSTEQWFVIGGKRIYLPTMTYVNEANDLIKRYGGNTNVTTYNHDNFGLKMMEAALPQVKV	Firmicutes	Enterococcus faecalis	1351
AGR46780.1	KC595512.2	ATGGTAGTTCAACGATATAAACCTAATGCCGAGGTCACTTTCTTTACTGAAGAGGGTCAGCTAGTAGCAAGAGGTGTAGCTGACCCTAATAGTAAGATAGACAATGACATTGTGGCGGTCTACACTAATAGAGATATAGGGGAAGATGCTCCTGTATTCAATATAACCCTCACTAACCGAAAGCCTTGGCATAGGTGGATTACTGCAAATGATATGTTAATTATCAAAATGTGCAGACCACCTGAAGCCTTGGCTGAAGTTATGTTTGGACTAGTAGACTTTGCAGGCAAGACTGTAGACGCTAACAACGATGCACCGTCTCGTACTATCTCAGTAAAGGGCAGAGGGTTTGCTAAAGCATTCATACAGTTTGATATTGGTATCGTGCCTGAAGCACAG…	56232	58745	1	S5MM68	MVVQRYKPNAEVTFFTEEGQLVARGVADPNSKIDNDIVAVYTNRDIGEDAPVFNITLTNRKPWHRWITANDMLIIKMCRPPEALAEVMFGLVDFAGKTVDANNDAPSRTISVKGRGFAKAFIQFDIGIVPEAQFNIEKLGWVQTLGITLDQATPDQLAKAAYDKIAKPFINYKWKGSKALFDILKTKFSARKDMKLLDTSGLMAWQGSLLGMYNAIAEKPFHEIFYEVENGSPTMVIRETPFNKDKWDKLPSVEIGDQDVVTDDTGRGDLETYTMFSVSAKTLMAPDDMFKTFGVRPYWYPPYKNKYGIRRLTVETSYLAVNGTPTGGGTGAGGTGVGAGGTTGAPLNPDPPGVGGNTGGNNGGTGTNPTNPTTPTDPSQPNAGNGSQTTTNQDGSTGT…	Firmicutes	Bacillus cereus	1396
AGR46598.1	KC595511.2	ATGGCTATTTACTCAATTCACGGCGGTCATAATAGTTTCGTTCAAGGAGCTAATTATGGTGGACGTAAAGAACACATCATGGATCGTCAAGTTAAAGATGCAGTCATTGCTAAATTACGTGCATTAGGCCATACGGTTTATGATGATACTGATGAAAGTGGTACAAGTCAAAACGCTAACTTAAACAATATCGTTGCTAAATGTAATTCTCATTATGTTGATTTAGTTGTTTCAATTCACTTGAATGCTTTTAATACAGTCGCTAATGGAGTTGAAGTTTTATATTACGATCAAAAAGCTTTAGCTGCAAAAGTATCAGCTCAACTTGCAAAAGATATCGGTTGGAAAGATCGTGGAGCTAAACCACGTACTGATTTAGCGGTATTAGCTAACACTAAA…	41084	41830	1	S5M842	MAIYSIHGGHNSFVQGANYGGRKEHIMDRQVKDAVIAKLRALGHTVYDDTDESGTSQNANLNNIVAKCNSHYVDLVVSIHLNAFNTVANGVEVLYYDQKALAAKVSAQLAKDIGWKDRGAKPRTDLAVLANTKAPAILIECGFIDNEADMQKWHVDRIANSIVFALTGQTSSGGGTTEPAKQNIVQTGAFGRDHMPDVAGALTSVKMTGKFILQGDGLVYVLSDPTSDVQLKAFTEYLDRKGWWYQVK	Firmicutes	Bacillus cereus BGSC 6E1	526970
AGO49867.1	KC677663.1	ATGCAAGCAAAACTAACTAAAAAAGAGTTTATAGAGTGGTTGAAAACATCTGAGGGAAAACAATATAATGCGGACGGATGGTATGGATTTCAATGCTTTGACTATGCCAATGCAGGTTGGCAAGTCTTATTTGGCTACAACTTAAAAGGTGTAGGTGCCAAAGACATCCCAAGTGCTAATGATTTTAACGGACTAGCTACTGTATACCAAAATACACCAGACTTCTTAGCGCAACCTGGCGACATGGTTGTATTCGGTAGTAATTATGGTGCAGGATACGGTCATGTTGCATGGGTAATTGAAGCAACTTTAGATTATATCATTGTATATGAGCAGAATTGGCTCGGCGGTGGCTGGACAGACGGTGTACAACAACCTGGCTCTGGTTGGGAAAAAGTT…	35389	36834	1	S4V6E6	MQAKLTKKEFIEWLKTSEGKQYNADGWYGFQCFDYANAGWQVLFGYNLKGVGAKDIPSANDFNGLATVYQNTPDFLAQPGDMVVFGSNYGAGYGHVAWVIEATLDYIIVYEQNWLGGGWTDGVQQPGSGWEKVTRRQHAYDFPMWFIRPNFKSETAPRSVQSPTQASKKETAKPQPKAVELKIIKDVVKGYDLPKRGSNPKFIVIHNDAGSKGATAEAYRNGLVNAPLSRLEAGIAHSYVSGNTVWQALDESQVGWHTANQIGNKYGYGIEVCQSMGADNATFLKNEQATFQECARLLKKWGLPANRNTIRLHNEFTSTSCPHRSSVLHTGFDPVTRGLLPEDKRLQLKDYFIKQIRAYMDGKIPVATVSNESSASSNTVKPVASAWKRNKYGTYYMEE…	Firmicutes	Staphylococcus aureus	1280
AGI11431.1	JX126918.2	TTGGAAAACACTAACTATCGCTTTTCGGTAGAAGCCTTAACGGCAGATGCAGAGAAAAAGTTAGAGCGTATCGCTAGAATAATGGACGACATTGAGGGAACAAATAGGAAAGGTGCAAGTAATTTCTTCACCAGCTCTCAAAAAGATATAGACAACAACATAAGAGCTATGAGAGAATATGTTTCATTAGTTAATGAAGTTGAGAAGGAAATGAAAAACGCCCAGTCTTCTATGTCTCGTTCTGGAAATAACGAAGGTGTTCAAAAATTAATAAGAGACCAGCAAAGACTAAGGGAAGAAGCGGAAAAAACACGGAAAACATTCCAAGATACTACACAAAATAAAACAGGTAGTAACGCTTATCTTAAAGACCTGTTAAGAGACCAAAAAGCATACAAC…	63607	67335	1	S4UC87	MENTNYRFSVEALTADAEKKLERIARIMDDIEGTNRKGASNFFTSSQKDIDNNIRAMREYVSLVNEVEKEMKNAQSSMSRSGNNEGVQKLIRDQQRLREEAEKTRKTFQDTTQNKTGSNAYLKDLLRDQKAYNDEIDEGTRRLKELKDLQRDVARTDSRLAARTRQATSSGNMNSQQAGTARSDLANKTAYMSQLQANQQRRDELRKGLESDQAKKRNLNANFRGNDQERQNELSALNHNIETRRKEIEALKELDSQINKTVSNMESYSNQLNNVNVKPDRNSWQGVAYERAPSIAMAALGGAGAIFGGLYAKGSSIKDQIRPDTISIGQRTGNYDFRSIRKQNEEVGMDRSLGYNAVDMIDFQNTYLSSAGFKNQKDLDAGTRQMAEGSRAVPVDKDS…	Firmicutes	Listeria monocytogenes	1639
AGI11413.1	JX126918.2	ATGGTAAAATATACCGTAGAGAACAAAATTATTGCAGGATTACCTAAAGGTAAACTAAAAGGGGCTAACTTTGTTATTGCTCATGAAACTGCAAATAGCAAGTCTACTATTGACAATGAAGTAAGCTACATGACTAGGAACTGGAAGAACGCATTTGTAACTCACTTTGTAGGTGGCGGAGGTAGAGTCGTTCAGGTTGCTAATGTAAACTATGTTTCTTGGGGAGCAGGTCAGTATGCTAACTCTTATTCCTATGCGCAGGTAGAGTTGTGCCGTACAAGTAATGCAACTACATTTAAGAAAGACTATGAAGTGTACTGTCAATTACTAGTAGACCTAGCTAAAAAAGCAGGTATCCCTATTACACTTGACTCTGGTAGTAAAACTAGTGATAAAGGT…	48446	49471	1	S4U9Y8	MVKYTVENKIIAGLPKGKLKGANFVIAHETANSKSTIDNEVSYMTRNWKNAFVTHFVGGGGRVVQVANVNYVSWGAGQYANSYSYAQVELCRTSNATTFKKDYEVYCQLLVDLAKKAGIPITLDSGSKTSDKGIKSHKWVADKLGGTTHQDPYAYLSSWGISKAQFASDLAKVSGGGNTGTAPAKPSTPAPKPSTPSTNLDKLGLVDYMNAKKMDSSYSNRAKLAKQYGIANYSGTASQNTTLLSKIKGGAPKPSTPAPKPSTSTAKKIYFPPNKGNWSVYPTNKAPVKANAIGAINPTKFGGLTYTIQKDRGNGVYEIQTDQFGRVQVYGAPSTGAVIKK	Firmicutes	Listeria monocytogenes	1639
AGI11709.1	JX126920.2	ATGGCATTAACAGAAGCATGGCTTCTTGAAAAAGCCAATAGACGTTTAAACGAAAAAGGGATGCTTAAAGAAGTTTCAGATAAAACCCGTGCAGTAATTAAAGAGATGGCTAAACAAGGTATTTACATCAATGTTGCACAGGGCTTCCGTTCTATTGCAGAACAGAATGAATTATATGCACAAGGCAGAACAAAGCCCGGCAATGTGGTAACAAATGCAAAGGGAGGTCAATCAAATCATAACTACGGTGTTGCTGTAGACTTATGCCAATACACGCAAGATGGTAAAGATGTAATCTGGGCGGTAGATGCTAAGTTTAAAAAGATTGTAGCTGCCATGAAGAAACAAGGATTCAAATGGGGTGGAGATTGGAAATCTTTTAAAGACAACCCTCATTTT…	21377	22324	1	S4U8N6	MALTEAWLLEKANRRLNEKGMLKEVSDKTRAVIKEMAKQGIYINVAQGFRSIAEQNELYAQGRTKPGNVVTNAKGGQSNHNYGVAVDLCQYTQDGKDVIWAVDAKFKKIVAAMKKQGFKWGGDWKSFKDNPHFELYDWVGGERPNSRTPAKPSKPSTPAKPSGELGLVDYMNSKKMDSSFANRKVLAGKYGIKNYTGTASQNTQLLAKIKAGAPKPATPKPPAKPATSGMYVYFPAGKGTWSVYPLNKAPVKANAIGAINPSKFGGLTYKVEKNYGDNVLGIKTGSFGHVKVYCHPSTGVKISNNGAGNFPNVQN	Firmicutes	Listeria monocytogenes FSL J1-208	393119
AGI11432.1	JX126918.2	ATGACTACAGTTAAAAGAATGCCTGAATTTGATTTAAAATTTGTAACAGAAAAGAATGACTATCTTATAAGATACGATGCAAGGAATCCCTCCTCAGATACGTTAGCCGAGAAAGTAATAAGCGTAACTACTAAAAATGCAATGTCTGATGACAGCGCCGTTTTTTCTATTGTAGTAGCTGGTGATACGGAATGGGACAAAATACTAGATTCTAACGATGTAGTAATACTAAAAATATACCCAAATTTAAGAGTAATGATGCCCGATAACGTTGTTGTTTTAGTAGGTCTCATATCCGAGGTTCGAAGAGAAGGAGACTACTCTAATAACTCTATTATTTATCGTATAACAGGGCAATCTTTTGCTAAGTCTTTCATGCAGTTCCAATTAGGAGTAATT…	67381	69768	1	S4U6W0	MTTVKRMPEFDLKFVTEKNDYLIRYDARNPSSDTLAEKVISVTTKNAMSDDSAVFSIVVAGDTEWDKILDSNDVVILKIYPNLRVMMPDNVVVLVGLISEVRREGDYSNNSIIYRITGQSFAKSFMQFQLGVIQEVSVVITDIGWLPDSKADGVEFTGKTAAEIGKSITDRFKKYMKYNFNREYTMENFLDYSFSSWKDYEKLADPTPFINYEGSLKQLLDDVTAKPFNELFFESTSDEKCKMIMRRTPFNKEDWDKLPSYKISTEAVIADSLAKGDTEAYSIFNVTSGNMAGATSVDLNSFPQYHQALVDKYGYKKLEVDNRYLFESSTDGSSTTEKADAGSKEKTKTVITYSKFNSFMRSYTSDQVRMNQSSIAKSLVDSYDKLTTSQANQLLAKYS…	Firmicutes	Listeria monocytogenes	1639
AFV80924.1	JX846612.1	ATGGCAACGGATAAACAAGTTAAAGATGTTATAGATAAATTTATAGATAATCTTTTCAATTTTGAAGTATTAACCAAAGAAAAGGTTGAAGAAAAAGATAAGGAAGTTAAAAAGATAACTACAGAAGACGTATACAATAAAGTTGTTTATATTAGACCATATGTAGGTGTTATACAAAGTATAACACCTAGACAGGTAACATATGATAGTTTTACTAATAATGGTACAGATATAGAAGCTAAACTCACACTTAGAAAAATAAGTTATACTACTGATAATCTCACAGTACCTACTGATGCATTATCAACTTGTATGGTACATATGGTAGAAAGAAATGGTGTACTTGTTATAGATTACTTTGATGAGTTACAGAACATACTGTATGGTAGTTACATGGAT…	32338	33231	1	S4T917	MATDKQVKDVIDKFIDNLFNFEVLTKEKVEEKDKEVKKITTEDVYNKVVYIRPYVGVIQSITPRQVTYDSFTNNGTDIEAKLTLRKISYTTDNLTVPTDALSTCMVHMVERNGVLVIDYFDELQNILYGSYMDNEHIFDEDVPVSTLVTLDLKENLNNYKHIQYMFKGNTDKNPFESKDIVPLDTYNLLYWMYKKRNVELKNPLTVNYFFTGKSFYTIFGKGHKYKVDIDKFKIGDILFFGRSDDNIGIYIGDKKFISLMGTFPKDNTSISTYKLDDYWDDFNGRVMRFDEDDIAWW	Firmicutes	Staphylococcus aureus	1280
AFV80923.1	JX846612.1	ATGTATAGAATTAGACGACCTAAGATAAGAATAGAGATAGTAACAGATGACAATACATTTACATTAAGGTTTGAAGATACTAAAGATTACACAGGAAATCAGTTTGCTTCAAAATTAATAAACTTCCAAACTAAAAATGCAATGGAAGATGACAGTGCAGTATTCCAAATAACAATGGCAGGGGATACATACTGGGATAAGTTAGTAATGGCAAATGATATTGTTAAGATATATATTACACCTAACAATGACCCTAAAGATAAGGAAGGAAATAAAGAGAAACTTATACAAGTAGGTATGGTATCTCAAGTTTCTAAAGTAGGAAGCTATAGTAATGACCAGGTTCAGTTTAGAATAACAGGTCAATCTTTTGTAAAACCTTTTATGAAATTTGGTTTA…	29900	32332	1	S4T8R2	MYRIRRPKIRIEIVTDDNTFTLRFEDTKDYTGNQFASKLINFQTKNAMEDDSAVFQITMAGDTYWDKLVMANDIVKIYITPNNDPKDKEGNKEKLIQVGMVSQVSKVGSYSNDQVQFRITGQSFVKPFMKFGLGVIQEVQAVLPTVGWLVDGDGENQVKFTGSSAKDVMQGIIQRFIPYMKYNYTDKTYNTLESYLDYDDLSSWDEYEKLTEVSAFTNFDGTLKQLMDLVTARPFNELFFRNSDKHKGKAQLVLRKTPFNPTEWKALEYIVVPTEDFIEEDVGKSDVETYSIFTVKPAGMLKELTGDVFSKPQFHQELVDRYGYSKYETENLYIGTKSGSATEDSETTGGDNGHERVTYDRLLKDLNNYGRESISKGLDKYSSKISSKYNNITKPEVKS…	Firmicutes	Staphylococcus aureus	1280
AGM61530.1	KC661281.1	ATGACGGAGAAGGTACTCCCCTACGACCGCGCCATCGTCCCGCAGGAGACCGGCTGGTGGTGTGGCCCTGCGGCCACCCAGGTCGTGCTCAACTCGCGAGGCATCATCGTCCCGGAGGCCACGCTCGCCGCTGAGATCGAGGCCATCGAGAACCCCGGACGGGGTGACGACCGCGACGGCACCGACTACGTCGGCCTAATCGAGCAGGTGCTCGACCGCCGCGTCCCGGCTGCCCGCTACACGTCGGTCTACCTGACCAACGACCCGCCCACGCAGGCCCAGAAAGACCGGCTGTGGGAGCACATCGTCCGCTCCATCGACGCTGGCTACGGCGTCGTCATGAACTGGGTCGCCCCGCCGTCGAACAAGCCACGCGGCGTGAAGGGCTCGGTGAGCCCG…	4481	6031	1	R9RWH6	MTEKVLPYDRAIVPQETGWWCGPAATQVVLNSRGIIVPEATLAAEIEAIENPGRGDDRDGTDYVGLIEQVLDRRVPAARYTSVYLTNDPPTQAQKDRLWEHIVRSIDAGYGVVMNWVAPPSNKPRGVKGSVSPRYSGGTTYHYVACMGYDDTPGARAVWIADSGFQPQGYWISFDQCATLIPPKGYAYADAAPAAPAPAPTPTPLLAAAPILARAAGISEAKAREILPTMRDGLKQADCTTVNRIAMFIAQTGHESDDFRATEEYANGPLNQERWIYKGRTWIQITWREHYARFGKWCFDRGLVTDPDVFVKNPRALADLKWAGIGAAWYWTVERPDINVLCDRRDIETVSRRINGTNPNTGRANHIEERIARWNRALAVGDDLLQLIREEEDGFLSAL…	Actinobacteria	Mycolicibacterium smegmatis	1772
AGM61530.1	KC661281.1	ATGACGGAGAAGGTACTCCCCTACGACCGCGCCATCGTCCCGCAGGAGACCGGCTGGTGGTGTGGCCCTGCGGCCACCCAGGTCGTGCTCAACTCGCGAGGCATCATCGTCCCGGAGGCCACGCTCGCCGCTGAGATCGAGGCCATCGAGAACCCCGGACGGGGTGACGACCGCGACGGCACCGACTACGTCGGCCTAATCGAGCAGGTGCTCGACCGCCGCGTCCCGGCTGCCCGCTACACGTCGGTCTACCTGACCAACGACCCGCCCACGCAGGCCCAGAAAGACCGGCTGTGGGAGCACATCGTCCGCTCCATCGACGCTGGCTACGGCGTCGTCATGAACTGGGTCGCCCCGCCGTCGAACAAGCCACGCGGCGTGAAGGGCTCGGTGAGCCCG…	4481	6031	1	R9RWH6	MTEKVLPYDRAIVPQETGWWCGPAATQVVLNSRGIIVPEATLAAEIEAIENPGRGDDRDGTDYVGLIEQVLDRRVPAARYTSVYLTNDPPTQAQKDRLWEHIVRSIDAGYGVVMNWVAPPSNKPRGVKGSVSPRYSGGTTYHYVACMGYDDTPGARAVWIADSGFQPQGYWISFDQCATLIPPKGYAYADAAPAAPAPAPTPTPLLAAAPILARAAGISEAKAREILPTMRDGLKQADCTTVNRIAMFIAQTGHESDDFRATEEYANGPLNQERWIYKGRTWIQITWREHYARFGKWCFDRGLVTDPDVFVKNPRALADLKWAGIGAAWYWTVERPDINVLCDRRDIETVSRRINGTNPNTGRANHIEERIARWNRALAVGDDLLQLIREEEDGFLSAL…	Actinobacteria	Mycolicibacterium smegmatis MC2 155	246196
AGM61450.1	KC661280.1	ATGAGCTTCACCTGGTTCCGACCCGAAGGCCCGCTACGCACCCGCGAACAAGTCGCCCGCGAAGTCCACGCCGTCTCCCTAGCCCGTGGCCTCGATGAACTCGCCACCGTCATTGCCCTGATGACCATCTCCACCGAGGTCGGCACCGGAACCGGCGATGACCGCAAGTGGTGGTGCCCCGCCAACGACCGCGTGCCCGCCACGAAGAACTACCCCCACGACTCCCGCAGTGACGACAACCGCTCATCGGGCTACTTCCAGCAGCAACCCGGACCCAACGGCGAACCCTGGTGGGGCACACCAGAAAACATGATGACCCTGCCACAAGCAGCCAACACGTTCCTCGAACGACTCTCCGACGACTACAGGCGCGCCGCCAACAACCCCAGGTTGGCCGGC…	28216	29517	1	R9RWA5	MSFTWFRPEGPLRTREQVAREVHAVSLARGLDELATVIALMTISTEVGTGTGDDRKWWCPANDRVPATKNYPHDSRSDDNRSSGYFQQQPGPNGEPWWGTPENMMTLPQAANTFLERLSDDYRRAANNPRLAGEFAQRVQQSEFPDRYADKWDEAWSVLRRALGSQPPTTPEVPMPENRPPYNEFPIWSENHYNTKRAANDIDAFLLHTSEGFVGRDDAAEALSLWYQPRSRQVAYHYAVSQASDGGVTVVDNVDTDYASWSALSANGRSINLCFAGTRAAWSRNEWLGKFGNAIDVAAYLAVQDCKKYNIPTKVIAPPYTGRLPGITDHRYVTQILKDGTHTDVGDGFPWDYFTERVNHWANGGKTEPEPPKVKRFPDDWTDRELAVETLRQQRGYTL…	Actinobacteria	Mycolicibacterium smegmatis	1772
AGM61450.1	KC661280.1	ATGAGCTTCACCTGGTTCCGACCCGAAGGCCCGCTACGCACCCGCGAACAAGTCGCCCGCGAAGTCCACGCCGTCTCCCTAGCCCGTGGCCTCGATGAACTCGCCACCGTCATTGCCCTGATGACCATCTCCACCGAGGTCGGCACCGGAACCGGCGATGACCGCAAGTGGTGGTGCCCCGCCAACGACCGCGTGCCCGCCACGAAGAACTACCCCCACGACTCCCGCAGTGACGACAACCGCTCATCGGGCTACTTCCAGCAGCAACCCGGACCCAACGGCGAACCCTGGTGGGGCACACCAGAAAACATGATGACCCTGCCACAAGCAGCCAACACGTTCCTCGAACGACTCTCCGACGACTACAGGCGCGCCGCCAACAACCCCAGGTTGGCCGGC…	28216	29517	1	R9RWA5	MSFTWFRPEGPLRTREQVAREVHAVSLARGLDELATVIALMTISTEVGTGTGDDRKWWCPANDRVPATKNYPHDSRSDDNRSSGYFQQQPGPNGEPWWGTPENMMTLPQAANTFLERLSDDYRRAANNPRLAGEFAQRVQQSEFPDRYADKWDEAWSVLRRALGSQPPTTPEVPMPENRPPYNEFPIWSENHYNTKRAANDIDAFLLHTSEGFVGRDDAAEALSLWYQPRSRQVAYHYAVSQASDGGVTVVDNVDTDYASWSALSANGRSINLCFAGTRAAWSRNEWLGKFGNAIDVAAYLAVQDCKKYNIPTKVIAPPYTGRLPGITDHRYVTQILKDGTHTDVGDGFPWDYFTERVNHWANGGKTEPEPPKVKRFPDDWTDRELAVETLRQQRGYTL…	Actinobacteria	Mycolicibacterium smegmatis MC2 155	246196
AGI61688.1	KC172839.1	ATGACGGAACGGGTACTCCCCTACGACCGCAACATCGTCCCGCAGGAGACCGGCTGGTGGTGTGGCCCTGCGGCCACCCAGGTCGTGCTCAACTCGCGGGGCATCATCGTCCCCGAGGCCACGCTCGCCAACGAGATCGAGCAGATCGAGAACCCCGGCCGTGGCGATGACCGGGACGGCACCGACTACGTCGGCCTGATCGAGCAGGTTCTGGACCGTCGGGTCCCGGAGGCCAAGTACACCTCGGTCTACATGCCGAACGACCCACCGACTGCTGCACAGCGAGAGGCGTTGTGGCAGAACATCGTTCGTTCGATCAACGCCGGTTGGGGCGTGATCATGAACTGGGTCGCTCCCCCGAGCAACAAGCCGCGAGGCGTGAAGGGCTCCCCGAACCCG…	4228	5793	1	R9R591	MTERVLPYDRNIVPQETGWWCGPAATQVVLNSRGIIVPEATLANEIEQIENPGRGDDRDGTDYVGLIEQVLDRRVPEAKYTSVYMPNDPPTAAQREALWQNIVRSINAGWGVIMNWVAPPSNKPRGVKGSPNPKYSGGTTYHYVACMGYDDTPGARALWIADSGFQPFNYWISFDQAATLIPPKGYAYAATTATAPAPAPAPVDAAPILARAAGISEAKAREILPTFRDGLRLAECNNVPRIAMFIAQTGHESDNFNATQEYDHGRNYGDPNEATDRWKYKGRTWIQITWRGNYERFSRWCFDRKLVPTPTYFVDNPRALADVRWAGIGAAWYWTVERPSINRLCDERNLTEVTRLINGGTSWEAPTWMKHRKERYDRALAVGNDLLKLLDGEEEGFLS…	Actinobacteria	Mycolicibacterium smegmatis	1772
AGI11201.1	KC182552.1	ATGAATATAACTAATGCTGGTGTACGTGGGTATAATCCTACTGGGGTTGTAATTCACAATGACGCTGGTTCAAACGGTGCTAACGCTGGCTTCTACAATAACTGGTTACCTAATCATGATCCAGAAGAGGGCTTTGCTCATGTATATGTCGCTTCTGACGGACGATTACAGGCTTCTGACTTCTCTAATATGGCATGGCATTGTGCTAACTCATACGGTAATGCAAATTATGCCAGTTGGGAAGTATGCCAGTCAGAGGGCGATTTGACCCAGTTCTTGAGAAATGAACAAGCGGTACTGGATGACGTAGCCAAGTATATGAAACAATGGGGACTAACTCCTAATCATGATACTGTGAAGCTACATCAGGAGTTATCATCTACTTCATGCCCTAGACGT…	17400	18107	1	R9R2F8	MNITNAGVRGYNPTGVVIHNDAGSNGANAGFYNNWLPNHDPEEGFAHVYVASDGRLQASDFSNMAWHCANSYGNANYASWEVCQSEGDLTQFLRNEQAVLDDVAKYMKQWGLTPNHDTVKLHQELSSTSCPRRSVEAHGGTVESCRSYFIAELNKRLTGQTVSTDNNNTTESGEIEMFLINCKDTKNWYVCNGVSARHIKTTRMLGGFQGKFGVIKLPETVMYQAEFEAEYGKVN	Firmicutes	Lactococcus lactis subsp. cremoris	1359
AGI11151.1	KC182551.1	ATGAATATAACTAATGCTGGCGTTCGTGGGCATAATCCTACTGGGGTTGTAATTCACAATGACGCAGGCTCAAATGGTGCTAACACTAGCTTTTATAATAGTTGGCTACCCACACATAACCCTGAAAATGGCTTTGCTCATGTCTACATTGCTTCTGACGGACGATTGCAGGCTTCTGACTTCTCTAACAAGGCATGGCATTGCGCTAACTCATACGGTAATGCTAACTATGCTAGTTGGGAAGTATGCCAATCAGAAGGCGACTTAAACCAGTTCTTAAGGAATGAACAAGCGGTACTAGATGATGTAGCTAAGTACATGAAACAATGGGGCTTAACTCCTGATTGTAATACCGTTAAACTACATCAAGAACTATCATCTACTTCGTGCCCTAGAAGG…	16618	17319	1	R9R2E8	MNITNAGVRGHNPTGVVIHNDAGSNGANTSFYNSWLPTHNPENGFAHVYIASDGRLQASDFSNKAWHCANSYGNANYASWEVCQSEGDLNQFLRNEQAVLDDVAKYMKQWGLTPDCNTVKLHQELSSTSCPRRSVEVHGGTLESCRSYFIAELNKRLTGQTESKQNEKEIEMYLIYCTDTKRYYVSNGVSVRYVRSTRMLENYQNKWGKLNLPKDTMLQVELDAEFGPNATKL	Firmicutes	Lactococcus lactis subsp. lactis	1360
AGI11151.1	KC182551.1	ATGAATATAACTAATGCTGGCGTTCGTGGGCATAATCCTACTGGGGTTGTAATTCACAATGACGCAGGCTCAAATGGTGCTAACACTAGCTTTTATAATAGTTGGCTACCCACACATAACCCTGAAAATGGCTTTGCTCATGTCTACATTGCTTCTGACGGACGATTGCAGGCTTCTGACTTCTCTAACAAGGCATGGCATTGCGCTAACTCATACGGTAATGCTAACTATGCTAGTTGGGAAGTATGCCAATCAGAAGGCGACTTAAACCAGTTCTTAAGGAATGAACAAGCGGTACTAGATGATGTAGCTAAGTACATGAAACAATGGGGCTTAACTCCTGATTGTAATACCGTTAAACTACATCAAGAACTATCATCTACTTCGTGCCCTAGAAGG…	16618	17319	1	R9R2E8	MNITNAGVRGHNPTGVVIHNDAGSNGANTSFYNSWLPTHNPENGFAHVYIASDGRLQASDFSNKAWHCANSYGNANYASWEVCQSEGDLNQFLRNEQAVLDDVAKYMKQWGLTPDCNTVKLHQELSSTSCPRRSVEVHGGTLESCRSYFIAELNKRLTGQTESKQNEKEIEMYLIYCTDTKRYYVSNGVSVRYVRSTRMLENYQNKWGKLNLPKDTMLQVELDAEFGPNATKL	Firmicutes	Lactococcus lactis subsp. lactis Il1403	272623
AGI10761.1	KC182544.1	ATGAATATAACTAACGCTGGCGTTCGTGGTCATAATCCTACTGGGGTTGTAATCCACAACGACGCAGGCTCAAACGGTGCTAACGCTGGCTTCTACAACAACTGGTTACCTAATCATAACCCTGAAAATGGCTTTGCTCATGTTTACATTGCTTCTGACGGAAGATTACAGGCTTCTGACTTCTCTAACATGGCATGGCATTGTGCTAACTCATACGGTAATGCAAATTACGCAAGTTGGGAAGTGTGCCAATCAGAGGGAGATTTAACCCAGTTTTTGAGAAATGAACAAGCGGTGCTAGATGACGTGGCTAAGTACATGAAACAATGGGGGCTAACTCCTAATCATGATACTGTTAAACTACATCAAGAGTTATCATCTACTTCATGTCCTAGACGT…	14957	15661	1	R9R270	MNITNAGVRGHNPTGVVIHNDAGSNGANAGFYNNWLPNHNPENGFAHVYIASDGRLQASDFSNMAWHCANSYGNANYASWEVCQSEGDLTQFLRNEQAVLDDVAKYMKQWGLTPNHDTVKLHQELSSTSCPRRSVEAHGGTVESCRSYFIAELNKRLTGQTNVTVNNTKESEEIEMFLINCKDTKNWYVCNGVSARHIKTTRMLGGFQGKFGVIKLPETVMYQAEFEAEYGKVN	Firmicutes	Lactococcus	1357
AGI10711.1	KC182543.1	ATGAATATAACTAATGCTGGCGTTCGTGGGCATAATCCTACTGGGGTTGTAATTCACAATGACGCAGGCTCAAATGGTGCTAACACTAGCTTTTATAATGGCTGGCTACCCACTCATGACCCAACAAACGGCTTTGCTCATGTCTACATTGCTTCTGACGGACGATTGCAGGCTTCTGACTTCTCTAACAAGGCATGGCATTGCGCTAACTCATACGGTAATGCTAACTATGCTAGTTGGGAAGTATGCCAATCAGAAGGCGACTTAAACCAGTTCTTAAGGAATGAACAAGCGGTACTAGATGATGTAGCTAAGTACATGAAACAATGGGGCTTAACTCCTGATCGTAATACAGTCAAGTTACATCAAGAACTATCATCTACTTCGTGCCCTAGACGG…	17553	18254	1	R9R260	MNITNAGVRGHNPTGVVIHNDAGSNGANTSFYNGWLPTHDPTNGFAHVYIASDGRLQASDFSNKAWHCANSYGNANYASWEVCQSEGDLNQFLRNEQAVLDDVAKYMKQWGLTPDRNTVKLHQELSSTSCPRRSVEVHGGTLESCRSYFIAELNKRLTGKTESKQNEKEIEMYLIYCTDTKRYYVSNGVSVRYVRSTRMLENYQNKWGKLNLPKDTMLQVELDAEFGQNATKL	Firmicutes	Lactococcus lactis	1358
AGI10864.1	KC182546.1	ATGAATATAACTAATGCTGGTGTACGTGGTTATAATCCTACTGGGGTTGTAATTCACAATGACGCTGGCTCAAATGGTGCTAACGCTGGCTTCTACAACAACTGGTTACCTAATCATAACCCTGAAAATGGCTTTGCTCATGTTTATATTGGAAATGACGGAAGATTGCAGGCTTCTGACTTCTCTAACATGGCATGGCATTGTGCTAACTCATACGGTAATGCAAATTATGCCAGTTGGGAAGTATGCCAATCAGAGGGCGATTTAAACCAGTTCTTAAGAAATGAGCAAGCGGTACTAGATGACGTTGCTAAGTACATGAAACAATGGGGACTAACTCCTAATCATGATACCGTGAAGTTACATCAAGAACTGTCAAGCACAAGTTGTCCTAGACGT…	17056	17841	1	R9R1X0	MNITNAGVRGYNPTGVVIHNDAGSNGANAGFYNNWLPNHNPENGFAHVYIGNDGRLQASDFSNMAWHCANSYGNANYASWEVCQSEGDLNQFLRNEQAVLDDVAKYMKQWGLTPNHDTVKLHQELSSTSCPRRSVEAHGGTVESCRSYFITELNKRLTEQTSVTVNNTQTNTELEDDDLMKFTYQVNTKDGKPAGGISGISYFNGTKVIGLTNGDQLNIVKQIYKDTTGKDLKHYVWNEGAPWHLRFLQANNIKVEMAPYK	Firmicutes	Lactococcus lactis subsp. cremoris	1359
AGI10654.1	KC182542.1	ATGAATATAACTAATGCTGGCGTTCGTGGGCATAATCCTACTGGGGTTGTAATTCACAATGACGCAGGCTCAAATGGTGCTAACACTAGCTTTTATAATGGCTGGCTACCCACTCATGACCCAACAAACGGCTTTGCTCATGTCTACATTGCTTCTGACGGACGATTGCAGGCTTCTGACTTCTCTAACAAGGCATGGCATTGCGCTAACTCATACGGTAATGCTAACTATGCTAGTTGGGAAGTATGCCAATCAGAAGGCGACTTAAACCAGTTCTTAAGGAATGAACAAGCGGTACTAGATGATGTAGCTAAGTACATGAAACAATGGGGCTTAACTCCTGATCGTAATACAGTCAAGTTACATCAAGAACTATCATCTACTTCGTGCCCTAGACGG…	17552	18253	1	R9R1S8	MNITNAGVRGHNPTGVVIHNDAGSNGANTSFYNGWLPTHDPTNGFAHVYIASDGRLQASDFSNKAWHCANSYGNANYASWEVCQSEGDLNQFLRNEQAVLDDVAKYMKQWGLTPDRNTVKLHQELSSTSCPRRSVEVHGGTLESCRSYFIAELNKRLTGKTESKQNEKEIEMYLIYCTDTKRYYVSNGVSVRYVRSTRMLENYQNKWGKLNLPKDTMLQVELDAEFGQNATKL	Firmicutes	Lactococcus lactis subsp. cremoris	1359
AGI10654.1	KC182542.1	ATGAATATAACTAATGCTGGCGTTCGTGGGCATAATCCTACTGGGGTTGTAATTCACAATGACGCAGGCTCAAATGGTGCTAACACTAGCTTTTATAATGGCTGGCTACCCACTCATGACCCAACAAACGGCTTTGCTCATGTCTACATTGCTTCTGACGGACGATTGCAGGCTTCTGACTTCTCTAACAAGGCATGGCATTGCGCTAACTCATACGGTAATGCTAACTATGCTAGTTGGGAAGTATGCCAATCAGAAGGCGACTTAAACCAGTTCTTAAGGAATGAACAAGCGGTACTAGATGATGTAGCTAAGTACATGAAACAATGGGGCTTAACTCCTGATCGTAATACAGTCAAGTTACATCAAGAACTATCATCTACTTCGTGCCCTAGACGG…	17552	18253	1	R9R1S8	MNITNAGVRGHNPTGVVIHNDAGSNGANTSFYNGWLPTHDPTNGFAHVYIASDGRLQASDFSNKAWHCANSYGNANYASWEVCQSEGDLNQFLRNEQAVLDDVAKYMKQWGLTPDRNTVKLHQELSSTSCPRRSVEVHGGTLESCRSYFIAELNKRLTGKTESKQNEKEIEMYLIYCTDTKRYYVSNGVSVRYVRSTRMLENYQNKWGKLNLPKDTMLQVELDAEFGQNATKL	Firmicutes	Lactococcus lactis subsp. lactis	1360
AGI10654.1	KC182542.1	ATGAATATAACTAATGCTGGCGTTCGTGGGCATAATCCTACTGGGGTTGTAATTCACAATGACGCAGGCTCAAATGGTGCTAACACTAGCTTTTATAATGGCTGGCTACCCACTCATGACCCAACAAACGGCTTTGCTCATGTCTACATTGCTTCTGACGGACGATTGCAGGCTTCTGACTTCTCTAACAAGGCATGGCATTGCGCTAACTCATACGGTAATGCTAACTATGCTAGTTGGGAAGTATGCCAATCAGAAGGCGACTTAAACCAGTTCTTAAGGAATGAACAAGCGGTACTAGATGATGTAGCTAAGTACATGAAACAATGGGGCTTAACTCCTGATCGTAATACAGTCAAGTTACATCAAGAACTATCATCTACTTCGTGCCCTAGACGG…	17552	18253	1	R9R1S8	MNITNAGVRGHNPTGVVIHNDAGSNGANTSFYNGWLPTHDPTNGFAHVYIASDGRLQASDFSNKAWHCANSYGNANYASWEVCQSEGDLNQFLRNEQAVLDDVAKYMKQWGLTPDRNTVKLHQELSSTSCPRRSVEVHGGTLESCRSYFIAELNKRLTGKTESKQNEKEIEMYLIYCTDTKRYYVSNGVSVRYVRSTRMLENYQNKWGKLNLPKDTMLQVELDAEFGQNATKL	Firmicutes	Lactococcus lactis subsp. lactis Il1403	272623
AGI11033.1	KC182549.1	ATGAATATAACTAATGCTGGCGTTCGTGGGCATAATCCTACTGGGGTTGTAATTCACAATGACGCAGGCTCAAATGGTGCTAACACTAGCTTTTATAATGGCTGGCTACCCACTCATGACCCAACAAACGGCTTTGCTCATGTCTACATTGCTTCTGACGGACGATTGCAGGCTTCTGACTTCTCTAACAAGGCATGGCATTGCGCTAACTCATACGGTAATGCTAACTATGCTAGTTGGGAAGTATGCCAGTCAGAGGGAGATTTAAATCAGTTCTTGAAGAACGAACAAGCGGTACTAGACGACGTAGCTAAGTATATGAAACAGTGGGGCTTAACTCCTAATCGTGATACAGTCAAGTTACATCAAGAACTATCATCTACTTCATGCCCTAGACGG…	15362	16063	1	R9R1L2	MNITNAGVRGHNPTGVVIHNDAGSNGANTSFYNGWLPTHDPTNGFAHVYIASDGRLQASDFSNKAWHCANSYGNANYASWEVCQSEGDLNQFLKNEQAVLDDVAKYMKQWGLTPNRDTVKLHQELSSTSCPRRSVEVHGGTLESCRSYFIAELNKRLTGKTESKQNEKEIEMYLIYCTDTKRYYVSNGVSVRYVRSTRMLENYQNKWGKLNLPKDTMLQVELDAEFGPNATKP	Firmicutes	Lactococcus lactis	1358
AGI11095.1	KC182550.1	ATGAATATAACTAATGCTGGCGTTCGTGGTCATAATCCTACTGGGGTTGTAATTCACAATGACGCAGGCTCAAATGGTGCTAACACTAGCTTTTATAATGGCTGGCTACCCACTCATGACCCGACAAACGGCTTTGCTCATGTCTACATTGCTTCTGACGGACGTTTACAGGCTTCTGACTTCTCTAATATGGCATGGCATTGTGCTAACTCATACGGTAACGCAAATTACGCTAGTTGGGAAGTATGCCAATCAGAGGGCGATTTAAATCAGTTCTTGAAGAACGAACAAGCGGTACTAGACGACGTAGCTAAGTATATGAAACAGTGGGGCTTAACTCCTAATCGTGATACAGTCAATTTACATCAAGAACTATCATCTACTTCATGCCCTAGACGG…	15857	16558	1	R9R1I2	MNITNAGVRGHNPTGVVIHNDAGSNGANTSFYNGWLPTHDPTNGFAHVYIASDGRLQASDFSNMAWHCANSYGNANYASWEVCQSEGDLNQFLKNEQAVLDDVAKYMKQWGLTPNRDTVNLHQELSSTSCPRRSVEVHGGTLESCRSYFIAELNKRLTGKTESKQNEKEIEMYLIYCTDTKRYYVSNGVSVRYVRSTRMLENYQNKWGKLNLPKDTMLQVELDAEFGPNATKP	Firmicutes	Lactococcus lactis	1358
AGI10975.1	KC182548.1	ATGAATATAACTAATGCTGGCGTTCGTGGGCATAATCCTACTGGGGTTGTAATTCACAATGACGCAGGCTCAAATGGTGCTAACACTAGCTTTTATAATGGCTGGCTACCCACTCATGACCCAACAAACGGCTTTGCTCATGTCTACATTGCTTCTGACGGACGATTGCAGGCTTCTGACTTCTCTAACAAGGCATGGCATTGCGCTAACTCATACGGTAATGCTAACTATGCTAGTTGGGAAGTATGCCAGTCAGAGGGAGATTTAAATCAGTTCTTGAAGAACGAACAAGCGGTACTAGACGACGTAGCTAAGTATATGAAACAGTGGGGCTTAACTCCTAATCGTGATACAGTCAAGTTACATCAAGAACTATCATCTACTTCATGCCCTAGACGG…	15391	16092	1	R9R1C4	MNITNAGVRGHNPTGVVIHNDAGSNGANTSFYNGWLPTHDPTNGFAHVYIASDGRLQASDFSNKAWHCANSYGNANYASWEVCQSEGDLNQFLKNEQAVLDDVAKYMKQWGLTPNRDTVKLHQELSSTSCPRRSVEVHGGTLESCRSYFIAELNKRLTGKTESKQNEKEIEMYLIYCTDTKRYYVSNGVSVRYVRSTRMLENYQNKWGKLNLPKDTMLQVELDAEFGPNATKP	Firmicutes	Lactococcus lactis	1358
AGI10812.1	KC182545.1	ATGAATATAACTAATGCTGGTGTACGTGGTTATAATCCTACTGGGGTTGTAATTCACAATGACGCTGGTTCAAACGGTGCTAAAACTAGTTTTTATGATAGTTGGTTACCTAATCACGATCCAGAAGAGGGCTTTGCTCATGTTTACATTGCTTCTGACGGACGATTGCAGGCTTCCGACTTCTCTAATATGGCATACCATTGTGCTAACTCATACGGTAATGCAAATTATGCAAGTTGGGAAGTGTGCCAATCAGAGGGAGATTTAACCCAGTTTTTGATAAATGAGCAAGCGGTACTGGATGACGTTGCTAAGTACATGAAACAATGGGGACTAACTCCTAATCATGATACTGTGAAGCTACATCAAGAGTTATCATCTACTTCATGCCCTAGACGT…	17825	18565	1	R9R0X8	MNITNAGVRGYNPTGVVIHNDAGSNGAKTSFYDSWLPNHDPEEGFAHVYIASDGRLQASDFSNMAYHCANSYGNANYASWEVCQSEGDLTQFLINEQAVLDDVAKYMKQWGLTPNHDTVKLHQELSSTSCPRRSVEAHGGTVESCRSYFITELNKRLTGQNNTQTNTELEDDELMKFTYTNGDKTTYYFNGEKVIALSHPDQLAIVRKTYKETTGKDLKNFDWKGSPIDIRFMQANGIDKPIIAKK	Firmicutes	Lactococcus	1357
AGC35438.1	KC342645.2	ATGAAAACATACAGTGAAGCAAGAGCAAGGTTACGTTGGTATCAAGGTAGATATATTGATTTTGACGGTTGGTATGGTTACCAATGTGCAGATTTAGCAGTTGATTACATTTATTGGTTGTTAGAAATTAGAATGTGGGGAAATGCAAAAGATGCAATCAATAACGATTTTAAAAACATGGCAACAGTATATGAAAACACACCATCGTTTGTTCCACAAATAGGTGATGTGGCTGTATTTACCAAAGGAATATATAAACAATACGGTCATATTGGTTTAGTGTTTAATGGTGGTAATACAAACCAATTTTTAATTTTGGAACAGAACTATGACGGTAACGCAAATACGCCTGCAAAGTTACGTTGGGATAATTATTACGGCTGTACTCACTTTATTAGA…	5499	6254	1	R9QSV2	MNKITNKVKPPAQKAVGKSASKITVGSKAPYNLKWSKGAYFNAKIDGLGATSATRYGDNRTNYRFDVGQAVYAPGTLIYVFEIIDGWCRIYWNNHNEWIWHERLIVKEVF	Firmicutes	Staphylococcus aureus	1280
AFV51078.1	JX564242.1	ATGTCAAGTATTGAAAATATGATTGCTTGGATGCAGGCACGAAAAGGCAGAGTAACTTACTCAATGACTTCACGAATGGGTCCTAGAAGTTATGACTGCAGCTCGTCAGTATTCTTTGCAATGATTGCTGGTGGCTTTCTGTCAGAAGGTTCAATGGGAAATACTGAAACCTTGTTTGGAATGTCAGGAACAAAACTGAAAGAAATTAGTCGAGGAGAAGTGCAACGTGGGGATATTTTTATTTCAGGCACTCCTGGTGGTTCAGCTGGCTCTGACGGACACACCGGCATCTTCCTAAGCAATGGTTCATTCATTCACTGTTCTTACACTCACAATGGAATTGCGGTTGATACGAACGATGCTTATATGAGTACTCGCTTACCACATCACTTTTATCGA…	30044	30823	1	R9QNI8	MSSIENMIAWMQARKGRVTYSMTSRMGPRSYDCSSSVFFAMIAGGFLSEGSMGNTETLFGMSGTKLKEISRGEVQRGDIFISGTPGGSAGSDGHTGIFLSNGSFIHCSYTHNGIAVDTNDAYMSTRLPHHFYRIVSSGSANTDSKPQMVTLNVDGQFGNATAKRLQEYFDTAGKDGVISHQYKQTFNQNIYAAQFDSSLTGSNVVKALQRFLGIGQDGLFGQGTIKALQKHLGTTQDGTISPVSDSVRELQRRLNANKL	Firmicutes	Lactococcus lactis	1358
AFR52646.1	JX567312.1	ATGAAAAAAGTAATCAAAAAAGCTGCCATTGGAATGGTAGCTTTCTTTGTTGTTGCAGCAAGTGGACCTGTATTTGCCGCAGTTGGTGACCAAGGTGTGGACTGGTCAAAATATAACGGAACTTACGGTAATTTTGGCTATGCTCATGATAAATTTGCTTTTAGCCAAATCGGAGGAACTTACGGTGGAACCTTTGTAGACCAAGCGACTTATTCAACGCAAGTTGCATCGGCAATTGCTCAAGGTAAACGAGCACATACTTACATTTGGTATCAAGTCGGAGGTTCACAAGAAGTAGCAAAAGCAGCACTTGACCGCTATTTACCAAAAATTCAAACGCCAAAGAATTCTATTGTAGCTTTGGACTATGAAGGTGGAGCAAGTGGAGATAAGCAAGCA…	29340	30629	1	R9QM37	MKKVIKKAAIGMVAFFVVAASGPVFAAVGDQGVDWSKYNGTYGNFGYAHDKFAFSQIGGTYGGTFVDQATYSTQVASAIAQGKRAHTYIWYQVGGSQEVAKAALDRYLPKIQTPKNSIVALDYEGGASGDKQANTDAILYGMRRVKAAGYTPMYYSYKPYTLENVNYKQIIKEFPNSLWIAAYPNNEVTPVPNYSFFPSMDGISVFQFTSTYVAGGLDGNVDLTGITDNGYGKQQGQEVKPDTTTPAIENGKEANEVKGNDVEVGMTVKVNFGAKNYATGETIPQWVKGQPHKIIQKNGDTVLLDGIMSWLSVHDVETIDASTSQPTTPAKSYIVKQGDTLSGIASNWGTNWQELARQNSLSNPNMIYTGQVIHFTGGQYGATARTYTVRSGDNLSSIA…	Firmicutes	Lactococcus lactis	1358
AGM13812.1	KC748970.1	ATGACCATTCCCGGCATGGGTAACATGCCTCGTCCTGTCACCGAGGGCGAGGCTGATGTCGGCTCGTTCATTCCGGCGTCGATTCTGGCCAACGAAGAGGCCGGGGTCATCAACATCAGCCCGAAGGACCCGCCTCCGGCCAAGACCCTGGTCTACTCGCCGGACGTGCGCATCCTCATCGCGCGCGGCAACAAGCAGTACGACGTGTCCAGCGACATCGTCGGCTGGTCGTGCCGCCGGGTGGAGAACTCGGTCAGCTCGATCGTGTTCAAGCTGGCCAACAAGGACCTGCGGTACAACCAGCTCTTCGAGCGGATGGACCGGGTCACGATGTACCTCAAGCGTGTCGAATGGGTCCAGGTCTTCTCCGGGTACCTCGATCGCGTCCCGCACGTGCAG…	74865	77711	1	R4TRL8	MTIPGMGNMPRPVTEGEADVGSFIPASILANEEAGVINISPKDPPPAKTLVYSPDVRILIARGNKQYDVSSDIVGWSCRRVENSVSSIVFKLANKDLRYNQLFERMDRVTMYLKRVEWVQVFSGYLDRVPHVQIYPGTVNFRASCTLKRLLHTWWDPGLPDSMGIFDQAGLNALESAGGEKMADMGLGSLLRRLLVEVGNWDTKNVHIQRFPMGYYTFMETQLRKLEPGNQKNTHEFKRLLLGDDTSGGVGAQAGRQLGVTRGGYVATAPERMIEVIRAVDEMGMGPDNRDLAVAQGLGVASQGGKDDKDQPAWQSHQEIGKNWTEAALKNDAAVHCFMTIMVESNWIMYANNAVPESLNFPHDAIGSDHDSVGLFQQRPSWGTVAQRMNPRESAGMFL…	Actinobacteria	Mycolicibacterium smegmatis MC2 155	246196
AGM13517.1	KC748968.1	ATGCCCGCATACACACAGGACGGCATCGCCATCGGCATCATCGCCGAGGGGCGACGTTCGCGGTCTGGAGAAGGCCAGCTTGATCACCCGGTGATCAGCGAGAAGGGCATTGTCATCGCGCTCGCCGTCGCCCTGGTCGAGACCAACCTCAAGATGTACGCCAATCGGTCGGACCCGGAGAGCCTCAATTTCCCGCACGACGCGGTCGGCAGCGACGCCAACAGCGTCGGCGTCTTCCAGCAGCGCGCTCCCTGGTGGGGCACGGTCGCCGATCGCATGGACGTCGCGCGCAGCGCGGCGATGTTCTACAACAGCCTGTATCGCCAGCGCGTCGGCGGCGCCGACTACAACACCGATCGGGTCTCTCCCGGCACCTGGGGCCAGATGGTCCAGCAGTCC…	145438	146868	1	R4TQV7	MPAYTQDGIAIGIIAEGRRSRSGEGQLDHPVISEKGIVIALAVALVETNLKMYANRSDPESLNFPHDAVGSDANSVGVFQQRAPWWGTVADRMDVARSAAMFYNSLYRQRVGGADYNTDRVSPGTWGQMVQQSAFPDRYDKRMAEARQIYDRLKDRVVGGAPTPPPITAPDPNWRGDPVWLKEVLEAAGLVCHVYDGAYNRGHGDFGEIWGVVAHHTGSFGETPKGIAQHPSLGLASQLYLGRNGEYTLCGVGIAWHAGQGSYPGLPTNDANRLTIGIEAANDGGGSPPGKRDAWSDVQYNAYVRGVAAILRKLGRDSSRVIGHKEWAGAAQGKWDPGGIDMNTFRADVARVMGELGTSTDPVLELLAMPTNQEKLDFIYNEESKKFASRSIYRTPGEG…	Actinobacteria	Mycolicibacterium smegmatis MC2 155	246196
AGM12636.1	KC691254.1	ATGGCTTTTGTTAGCAGGTATGGAAACTGGTATTCGGAGAACGGTTGGCGCATGTGTGACGCCAACGAGCTTGACCGGGGAGCGGTGCCTGGCACGACGCTGGTACTGCCTATCCGGAAGGGTATTGCCAACCTGATCCTTAAGGCGTGGGTCGCGTGGTTTCACCGCAATGTTGAGTCGTTGAATAACGCTCGCGGTTTCAGTGACGAGGGCGCGTGGACGCCTACCAATGACGTGGCGAACTCTAATCACCTATCCGGTACGGCTGTCGACCTTAACTGGTCGGACCATGCGTTTCGGGTGTCGTATTCGGGGTTCACTCAGGCGGAGATTAACAAGGTCCGCGAGGGCCTAAGGCTGTTTGAGGGGACGATCTGGTGGGGCCAGGATTGGACTTCA…	25353	26303	1	R4TJ69	MAFVSRYGNWYSENGWRMCDANELDRGAVPGTTLVLPIRKGIANLILKAWVAWFHRNVESLNNARGFSDEGAWTPTNDVANSNHLSGTAVDLNWSDHAFRVSYSGFTQAEINKVREGLRLFEGTIWWGQDWTSPKDPMHFQLNYGEGDARNAAFATKLQNGYLGIWSGGGGVIEPPAGVDDIYAQEGDSGDRVKRLQQFFNDNFKSYSQLEVDGDFGPATKAVVVEFQKRVGVLADGIVGPITLAAMVKHGFKTESGVKVANLPEDWTDRQVLNDIWEQLRGPDGKGWEQLGKNAKGENLSLVDAVAEVKKRLEAA	Actinobacteria	Mycolicibacterium smegmatis MC2 155	246196
AGM13245.1	KC691258.1	GTGACACGTATGCCGAGGTACATGCCCCTGCGCGCGGGCACCTACACACTGTCGTCCGGTTTCGGCCCGAGGTGGGGCAGCCAGCATCGTGGCCTCGATTTCGCCGCCAAGGACGGCACACCGATCTACGCGGCCCAGGGCGGCACTGTGGCCTACATCGGCAGAGCCGACGGTTTCGGGCAATGGATCGTGATCGACCACCCCGCCGCCGACGGCAGCGGCACGACCGTCTACGGACACATGTGGGACGCGTTCGCCACCGGACTACGTCAAGGGCAGCGCGTCGAGGCCGGGCAGCTCATTGCGTACGTGGGCAGCAATGGCCAGTCGACCGGCGCACATCTGCATTTTGAGGTCCACCCCACAGTGTGGCGGCAGGGGTCGCAGATCGATCCCAAG…	40375	41703	1	R4TD98	MTRMPRYMPLRAGTYTLSSGFGPRWGSQHRGLDFAAKDGTPIYAAQGGTVAYIGRADGFGQWIVIDHPAADGSGTTVYGHMWDAFATGLRQGQRVEAGQLIAYVGSNGQSTGAHLHFEVHPTVWRQGSQIDPKPWLANALNPGDPAPAPEPAPAPPKGGTLAKLTDPFTGELWSPNRYHPRGLGDPRWIVVHTQEGGRTARDLAAYLAQKSSQVSYHVVVDDREVLKVVAEGDAPWAAAGANKYAFHICMAGSYASWSRNKWLDVDTSDGKNEDLQLTKTAHVIAWWCDKYGIPPVWIGGRNIPPWGLDGVCGHVDLGAWGGGHTDPGPNFPRDELMRRVNQFLAGTELPPLPTPPPVTVPGTKPDQYGDWMLYRGNPRNDADRVRRVQRRLKAAYRSY…	Actinobacteria	Mycolicibacterium smegmatis MC2 155	246196
AGM13179.1	KC691257.1	ATGCCCGCATACACACAGGACGGCATCGCCATCGGCATCATCGCCGAGGGGCGACGTTCGCGGTCTGGAGAAGGCCAGCTTGATCACCCGGTGATCAGCGAGAAGGGCATTGTCATCGCGCTCGCCGTCGCCCTGGTCGAGACCAACCTCAAGATGTACGCCAATCGGTCGGACCCGGAGAGCCTCAATTTCCCGCACGACGCGGTCGGCAGCGACGCCAACAGCGTCGGCGTCTTCCAGCAGCGCGCTCCCTGGTGGGGCACGGTCGCCGATCGCATGGACGTCGCGCGCAGCGCGGCGATGTTCTACAACAGCCTGTATCGCCAGCGCGTCGGCGGCGCCGACTACAACACCGATCGGGTCTCTCCCGGTACCTGGGGCCAGATGGTCCAGCAGTCC…	142012	143442	1	R4TAH7	MPAYTQDGIAIGIIAEGRRSRSGEGQLDHPVISEKGIVIALAVALVETNLKMYANRSDPESLNFPHDAVGSDANSVGVFQQRAPWWGTVADRMDVARSAAMFYNSLYRQRVGGADYNTDRVSPGTWGQMVQQSAFPDRYDKRMAEARQIYDRLKDRVVGGAPTPPPITAPDPNWRGDPVWLKEVLEAAGLVCHVYDGAYNRGHGDFGEIWGVVAHHTGSFGETPKGIAQHPSLGLASQLYLGRNGEYTLCGVGIAWHAGQGSYPGLPTNDANRLTIGIEAANDGGGSPPGKRDAWSDVQYNAYVRGVAAILRKLGRDSSRVIGHKEWAGTAQGKWDPGGIDMNTFRADVARVMGELGTSTDPVLELLAMPTNQEKLDFIYNEESKKFASRSIYRTPGEG…	Actinobacteria	Mycolicibacterium smegmatis MC2 155	246196
AGK87866.1	KC661278.1	GTGACCACGAAAGATCAAGTCGCCCAAATCACCATCGCCGAAGCCAAGGCGCGCGGCTACACCCGCAGCGAATGCCTGGCGATCATGTCCACCTTCTACCAAGAGTCCGGCTGGAACGACACCATCTGGGACCCGACCCACACCACCTACGGCATTGCCCAACAGGACGGCTCCTACCCACACCGCTTCGACGGTGCCGCAGCCCAAATCAAAGGCTTCTTCGACAAGCTCGACGTGTGGCGCGCCAAACCCGGTGCCAGCACCGATATATGGCTGAACATCTGCTGGATGCAGCAGGCCCCCAACTGGCCCAGCGCTGACTACTGGTACGCCAACGGCCGCCGCGCCTACCTCACCGAAATCAAGTCACGCATCACCACCGTGACGCCCTACCTCGAC…	26302	27498	1	R4JPZ6	MTTKDQVAQITIAEAKARGYTRSECLAIMSTFYQESGWNDTIWDPTHTTYGIAQQDGSYPHRFDGAAAQIKGFFDKLDVWRAKPGASTDIWLNICWMQQAPNWPSADYWYANGRRAYLTEIKSRITTVTPYLDKYWQTTGGTAVTWTGDPVWLEDVLREALGDRLVVAQADWKERGTGGVMGDIWGVMIHHTGNDRETVAGIRDGRPDLRGPLSQCLITPDGKCHLIAVGPCNHAGTGSYPGVGTNNGNQRLIGFECAWPTIRPDGSFDPAQRWPDAQIITMRDATAAVLKRLGRDSKHVIGHKEWAGATQGKWDPGNLDMNWFRGEVQKDLDGFLFPGEQPSAPQPGPALPPDYDKEVWDQLRILWPQLGHRTLVDAVAAIGAKLGIEGCYDVKGKS	Actinobacteria	Mycolicibacterium smegmatis	1772
AGK87866.1	KC661278.1	GTGACCACGAAAGATCAAGTCGCCCAAATCACCATCGCCGAAGCCAAGGCGCGCGGCTACACCCGCAGCGAATGCCTGGCGATCATGTCCACCTTCTACCAAGAGTCCGGCTGGAACGACACCATCTGGGACCCGACCCACACCACCTACGGCATTGCCCAACAGGACGGCTCCTACCCACACCGCTTCGACGGTGCCGCAGCCCAAATCAAAGGCTTCTTCGACAAGCTCGACGTGTGGCGCGCCAAACCCGGTGCCAGCACCGATATATGGCTGAACATCTGCTGGATGCAGCAGGCCCCCAACTGGCCCAGCGCTGACTACTGGTACGCCAACGGCCGCCGCGCCTACCTCACCGAAATCAAGTCACGCATCACCACCGTGACGCCCTACCTCGAC…	26302	27498	1	R4JPZ6	MTTKDQVAQITIAEAKARGYTRSECLAIMSTFYQESGWNDTIWDPTHTTYGIAQQDGSYPHRFDGAAAQIKGFFDKLDVWRAKPGASTDIWLNICWMQQAPNWPSADYWYANGRRAYLTEIKSRITTVTPYLDKYWQTTGGTAVTWTGDPVWLEDVLREALGDRLVVAQADWKERGTGGVMGDIWGVMIHHTGNDRETVAGIRDGRPDLRGPLSQCLITPDGKCHLIAVGPCNHAGTGSYPGVGTNNGNQRLIGFECAWPTIRPDGSFDPAQRWPDAQIITMRDATAAVLKRLGRDSKHVIGHKEWAGATQGKWDPGNLDMNWFRGEVQKDLDGFLFPGEQPSAPQPGPALPPDYDKEVWDQLRILWPQLGHRTLVDAVAAIGAKLGIEGCYDVKGKS	Actinobacteria	Mycolicibacterium smegmatis MC2 155	246196
AGK87940.1	KC661279.1	ATGGCGCTCGGAGGCCGCATGGAGAACGGCTGGCCCGAGTGCGATCTGTCGGACTGTGACTACGCCACGGTCCCCGGCACCCCGCTTCGGCTGCCGTTCCGCAAGGGACACCCGTTCATCATCCTGCAGGCGTTCCTGCGGGACCTGAACGAGTTCATCGAGCCGCTCATGAACGCCCGAGGGGCGACCGACGAGGGCTCCTGGACCGACAACAACAGCGTCTACACGTCGAACCACAAGGGCGCGACTGCATTCGACTACAACTGGTCGGACCACCCGATGGGCAACGCCAACGCCGGATGGAACGGCTCGGTGCTCATCGCAGGCGACCAGGTGCCGGCTGTCCGTGAGCTGCTGCGGTTCTACACGTACCGAGGCATCCAGCTCGTCTGGTGGGGC…	2284	3780	1	R4JML6	MALGGRMENGWPECDLSDCDYATVPGTPLRLPFRKGHPFIILQAFLRDLNEFIEPLMNARGATDEGSWTDNNSVYTSNHKGATAFDYNWSDHPMGNANAGWNGSVLIAGDQVPAVRELLRFYTYRGIQLVWWGNDWNSPKDSMHFQMGYNTVNNPQIVQEFIDKFIRPDGFSTFRRGGAAPSAPVVDAATILARATGIAYAKAQEILPTLRDGLILADCKSVPRIAMFVAQTCWESDHYNATEEYANGPLNEERWIYKGRTWIQLTWKSAYAGFGQWCFERGLVNDPNIFVNHPRMLAETRWAGLGAAYYWLTTRRPTRKYPTLNQASDARDVLVATQIINGGTTHLAERQALYNRAIALGDDLLLILGGDEDEMAGWDQTKVDRAMVLLENIAGVRRK…	Actinobacteria	Mycolicibacterium smegmatis	1772
AGK87940.1	KC661279.1	ATGGCGCTCGGAGGCCGCATGGAGAACGGCTGGCCCGAGTGCGATCTGTCGGACTGTGACTACGCCACGGTCCCCGGCACCCCGCTTCGGCTGCCGTTCCGCAAGGGACACCCGTTCATCATCCTGCAGGCGTTCCTGCGGGACCTGAACGAGTTCATCGAGCCGCTCATGAACGCCCGAGGGGCGACCGACGAGGGCTCCTGGACCGACAACAACAGCGTCTACACGTCGAACCACAAGGGCGCGACTGCATTCGACTACAACTGGTCGGACCACCCGATGGGCAACGCCAACGCCGGATGGAACGGCTCGGTGCTCATCGCAGGCGACCAGGTGCCGGCTGTCCGTGAGCTGCTGCGGTTCTACACGTACCGAGGCATCCAGCTCGTCTGGTGGGGC…	2284	3780	1	R4JML6	MALGGRMENGWPECDLSDCDYATVPGTPLRLPFRKGHPFIILQAFLRDLNEFIEPLMNARGATDEGSWTDNNSVYTSNHKGATAFDYNWSDHPMGNANAGWNGSVLIAGDQVPAVRELLRFYTYRGIQLVWWGNDWNSPKDSMHFQMGYNTVNNPQIVQEFIDKFIRPDGFSTFRRGGAAPSAPVVDAATILARATGIAYAKAQEILPTLRDGLILADCKSVPRIAMFVAQTCWESDHYNATEEYANGPLNEERWIYKGRTWIQLTWKSAYAGFGQWCFERGLVNDPNIFVNHPRMLAETRWAGLGAAYYWLTTRRPTRKYPTLNQASDARDVLVATQIINGGTTHLAERQALYNRAIALGDDLLLILGGDEDEMAGWDQTKVDRAMVLLENIAGVRRK…	Actinobacteria	Mycolicibacterium smegmatis MC2 155	246196
AGK86447.1	KC787112.1	ATGGCCGATCGTTTCTTCCCGATGCGCGACGGGACTTACACCCTGTCGTCCGGGTTCGGAGCTCGCTGGGGAACACAGCACCGCGGGCTCGACTTCGCCGCCAAGGACGGAACGCCGATCTATGCGGCGCAGGCCGGCACCGTGGCCTATATCGGGCCGGCGCAAGGCTTCGGGCAATGGATCGTGATTGACCACCCGGCCGCGGACGGCGCCGGCACAACTGTCTACGGGCACATGTGGAACGCGTTCGCGACCGGGCTCAAGGCCGGCGATCGCGTCCAGGCCGGCCAACTCATTGCCTACGTCGGCGCCAACGGGCAGTCGACGGGCCCGCACCTGCACTTCGAAGTTCATCCGACCGTGTGGCGCCAAGGCTCCCAGATCGACCCGCTGCCGTGG…	22916	24232	1	R4JM69	MADRFFPMRDGTYTLSSGFGARWGTQHRGLDFAAKDGTPIYAAQAGTVAYIGPAQGFGQWIVIDHPAADGAGTTVYGHMWNAFATGLKAGDRVQAGQLIAYVGANGQSTGPHLHFEVHPTVWRQGSQIDPLPWLHGSRNPGDAPAPAPADPPASAPLGGQRMQDPFTGEVWSPNRSVRQKPAPRWIAIHTQEGGRTARDLCEGWLAKRESQVSYHVAVDDREILKVVAESDRPWAAANANDYAFHVVAAGSYAGWSRGKWLETDASDGKNEDVELTNLAKVCAWWCQKYGIPAEWIGGRGVPWGLDGICGHEDFGAWGGGHHDPGPGFPADELIRRVRALLGGSTPEPLPPAPPVALPGTNPDQYAGVLLYRGRPGQDPRQVRVLQTRLKRAYSKLDVD…	Actinobacteria	Mycobacterium	1763
AGK86327.1	KC787110.1	ATGGCCGATCGTTTCTTCCCGATGCGCGACGGGACTTACACCCTGTCGTCCGGGTTCGGAGCTCGCTGGGGAACACAGCACCGCGGGCTCGACTTCGCCGCCAAGGACGGAACGCCGATCTATGCGGCGCAGGCCGGCACCGTGGCCTATATCGGGCCGGCGCAAGGCTTCGGGCAATGGATCGTGATTGACCACCCGGCCGCGGACGGCGCCGGCACAACTGTCTACGGGCACATGTGGAACGCGTTCGCGACCGGGCTCAAGGCCGGCGATCGCGTCCAGGCCGGCCAACTCATTGCCTACGTCGGCGCCAACGGGCAGTCGACGGGCCCGCACCTGCACTTCGAAGTTCATCCGACCGTGTGGCGCCAAGGCTCCCAGATCGACCCGCCGCCGTGG…	23643	24959	1	R4JLW0	MADRFFPMRDGTYTLSSGFGARWGTQHRGLDFAAKDGTPIYAAQAGTVAYIGPAQGFGQWIVIDHPAADGAGTTVYGHMWNAFATGLKAGDRVQAGQLIAYVGANGQSTGPHLHFEVHPTVWRQGSQIDPPPWLHGSRNPGDAPAPAPADPPASAPLGGQRMQDPFTGEVWSPNRSVRQKPAPRWIAIHTQEGGRTARDLCEGWLAKRESQVSYHVAVDDREILKVVAESDRPWAAANANDYAFHVVAAGSYAGWSRGKWLETDASDGKNEDVELTNLAKVCAWWCQKYGIPAEWIGGRGVPWGLDGICGHEDFGAWGGGHHDPGPGFPADELIRRVRALLGGSTPEPLPPAPPVALPGTNPDQYAGVLLYRGRPGQDPRQVRVLQTRLKRAYSKLDVD…	Actinobacteria	Mycolicibacterium smegmatis	1772
AGK86327.1	KC787110.1	ATGGCCGATCGTTTCTTCCCGATGCGCGACGGGACTTACACCCTGTCGTCCGGGTTCGGAGCTCGCTGGGGAACACAGCACCGCGGGCTCGACTTCGCCGCCAAGGACGGAACGCCGATCTATGCGGCGCAGGCCGGCACCGTGGCCTATATCGGGCCGGCGCAAGGCTTCGGGCAATGGATCGTGATTGACCACCCGGCCGCGGACGGCGCCGGCACAACTGTCTACGGGCACATGTGGAACGCGTTCGCGACCGGGCTCAAGGCCGGCGATCGCGTCCAGGCCGGCCAACTCATTGCCTACGTCGGCGCCAACGGGCAGTCGACGGGCCCGCACCTGCACTTCGAAGTTCATCCGACCGTGTGGCGCCAAGGCTCCCAGATCGACCCGCCGCCGTGG…	23643	24959	1	R4JLW0	MADRFFPMRDGTYTLSSGFGARWGTQHRGLDFAAKDGTPIYAAQAGTVAYIGPAQGFGQWIVIDHPAADGAGTTVYGHMWNAFATGLKAGDRVQAGQLIAYVGANGQSTGPHLHFEVHPTVWRQGSQIDPPPWLHGSRNPGDAPAPAPADPPASAPLGGQRMQDPFTGEVWSPNRSVRQKPAPRWIAIHTQEGGRTARDLCEGWLAKRESQVSYHVAVDDREILKVVAESDRPWAAANANDYAFHVVAAGSYAGWSRGKWLETDASDGKNEDVELTNLAKVCAWWCQKYGIPAEWIGGRGVPWGLDGICGHEDFGAWGGGHHDPGPGFPADELIRRVRALLGGSTPEPLPPAPPVALPGTNPDQYAGVLLYRGRPGQDPRQVRVLQTRLKRAYSKLDVD…	Actinobacteria	Mycobacterium tuberculosis	1773
AGK87590.1	KC661276.1	ATGGCTTTTGTTAGCAGGTATGGAAACTGGTATTCGGAGAACGGTTGGCGCATGTGTGACGCCAACGAGCTTGACCGGGGAGCGGTGCCTGGCACGACGCTGGTACTGCCTATCCGGAAGGGTATTGCCAACCTGATCCTTAAGGCGTGGGTCGCGTGGTTTCACCGCAATGTTGAGTCGTTGAATAACGCTCGCGGTTTCAGTGACGAGGGCGCGTGGACGCCTACCAATGACGTGGCGAACTCTAATCACCTATCCGGTACGGCTGTCGACCTTAACTGGTCGGACCATGCGTTTCGGGTGTCGTATTCGGGGTTCACTCAGGCGGAGATTAACAAGGTCCGCGAGGGCCTAAGGCTGTTTGAGGGGACGATCTGGTGGGGCCAGGATTGGACTTCA…	25353	26303	1	R4JLP7	MAFVSRYGNWYSENGWRMCDANELDRGAVPGTTLVLPIRKGIANLILKAWVAWFHRNVESLNNARGFSDEGAWTPTNDVANSNHLSGTAVDLNWSDHAFRVSYSGFTQAEINKVREGLRLFEGTIWWGQDWTSPKDPMHFQLNYGEGDARNAAFATKLQNGYLGIWSGGGGVIEPPAGVDDIYAQEGDSGDRVKRLQQFFNDNFKSYSQLEVDGDFGPATKAVVVEFQKRVGVLADGIVGPITLAAMVKHGFKTESGVKVANLPEDWTDRQVLNDIWEQLRGPDGKGWEQLGKNAKGENLSLVDAVAEVKKRLEAA	Actinobacteria	Mycolicibacterium smegmatis MC2 155	246196
AGK85932.1	KC787104.1	ATGGCCGATCGTTTCTTCCCGATGCGCGACGGGACTTACACCCTGTCGTCCGGGTTCGGAGCTCGCTGGGGAACACAGCACCGCGGGCTCGACTTCGCCGCCAAGGACGGAACGCCGATCTATGCGGCGCAGGCCGGCACCGTGGCCTATATCGGGCCGGCGCAAGGCTTCGGGCAATGGATCGTGATTGACCACCCGGCCGCGGACGGCGCCGGCACAACTGTCTACGGGCACATGTGGAACGCGTTCGCGACCGGGCTCAAGGCCGGCGATCGCGTCCAGGCCGGCCAACTCATTGCCTACGTCGGCGCCAACGGGCAGTCGACGGGCCCGCACCTGCACTTCGAAGTTCATCCGACCGTGTGGCGCCAAGGCTCCCAGATCGACCCGCCGCCGTGG…	24006	25322	1	R4JKX7	MADRFFPMRDGTYTLSSGFGARWGTQHRGLDFAAKDGTPIYAAQAGTVAYIGPAQGFGQWIVIDHPAADGAGTTVYGHMWNAFATGLKAGDRVQAGQLIAYVGANGQSTGPHLHFEVHPTVWRQGSQIDPPPWLHGSRNPGDAPAPAPADPPASAPLGGQRMQDPFTGEVWSPNRSVRQKPAPRWIAIHTQEGGRTARDLCEGWLAKRESQVSYHVAVDDREILKVVAESDRPWAAANANDYAFHVVAAGSYAGWSRGKWLETDASDGKNEDVELTNLAKVCAWWCQKYGIPAEWIGGRGVPWGLDGICGHEDFGAWGGGHHDPGPGFPADELIRRVRALLGGSTPEPLPPAPPVALPGTNPDQYAGVLLYRGRPGQDPRQVRVLQTRLKRAYSKLDVD…	Actinobacteria	Mycobacterium	1763
AGK86041.1	KC787106.1	ATGACGCTCATAGTCACACGCGACCACGCGCAGTGGGTCCACGACATGTGCCGCGCTCGCGCTGGCAACAGGTACGGCTACGGCGGGGCGTTCACACTCAACCCCCGAGACACCACCGACTGCTCGGGTCTGGTTCTGCAGACGGCAGCCTGGTACGGCGGTCGGAAGGACTGGATCGGAAACCGGTACGGCTCGACTGAGAGCTTCCGGCTCGACCACAAGATCGTCTACGACCTCGGGTTCAGGCGACTCCCTCCGGGAGGCGTTGCGGCCCTGGGATTCACCCCGGTCATGCTCGTCGGGCTCCAGCACGGCGGCGGGGGCCGGTACTCGCACACCGCTTGCACGCTGATGACGATGGACATCCCCGGTGGCCCGGTGAAGGTCTCGCAACGAGGC…	5050	6531	1	R4JIT3	MTLIVTRDHAQWVHDMCRARAGNRYGYGGAFTLNPRDTTDCSGLVLQTAAWYGGRKDWIGNRYGSTESFRLDHKIVYDLGFRRLPPGGVAALGFTPVMLVGLQHGGGGRYSHTACTLMTMDIPGGPVKVSQRGVDWESRGEVNGVGVFLYDGARAWNDPLFHDFWYLDAKLEDGPTQSVDAAEILARATGLAYNRAVALLPAVRDGLIQADCTNPNRIAMWLAQIGHESDDFKATAEYASGDAYDTRTDLGNTPEVDGDGRLYKGRSWIMITGKDNYRDFSRWAHGRGLAPTPDYFVVHPLELSELRWAGIGAAWYWTVERPDINALSDRRDLETVTRRINGGLTNLDDRRRRYNLALAVGDQLLTLIGDDDELADPTIQRFIREIHGALFNTVVTQSP…	Actinobacteria	Mycolicibacterium smegmatis	1772
AGK86041.1	KC787106.1	ATGACGCTCATAGTCACACGCGACCACGCGCAGTGGGTCCACGACATGTGCCGCGCTCGCGCTGGCAACAGGTACGGCTACGGCGGGGCGTTCACACTCAACCCCCGAGACACCACCGACTGCTCGGGTCTGGTTCTGCAGACGGCAGCCTGGTACGGCGGTCGGAAGGACTGGATCGGAAACCGGTACGGCTCGACTGAGAGCTTCCGGCTCGACCACAAGATCGTCTACGACCTCGGGTTCAGGCGACTCCCTCCGGGAGGCGTTGCGGCCCTGGGATTCACCCCGGTCATGCTCGTCGGGCTCCAGCACGGCGGCGGGGGCCGGTACTCGCACACCGCTTGCACGCTGATGACGATGGACATCCCCGGTGGCCCGGTGAAGGTCTCGCAACGAGGC…	5050	6531	1	R4JIT3	MTLIVTRDHAQWVHDMCRARAGNRYGYGGAFTLNPRDTTDCSGLVLQTAAWYGGRKDWIGNRYGSTESFRLDHKIVYDLGFRRLPPGGVAALGFTPVMLVGLQHGGGGRYSHTACTLMTMDIPGGPVKVSQRGVDWESRGEVNGVGVFLYDGARAWNDPLFHDFWYLDAKLEDGPTQSVDAAEILARATGLAYNRAVALLPAVRDGLIQADCTNPNRIAMWLAQIGHESDDFKATAEYASGDAYDTRTDLGNTPEVDGDGRLYKGRSWIMITGKDNYRDFSRWAHGRGLAPTPDYFVVHPLELSELRWAGIGAAWYWTVERPDINALSDRRDLETVTRRINGGLTNLDDRRRRYNLALAVGDQLLTLIGDDDELADPTIQRFIREIHGALFNTVVTQSP…	Actinobacteria	Mycobacterium tuberculosis	1773
AGK88144.1	KC701493.1	ATGGACCTGAACTGGAACTCTCACCCGTTCAAGGTCCTGAATGCCGGATTCACCCCGGAGCAGATCGCGATCATCCGGGAACTCCTTGCCTTCTACGAAGGCACGGTGTTCTGGGGTAATGACTGGAACAGTCCAAAAGATGCGATGCACTGGAACCTTGGCTACAACACCTACGGCAACCCGAAGACAGCCGACTTCATCGCGCGCAAGATCCGCGCTGACGGCTACTCGACTTTCCGGAGGGGTAGCGCCCCGGCGTCCGCAGCCCCCATCCTGGCGGCGGCCACCGGCCTGAGCGAAGCTCGCGCGGCGGAGATCCTGCCCGCGGTTCGCTCGGGCCTCCGGGAATCCGAGTGCACGAACGTCAACCGCATCGCGATGTGGCTGGCTCAGATCGGG…	46799	47959	-1	R4JHM2	MPSENGWEPARASASQCEWVRIPGTNVTLQLLKGQPLAILRAFAADFHAYVEPLRDADSAAYTPTNSVATSNHLNGTAMDLNWNSHPFKVLNAGFTPEQIAIIRELLAFYEGTVFWGNDWNSPKDAMHWNLGYNTYGNPKTADFIARKIRADGYSTFRRGSAPASAAPILAAATGLSEARAAEILPAVRSGLRESECTNVNRIAMWLAQIGHESGSFQYTEEIAKNGRYAPYIGRTWIQITWDYNYRSFSQWAYAFGMVPTPDYFVVNYRELADLKWAGIGPAWYWTVARPDINELSDRRDLNTVTRRINGGTNGLADRQARYNRALAQGDALLQLLHEEDDFLSALTDAEQRELLDLARQQAKYKRKSRSPLHWPHEGEVDTIAGLSWSTDANVHIQL…	Actinobacteria	Mycolicibacterium smegmatis	1772
AGK88144.1	KC701493.1	ATGGACCTGAACTGGAACTCTCACCCGTTCAAGGTCCTGAATGCCGGATTCACCCCGGAGCAGATCGCGATCATCCGGGAACTCCTTGCCTTCTACGAAGGCACGGTGTTCTGGGGTAATGACTGGAACAGTCCAAAAGATGCGATGCACTGGAACCTTGGCTACAACACCTACGGCAACCCGAAGACAGCCGACTTCATCGCGCGCAAGATCCGCGCTGACGGCTACTCGACTTTCCGGAGGGGTAGCGCCCCGGCGTCCGCAGCCCCCATCCTGGCGGCGGCCACCGGCCTGAGCGAAGCTCGCGCGGCGGAGATCCTGCCCGCGGTTCGCTCGGGCCTCCGGGAATCCGAGTGCACGAACGTCAACCGCATCGCGATGTGGCTGGCTCAGATCGGG…	46799	47959	-1	R4JHM2	MPSENGWEPARASASQCEWVRIPGTNVTLQLLKGQPLAILRAFAADFHAYVEPLRDADSAAYTPTNSVATSNHLNGTAMDLNWNSHPFKVLNAGFTPEQIAIIRELLAFYEGTVFWGNDWNSPKDAMHWNLGYNTYGNPKTADFIARKIRADGYSTFRRGSAPASAAPILAAATGLSEARAAEILPAVRSGLRESECTNVNRIAMWLAQIGHESGSFQYTEEIAKNGRYAPYIGRTWIQITWDYNYRSFSQWAYAFGMVPTPDYFVVNYRELADLKWAGIGPAWYWTVARPDINELSDRRDLNTVTRRINGGTNGLADRQARYNRALAQGDALLQLLHEEDDFLSALTDAEQRELLDLARQQAKYKRKSRSPLHWPHEGEVDTIAGLSWSTDANVHIQL…	Actinobacteria	Mycolicibacterium smegmatis MC2 155	246196
AGK87427.1	KC661274.1	ATGCGCGCGGGCACCTACACACTGTCGTCCGGTTTCGGCCCGAGGTGGGGCAGCCAGCACCGTGGCCTCGATTTCGCCGCCAAGGACGGCACACCGATCTACGCTGCGCAGGGCGGCACCGTGGCCTACATCGGCAGAGCCGACGGTTTCGGGCAATGGATCGTGATCGACCACCCCGCCGCCGACGGTGGCGGCACGACCGTCTACGGACACATGTGGGACGCGTTCGCCACCGGACTACGTCAAGGGCAGCGCGTCGAGGCCGGGCAGCTCATCGCCTACGTCGGCACGAACGGTCAATCGACCGGCCCACATCTGCACTTCGAGGTGCACCCCACCGTGTGGCGGCAGGGGTCGCAGATCGATCCCAAGCCGTGGCTGGCCAACGCGCGCAACCCC…	40384	41673	1	R4JHJ5	MSDLSTRSSGTSTVTRMPRYMPMRAGTYTLSSGFGPRWGSQHRGLDFAAKDGTPIYAAQGGTVAYIGRADGFGQWIVIDHPAADGGGTTVYGHMWDAFATGLRQGQRVEAGQLIAYVGTNGQSTGPHLHFEVHPTVWRQGSQIDPKPWLANARNPGDPAPAPAPPKGGTLAKLTDPFTGELWSPNRYHPRGLGDPRWIVVHTQEGGRTARDLAAYLAQKSSQVSYHVVVDDREVLKVVAEGDAPWAAAGANKYAFHICMAGSYASWSRNKWLDVDTSDGKNEDLQLTKTAHVIAWWCDKYGIPPVWIGGRNIPPWGLDGVCGHVDLGAWGGGHTDPGPNFPRDELMRRVSQFLAGTELPPLPTPPPVTVPGTKPDQYGDWMLYRGNPRNDADRVRRVQR…	Actinobacteria	Mycolicibacterium smegmatis MC2 155	246196
AGK87297.1	KC661273.1	GTGAGCTTCCGGATCGTCAACGGGAACACCCACACCGAGAAGGGATGGCGGTGCTGCAACCGGGACGAGTGCGACATCGTCCGCATCCCCGGCCTGTATCTAACCGACACAGCACCCATCCGTAAGGGAGCTCCGCTAACCATTCTCGGGGCGTGGCTGTACTGGTACGACCGCAACGTCGAGGAGATCGTCACCCCGATCTGGGGCTGGTCCCTTGATAACGACGTACTAGGGCAGCCGGGGAAGAACAACGGGTCTAACCACCTGTCCGGGGTAGCTGTGGACGTCAACGCGCCCAAGTACCCCTGGGGCACGTACCGGATGTCTGCGGACAAGATTGCCAAGGTCGAGGAAGGACTTCGGCTGTTCGAAGGGACAGTCTTCTGGGGACGGCGCTGG…	4371	5792	1	R4JHA2	MSFRIVNGNTHTEKGWRCCNRDECDIVRIPGLYLTDTAPIRKGAPLTILGAWLYWYDRNVEEIVTPIWGWSLDNDVLGQPGKNNGSNHLSGVAVDVNAPKYPWGTYRMSADKIAKVEEGLRLFEGTVFWGRRWSKPDEMHYDLSYPEGDPRNEAFAKKLLDGYLGIYKPATQVSAAPILAAATGLSEARAAEILPAVRSGLRESECTNVNRIAMWLAQIGHESGSFQYTEEIAKNGRYAPYIGRTWIQITWDYNYRSFSQWAYAFGMVPTPDYFVVNYRELADLKWAGIGPAWYWTVARPDINELSDRRDLNTVTRRINGGTNGLADRQARYNRALAQGDALLQLLHEEDDFLSALTDAEQRELLDLARQQAKYKRKSRSPLHWPHEGEVDTIAGLSWS…	Actinobacteria	Mycolicibacterium smegmatis	1772
AGK87297.1	KC661273.1	GTGAGCTTCCGGATCGTCAACGGGAACACCCACACCGAGAAGGGATGGCGGTGCTGCAACCGGGACGAGTGCGACATCGTCCGCATCCCCGGCCTGTATCTAACCGACACAGCACCCATCCGTAAGGGAGCTCCGCTAACCATTCTCGGGGCGTGGCTGTACTGGTACGACCGCAACGTCGAGGAGATCGTCACCCCGATCTGGGGCTGGTCCCTTGATAACGACGTACTAGGGCAGCCGGGGAAGAACAACGGGTCTAACCACCTGTCCGGGGTAGCTGTGGACGTCAACGCGCCCAAGTACCCCTGGGGCACGTACCGGATGTCTGCGGACAAGATTGCCAAGGTCGAGGAAGGACTTCGGCTGTTCGAAGGGACAGTCTTCTGGGGACGGCGCTGG…	4371	5792	1	R4JHA2	MSFRIVNGNTHTEKGWRCCNRDECDIVRIPGLYLTDTAPIRKGAPLTILGAWLYWYDRNVEEIVTPIWGWSLDNDVLGQPGKNNGSNHLSGVAVDVNAPKYPWGTYRMSADKIAKVEEGLRLFEGTVFWGRRWSKPDEMHYDLSYPEGDPRNEAFAKKLLDGYLGIYKPATQVSAAPILAAATGLSEARAAEILPAVRSGLRESECTNVNRIAMWLAQIGHESGSFQYTEEIAKNGRYAPYIGRTWIQITWDYNYRSFSQWAYAFGMVPTPDYFVVNYRELADLKWAGIGPAWYWTVARPDINELSDRRDLNTVTRRINGGTNGLADRQARYNRALAQGDALLQLLHEEDDFLSALTDAEQRELLDLARQQAKYKRKSRSPLHWPHEGEVDTIAGLSWS…	Actinobacteria	Mycolicibacterium smegmatis MC2 155	246196
AGK87212.1	KC661272.1	ATGACGGAGAAGGTACTTCCCTACGACCGCGCCATCGTCCCGCAGGAGACCGGCTGGTGGTGTGGCCCTGCGGCCACCCAGGTCGTGCTCAACTCGCGAGGCATCATCGTCCCGGAGGCCACGCTCGCCGCTGAGATCGAGGCCATCGAGAACCCCGGACGGGGTGACGACCACGACGGCACCGACTACGTCGGCCTGATCGAGCAGGTGCTCGACCGCCGCGTCCCGGCTGCCCGCTACACGTCGGTCTACCTGACCAACGACCCGCCCACGCAGGCCCAGAAGGACCGGCTGTGGGAGCACATCGTCCGCTCCATCAACGCGGGCTACGGCGTCGTCATGAACTGGGTCGCCCCGCCGTCGAACAAGCCACGCGGTGTGAAGGGCTCGGTCAGCCCG…	4501	6045	1	R4JH32	MTEKVLPYDRAIVPQETGWWCGPAATQVVLNSRGIIVPEATLAAEIEAIENPGRGDDHDGTDYVGLIEQVLDRRVPAARYTSVYLTNDPPTQAQKDRLWEHIVRSINAGYGVVMNWVAPPSNKPRGVKGSVSPRYSGGTTYHYVACMGYDDTPGARAVWIADSGFQPQGYWISFDQCATLIPPKGYAYADAAPAAPAPAPTPVVDAAPILARAAGISEAKAREILPTMRDGLKQADCTTVNRIAMFIAQTGHESDDFRATEEYANGPLDQERWIYKGRTWIQITWREHYARFGKWCFDRGLVTDPDVFVKNPRALADLKWAGIGAAWYWTVERPDINALCDRRDIETVSRRINGTNPNTGRANHIEERIARWNRALAVGDDLLQLIREEEDGFLSALTP…	Actinobacteria	Mycolicibacterium smegmatis MC2 155	246196
AGK86273.1	KC787109.1	ATGGCCGATCGTTTCTTCCCGATGCGCGACGGGACTTACACCCTGTCGTCCGGGTTCGGAGCTCGCTGGGGAACACAGCACCGCGGGCTCGACTTCGCCGCCAAGGACGGAACGCCGATCTATGCGGCGCAGGCCGGCACCGTGGCCTATATCGGGCCGGCGCAAGGCTTCGGGCAATGGATCGTGATTGACCACCCGGCCGCGGACGGCGCCGGCACAACTGTCTACGGGCACATGTGGAACGCGTTCGCGACCGGGCTCAAGGCCGGCGATCGCGTCCAGGCCGGCCAACTCATTGCCTACGTCGGCGCCAACGGGCAGTCGACGGGCCCGCACCTGCACTTCGAAGTTCATCCGACCGTGTGGCGCCAAGGCTCCCAGATCGACCCGCTGCCGTGG…	15796	17112	-1	R4JFM4	MADRFFPMRDGTYTLSSGFGARWGTQHRGLDFAAKDGTPIYAAQAGTVAYIGPAQGFGQWIVIDHPAADGAGTTVYGHMWNAFATGLKAGDRVQAGQLIAYVGANGQSTGPHLHFEVHPTVWRQGSQIDPLPWLHGSRNPGDAPAPAPADPPASAPLGGQRMQDPFTGEVWSPNRSVRQKPAPRWIAIHTQEGGRTARDLCEGWLAKRESQVSYHVAVDDREILKVVAESDRPWAAANANDYAFHVVAAGSYAGWSRGKWLETDASDGKNEDVELTNLAKVCAWWCQKYGIPAEWIGGRGVPWGLDGICGHEDFGAWGGGHHDPGPGFPADELIRRVRALLGGSTPEPLPPAPPVALPGTNPDQYAGVLLYRGRPGQDPRQVRVLQTRLKRAYSKLDVD…	Actinobacteria	Mycobacterium	1763
AGK86208.1	KC787108.1	ATGGCCGATCGTTTCTTCCCGATGCGCGACGGGACTTACACCCTGTCGTCCGGGTTCGGAGCTCGCTGGGGAACACAGCACCGCGGGCTCGACTTCGCCGCCAAGGACGGAACGCCGATCTATGCGGCGCAGGCCGGCACCGTGGCCTATATCGGGCCGGCGCAAGGCTTCGGGCAATGGATCGTGATTGACCACCCGGCCGCGGACGGCGCCGGCACAACTGTCTACGGGCACATGTGGAACGCGTTCGCGACCGGGCTCAAGGCCGGCGATCGCGTCCAGGCCGGCCAACTCATTGCCTACGTCGGCGCCAACGGGCAGTCGACGGGCCCGCACCTGCACTTCGAAGTTCATCCGACCGTGTGGCGCCAAGGCTCCCAGATCGACCCGCTGCCGTGG…	23636	24952	1	R4JFH6	MADRFFPMRDGTYTLSSGFGARWGTQHRGLDFAAKDGTPIYAAQAGTVAYIGPAQGFGQWIVIDHPAADGAGTTVYGHMWNAFATGLKAGDRVQAGQLIAYVGANGQSTGPHLHFEVHPTVWRQGSQIDPLPWLHGSRNPGDAPAPAPADPPASAPLGGQRMQDPFTGEVWSPNRSVRQKPAPRWIAIHTQEGGRTARDLCEGWLAKRESQVSYHVAVDDREILKVVAESDRPWAAANANDYAFHVVAAGSYAGWSRGKWLETDASDGKNEDVELTNLAKVCAWWCQKYGIPAEWIGGRGVPWGLDGICGHEDFGAWGGGHHDPGPGFPADELIRRVRALLGGSTPEPLPPAPPVALPGTNPDQYAGVLLYRGRPGQDPRQVRVLQTRLKRAYSKLDVD…	Actinobacteria	Mycolicibacterium smegmatis	1772
AGK86208.1	KC787108.1	ATGGCCGATCGTTTCTTCCCGATGCGCGACGGGACTTACACCCTGTCGTCCGGGTTCGGAGCTCGCTGGGGAACACAGCACCGCGGGCTCGACTTCGCCGCCAAGGACGGAACGCCGATCTATGCGGCGCAGGCCGGCACCGTGGCCTATATCGGGCCGGCGCAAGGCTTCGGGCAATGGATCGTGATTGACCACCCGGCCGCGGACGGCGCCGGCACAACTGTCTACGGGCACATGTGGAACGCGTTCGCGACCGGGCTCAAGGCCGGCGATCGCGTCCAGGCCGGCCAACTCATTGCCTACGTCGGCGCCAACGGGCAGTCGACGGGCCCGCACCTGCACTTCGAAGTTCATCCGACCGTGTGGCGCCAAGGCTCCCAGATCGACCCGCTGCCGTGG…	23636	24952	1	R4JFH6	MADRFFPMRDGTYTLSSGFGARWGTQHRGLDFAAKDGTPIYAAQAGTVAYIGPAQGFGQWIVIDHPAADGAGTTVYGHMWNAFATGLKAGDRVQAGQLIAYVGANGQSTGPHLHFEVHPTVWRQGSQIDPLPWLHGSRNPGDAPAPAPADPPASAPLGGQRMQDPFTGEVWSPNRSVRQKPAPRWIAIHTQEGGRTARDLCEGWLAKRESQVSYHVAVDDREILKVVAESDRPWAAANANDYAFHVVAAGSYAGWSRGKWLETDASDGKNEDVELTNLAKVCAWWCQKYGIPAEWIGGRGVPWGLDGICGHEDFGAWGGGHHDPGPGFPADELIRRVRALLGGSTPEPLPPAPPVALPGTNPDQYAGVLLYRGRPGQDPRQVRVLQTRLKRAYSKLDVD…	Actinobacteria	Mycobacterium tuberculosis	1773
AGK87124.1	KC661271.1	ATGGCACGCCGGCTCTTCAGGGGTCGGGCATTCTCGGAGAACGGTTGGCCCTACGTCGACCAAGGATCGTGTACATGGGACGAGGTCGTTCCCGGTGTCTGGCTGCAGATACAGAACGGCGCTCCCTTCACGATCATGCGAGCGTTCGCTCGGGACTTCCACGCCCACGTAGAGCCGCTCCGCGACTACGACTCCGCGTGCTGGACCCAAGACAACACCGTCGACACCAGCAACCACCCCGGTGGAACCGGGATGGACCTGAACTGGAACGGCGCTGACCAGAAGACATTCCGCTACGGCATCACGAAGGAACGCGCCTACCCCGGCGACAAAGCCCGCAAGCTCGATGAGCTGCTGGCCTTCTACGAGGACGTGATCTACTGCGGCGGCTACTGGAGC…	3924	5426	1	R4JFB3	MARRLFRGRAFSENGWPYVDQGSCTWDEVVPGVWLQIQNGAPFTIMRAFARDFHAHVEPLRDYDSACWTQDNTVDTSNHPGGTGMDLNWNGADQKTFRYGITKERAYPGDKARKLDELLAFYEDVIYCGGYWSIRDWMHFQMGYGTYDSKADRPTEKTLDFIRRKIRPDGFSTFNRGGGTTVPNGASVLARATGIPLDRAERILPALREGLILAECNTFPRIAMFLAQTCWESDQYRATEEYANGPAHEERWIYKGRTWIQLTWRSAYEGFGKWCHARGLVNDPMVFVNNPRSLADLKWAGLGAAYYWTTTVRNTRKYPTLNQASDARDVLVATQIVNGGTNHLAERTAIYNRAIALGDELLQLVQEEDGFLSALNSAEQREVLDLLRWLAAPEYGELR…	Actinobacteria	Mycolicibacterium smegmatis MC2 155	246196
AGK85968.1	KC787105.1	ATGACGCTCATAGTCACACGCGACCACGCGCAGTGGGTCCACGACATGTGCCGCGCTCGCGCTGGCAACAGGTACGGCTACGGCGGGGCGTTCACACTCAACCCCCGAGACACCACCGACTGCTCGGGTCTGGTTCTGCAGACGGCAGCCTGGTACGGCGGTCGGAAGGACTGGATCGGAAACCGGTACGGCTCGACTGAGAGCTTCCGGCTCGACCACAAGATCGTCTACGACCTCGGGTTCAGGCGACTCCCTCCGGGAGGCGTTGCGGCCCTGGGATTCACCCCGGTCATGCTCGTCGGGCTCCAGCACGGCGGCGGGGGCCGGTACTCGCACACCGCTTGCACGCTGATGACGATGGACATCCCCGGTGGCCCGGTGAAGGTCTCGCAACGAGGC…	4708	6189	1	R4JEZ8	MTLIVTRDHAQWVHDMCRARAGNRYGYGGAFTLNPRDTTDCSGLVLQTAAWYGGRKDWIGNRYGSTESFRLDHKIVYDLGFRRLPPGGVAALGFTPVMLVGLQHGGGGRYSHTACTLMTMDIPGGPVKVSQRGVDWESRGEVNGVGVFLYDGARAWNDPLFHDFWYLDAKLEDGPTQSVDAAEILARATGLAYNRAVALLPAVRDGLIQADCTNPNRIAMWLAQIGHESDDFKATAEYASGDAYDTRTDLGNTPEVDGDGRLYKGRSWIMITGKDNYRDFSRWAHGRGLAPTPDYFVVHPLELSELRWAGIGAAWYWTVERPDINALSDRRDLETVTRRINGGLTNLDDRRRRYNLALAVGDQLLTLIGDDDELADPTIQRFIREIHGALFNTVVTQSP…	Actinobacteria	Mycolicibacterium smegmatis	1772
AGK85968.1	KC787105.1	ATGACGCTCATAGTCACACGCGACCACGCGCAGTGGGTCCACGACATGTGCCGCGCTCGCGCTGGCAACAGGTACGGCTACGGCGGGGCGTTCACACTCAACCCCCGAGACACCACCGACTGCTCGGGTCTGGTTCTGCAGACGGCAGCCTGGTACGGCGGTCGGAAGGACTGGATCGGAAACCGGTACGGCTCGACTGAGAGCTTCCGGCTCGACCACAAGATCGTCTACGACCTCGGGTTCAGGCGACTCCCTCCGGGAGGCGTTGCGGCCCTGGGATTCACCCCGGTCATGCTCGTCGGGCTCCAGCACGGCGGCGGGGGCCGGTACTCGCACACCGCTTGCACGCTGATGACGATGGACATCCCCGGTGGCCCGGTGAAGGTCTCGCAACGAGGC…	4708	6189	1	R4JEZ8	MTLIVTRDHAQWVHDMCRARAGNRYGYGGAFTLNPRDTTDCSGLVLQTAAWYGGRKDWIGNRYGSTESFRLDHKIVYDLGFRRLPPGGVAALGFTPVMLVGLQHGGGGRYSHTACTLMTMDIPGGPVKVSQRGVDWESRGEVNGVGVFLYDGARAWNDPLFHDFWYLDAKLEDGPTQSVDAAEILARATGLAYNRAVALLPAVRDGLIQADCTNPNRIAMWLAQIGHESDDFKATAEYASGDAYDTRTDLGNTPEVDGDGRLYKGRSWIMITGKDNYRDFSRWAHGRGLAPTPDYFVVHPLELSELRWAGIGAAWYWTVERPDINALSDRRDLETVTRRINGGLTNLDDRRRRYNLALAVGDQLLTLIGDDDELADPTIQRFIREIHGALFNTVVTQSP…	Actinobacteria	Mycobacterium tuberculosis	1773
AGK85773.1	KC787102.1	ATGACGCTCATAGTCACACGCGACCACGCGCAGTGGGTCCACGACATGTGCCGCGCTCGCGCTGGCAACAGGTACGGCTACGGCGGGGCGTTCACACTCAACCCCCGAGACACCACCGACTGCTCGGGTCTGGTTCTGCAGACGGCAGCCTGGTACGGCGGTCGGAAGGACTGGATCGGAAACCGGTACGGCTCGACTGAGAGCTTCCGGCTCGACCACAAGATCGTCTACGACCTCGGGTTCAGGCGACTCCCTCCGGGAGGCGTTGCGGCCCTGGGATTCACCCCGGTCATGCTCGTCGGGCTCCAGCACGGCGGCGGGGGCCGGTACTCGCACACCGCTTGCACGCTGATGACGATGGACATCCCCGGTGGCCCGGTGAAGGTCTCGCAACGAGGC…	4849	6330	1	R4JEK0	MTLIVTRDHAQWVHDMCRARAGNRYGYGGAFTLNPRDTTDCSGLVLQTAAWYGGRKDWIGNRYGSTESFRLDHKIVYDLGFRRLPPGGVAALGFTPVMLVGLQHGGGGRYSHTACTLMTMDIPGGPVKVSQRGVDWESRGEVNGVGVFLYDGARAWNDPLFHDFWYLDAKLEDGPTQSVDAAEILARATGLAYNRAVALLPAVRDGLIQADCTNPNRIAMWLAQIGHESDDFKATAEYASGDAYDTRTDLGNTPEVDGDGRLYKGRSWIMITGKDNYRDFSRWAHGRGLVPTPDYFVVHPLELSELRWAGIGAAWYWTVERPDINALSDRRDLETVTRRINGGLTNLDDRRRRYNLALAVGDQLLTLIGDDDELADPTIQRFIREIHGALFNTVVTQSP…	Actinobacteria	Mycobacterium	1763
AGK86155.1	KC787107.1	ATGGCCGATCGTTTCTTCCCGATGCGCGACGGGACTTACACCCTGTCGTCCGGGTTCGGAGCTCGCTGGGGAACACAGCACCGCGGGCTCGACTTCGCCGCCAAGGACGGAACGCCGATCTATGCGGCGCAGGCCGGCACCGTGGCCTATATCGGGCCGGCGCAAGGCTTCGGGCAATGGATCGTGATTGACCACCCGGCCGCGGACGGCGCCGGCACAACTGTCTACGGGCACATGTGGAACGCGTTCGCGACCGGGCTCAAGGCCGGCGATCGCGTCCAGGCCGGCCAACTCATTGCCTACGTCGGCGCCAACGGGCAGTCGACGGGCCCGCACCTGCACTTCGAAGTTCATCCGACCGTGTGGCGCCAAGGCTCCCAGATCGACCCGCTGCCGTGG…	14380	15696	-1	R4JE24	MADRFFPMRDGTYTLSSGFGARWGTQHRGLDFAAKDGTPIYAAQAGTVAYIGPAQGFGQWIVIDHPAADGAGTTVYGHMWNAFATGLKAGDRVQAGQLIAYVGANGQSTGPHLHFEVHPTVWRQGSQIDPLPWLHGSRNPGDAPAPAPADPPASAPLGGQRMQDPFTGEVWSPNRSVRQKPAPRWIAIHTQEGGRTARDLCEGWLAKRESQVSYHVAVDDREILKVVAESDRPWAAANANDYAFHVVAAGSYAGWSRGKWLETDASDGKNEDVELTNLAKVCAWWCQKYGIPAEWIGGRGVPWGLDGICGHEDFGAWGGGHHDPGPGFPADELIRRVRALLGGSTPEPLPPAPPVALPGTNPDQYAGVLLYRGRPGQDPRQVRVLQTRLKRAYSKLDVD…	Actinobacteria	Mycolicibacterium smegmatis	1772
AGK86155.1	KC787107.1	ATGGCCGATCGTTTCTTCCCGATGCGCGACGGGACTTACACCCTGTCGTCCGGGTTCGGAGCTCGCTGGGGAACACAGCACCGCGGGCTCGACTTCGCCGCCAAGGACGGAACGCCGATCTATGCGGCGCAGGCCGGCACCGTGGCCTATATCGGGCCGGCGCAAGGCTTCGGGCAATGGATCGTGATTGACCACCCGGCCGCGGACGGCGCCGGCACAACTGTCTACGGGCACATGTGGAACGCGTTCGCGACCGGGCTCAAGGCCGGCGATCGCGTCCAGGCCGGCCAACTCATTGCCTACGTCGGCGCCAACGGGCAGTCGACGGGCCCGCACCTGCACTTCGAAGTTCATCCGACCGTGTGGCGCCAAGGCTCCCAGATCGACCCGCTGCCGTGG…	14380	15696	-1	R4JE24	MADRFFPMRDGTYTLSSGFGARWGTQHRGLDFAAKDGTPIYAAQAGTVAYIGPAQGFGQWIVIDHPAADGAGTTVYGHMWNAFATGLKAGDRVQAGQLIAYVGANGQSTGPHLHFEVHPTVWRQGSQIDPLPWLHGSRNPGDAPAPAPADPPASAPLGGQRMQDPFTGEVWSPNRSVRQKPAPRWIAIHTQEGGRTARDLCEGWLAKRESQVSYHVAVDDREILKVVAESDRPWAAANANDYAFHVVAAGSYAGWSRGKWLETDASDGKNEDVELTNLAKVCAWWCQKYGIPAEWIGGRGVPWGLDGICGHEDFGAWGGGHHDPGPGFPADELIRRVRALLGGSTPEPLPPAPPVALPGTNPDQYAGVLLYRGRPGQDPRQVRVLQTRLKRAYSKLDVD…	Actinobacteria	Mycobacterium tuberculosis	1773
AGK85730.1	KC787101.1	ATGAGTTTCACCCGGTTCCTGCAGGATGACCCGCTGCTCACCCGCGAGCAAGTGATGGCCGAGCTGATTCGGGTCGCCGACGAGCTGAACATGCCCGACAAGCGCGGCGCCTGCGTCATTGCGGGCATGACGATTTCGCAAGAGGTCGGCGTAAAGGACAACGACCCGCCGTTCGAGCGGCGGTTCTGGTGCCCGGCCAACCGCGCCGACCCCGAATCGTTCAACTACCCGCACGACTCGGAATCGAACGACGGCCGCTCGGTCGGCTACTTCCAGCAGCAGAAGGGGCCTAACGGCGAGCTGTGGTGGGGCACAACGGCATCCGAGATGAACCTGCACAGCGCCGCGACGCAGTTTATGACGCGGCTCAAGGCGGCCGGATACAACGCGAGCAACGCC…	23429	25072	-1	R4JD41	MSFTRFLQDDPLLTREQVMAELIRVADELNMPDKRGACVIAGMTISQEVGVKDNDPPFERRFWCPANRADPESFNYPHDSESNDGRSVGYFQQQKGPNGELWWGTTASEMNLHSAATQFMTRLKAAGYNASNAQAANDSAQAIQRSGVPQAYKQWWDDINRLYDKVKGSGGGPAPAPKPPQSGPWTGDPVWLADVLRAEGLNVVELPGWLDRGHGDMGRLWGVVCHHTGSDNTPSSEIAFHPSLGLCSQIHLARNGTVTLCGVGIAWHAGVGSYPGLPEDNANAVTIGIEAQNSGTYDGAPHRTNWPDAQYDAYVKCCAAICRRLGVRADHVISHKEWAGRKQGKWDPGAIDMNIFRADVQRRIDAHQPNGEDDFMAALSADEQREVLNLLRVLADRRF…	Actinobacteria	Mycobacterium	1763
AFO71512.1	JX094501.1	ATGCAAGCAAAACTAACTAAAAAAGAGTTTATAGAGTGGTTGAAAACATCTGAGGGAAAACAATATAATGCGGACGGATGGTATGGATTTCAATGCTTTGACTATGCCAATGCAGGTTGGCAAGTCTTATTTGGCTACAACTTAAAAGGTGTAGGTGCCAAAGACATCCCAAGTGCTAATGATTTTAACGGACTAGCTACTGTATACCAAAATACACCAGACTTCTTAGCGCAACCTGGCGACATGGTTGTATTCGGTAGTAATTATGGTGCAGGATACGGTCATGTTGCATGGGTAATTGAAGCAACTTTAGATTATATCATTGTATATGAGCAGAATTGGCTCGGCGGTGGCTGGACAGACGGTGTACAACAACCTGGCTCTGGTTGGGAAAAAGTT…	40071	41516	1	R4IGB0	MQAKLTKKEFIEWLKTSEGKQYNADGWYGFQCFDYANAGWQVLFGYNLKGVGAKDIPSANDFNGLATVYQNTPDFLAQPGDMVVFGSNYGAGYGHVAWVIEATLDYIIVYEQNWLGGGWTDGVQQPGSGWEKVTRRQHAYDFPMWFIRPNFKSETAPRSVQSPTQASKKETAKPQPKAVELKIIKDVVKGYDLPKRGSNPKFIVIHNDAGSKGATAEAYRNGLVNAPLSRLEAGIAHSYVSGNTVWQALDESQVGWHTANQIGNKYGYGIEVCQSMGADNATFLKNEQATFQECARLLKKWGLPANRNTIRLHNEFTSTSCPHRSSVLHTGFDPVTRGLLPEDKRLQLKDYFIKQIRAYMDGKIPVATVSNESSASSNTVKPVASAWKRNKYGTYYMEE…	Firmicutes	Staphylococcus aureus	1280
AFN39962.1	JX120799.2	ATGGCTACAGTTAACGGGGTACCTTTTAGACAAAATCTAGTCTCTAGCTCAAAATATAGCATCAAAGCACCAAATGTGATGAAGGCAAAAAAAATCACTGTACACAATACGTACAATGATGCTACAGCACAAAATGAGACGGATTACTGTAAGAACAACAATAATGAAGTTAGTTTCCATGTCGCAGTAGATGATAAAGAAGCTATTCAAGTCGTTCCTTTTAATAGAAATGCGTGGCACTGTGGCGATGGTGGAAATGGATATGGAAACAGGAATACCGTCGGTGTAGAAATCTGTTACAGCAAATCTGGAGGCTCCAGATATACAAAGTCAGAGCAAAATGCAATCAAGTATATTGCAGGGCTATGCGTACAGCAAGGAATTGTCGCATCAACAAGC…	16422	17348	1	R4ICC5	MATVNGVPFRQNLVSSSKYSIKAPNVMKAKKITVHNTYNDATAQNETDYCKNNNNEVSFHVAVDDKEAIQVVPFNRNAWHCGDGGNGYGNRNTVGVEICYSKSGGSRYTKSEQNAIKYIAGLCVQQGIVASTSTIKKHQDWSGKYCPHRVLAEHRWSALQQAIINEYKRITSKNPNRHDGKVVDSAPLLPKMDFKSNPVRMYKSGTEFLVYEHNQYWYKTYIDDKLYYMYKSFCGVVAKKDAKGRIKVRIKSAKDLRIPVWNNTKLNSGKIKWYAPGVKLAWYDNKKGYLELWYEKDGWYYTANYFLK	Firmicutes	Listeria monocytogenes serotype 4b str. F2365	265669
AAD17596.1	AF068845.1	ATGAGTTTCACCCGGTTCCTGCAGGATGACCCGCTGCTCACCCGCGAGCAAGTGATGGCCGAGCTGATTCGGGTCGCCGACGAGCTGAACATGCCCGACAAGCGCGGCGCCTGCGTCATTGCGGGCATGACGATTTCGCAAGAGGTCGGCGTAAAGGACAACGACCCGCCGTTCGAGCGGCGGTTCTGGTGCCCGGCCAACCGCGCCGACCCCGAATCGTTCAACTACCCGCACGACTCGGAATCGAACGACGGCCGCTCGGTCGGCTACTTCCAGCAGCAGAAGGGGCCTAACGGCGAGCTGTGGTGGGGCACAACGGCATCCGAGATGAACCTGCACAGCGCCGCGACGCAGTTTATGACGCGGCTCAAGGCGGCCGGATACAACGCGAGCAACGCC…	23341	24984	1	Q9ZX49	MSFTRFLQDDPLLTREQVMAELIRVADELNMPDKRGACVIAGMTISQEVGVKDNDPPFERRFWCPANRADPESFNYPHDSESNDGRSVGYFQQQKGPNGELWWGTTASEMNLHSAATQFMTRLKAAGYNASNAQAANDSAQAIQRSGVPQAYKQWWDDINRLYDKVKGSGGGPAPAPKPPQSGPWTGDPVWLADVLRAEGLNVVELPGWLDRGHGDMGRLWGVVCHHTGSDNTPSSEIAFHPSLGLCSQIHLARNGTVTLCGVGIAWHAGVGSYPGLPEDNANAVTIGIEAQNSGTYDGAPHRTNWPDAQYDAYVKCCAAICRRLGVRADHVISHKEWAGRKQGKWDPGAIDMNIFRADVQRRIDAHQPNGEDDFMAALSADEQREVLNLLRVLADRRF…	Actinobacteria	Mycobacterium	1763
AAD17596.1	AF068845.1	ATGAGTTTCACCCGGTTCCTGCAGGATGACCCGCTGCTCACCCGCGAGCAAGTGATGGCCGAGCTGATTCGGGTCGCCGACGAGCTGAACATGCCCGACAAGCGCGGCGCCTGCGTCATTGCGGGCATGACGATTTCGCAAGAGGTCGGCGTAAAGGACAACGACCCGCCGTTCGAGCGGCGGTTCTGGTGCCCGGCCAACCGCGCCGACCCCGAATCGTTCAACTACCCGCACGACTCGGAATCGAACGACGGCCGCTCGGTCGGCTACTTCCAGCAGCAGAAGGGGCCTAACGGCGAGCTGTGGTGGGGCACAACGGCATCCGAGATGAACCTGCACAGCGCCGCGACGCAGTTTATGACGCGGCTCAAGGCGGCCGGATACAACGCGAGCAACGCC…	23341	24984	1	Q9ZX49	MSFTRFLQDDPLLTREQVMAELIRVADELNMPDKRGACVIAGMTISQEVGVKDNDPPFERRFWCPANRADPESFNYPHDSESNDGRSVGYFQQQKGPNGELWWGTTASEMNLHSAATQFMTRLKAAGYNASNAQAANDSAQAIQRSGVPQAYKQWWDDINRLYDKVKGSGGGPAPAPKPPQSGPWTGDPVWLADVLRAEGLNVVELPGWLDRGHGDMGRLWGVVCHHTGSDNTPSSEIAFHPSLGLCSQIHLARNGTVTLCGVGIAWHAGVGSYPGLPEDNANAVTIGIEAQNSGTYDGAPHRTNWPDAQYDAYVKCCAAICRRLGVRADHVISHKEWAGRKQGKWDPGAIDMNIFRADVQRRIDAHQPNGEDDFMAALSADEQREVLNLLRVLADRRF…	Actinobacteria	Mycobacterium avium	1764
AAD17596.1	AF068845.1	ATGAGTTTCACCCGGTTCCTGCAGGATGACCCGCTGCTCACCCGCGAGCAAGTGATGGCCGAGCTGATTCGGGTCGCCGACGAGCTGAACATGCCCGACAAGCGCGGCGCCTGCGTCATTGCGGGCATGACGATTTCGCAAGAGGTCGGCGTAAAGGACAACGACCCGCCGTTCGAGCGGCGGTTCTGGTGCCCGGCCAACCGCGCCGACCCCGAATCGTTCAACTACCCGCACGACTCGGAATCGAACGACGGCCGCTCGGTCGGCTACTTCCAGCAGCAGAAGGGGCCTAACGGCGAGCTGTGGTGGGGCACAACGGCATCCGAGATGAACCTGCACAGCGCCGCGACGCAGTTTATGACGCGGCTCAAGGCGGCCGGATACAACGCGAGCAACGCC…	23341	24984	1	Q9ZX49	MSFTRFLQDDPLLTREQVMAELIRVADELNMPDKRGACVIAGMTISQEVGVKDNDPPFERRFWCPANRADPESFNYPHDSESNDGRSVGYFQQQKGPNGELWWGTTASEMNLHSAATQFMTRLKAAGYNASNAQAANDSAQAIQRSGVPQAYKQWWDDINRLYDKVKGSGGGPAPAPKPPQSGPWTGDPVWLADVLRAEGLNVVELPGWLDRGHGDMGRLWGVVCHHTGSDNTPSSEIAFHPSLGLCSQIHLARNGTVTLCGVGIAWHAGVGSYPGLPEDNANAVTIGIEAQNSGTYDGAPHRTNWPDAQYDAYVKCCAAICRRLGVRADHVISHKEWAGRKQGKWDPGAIDMNIFRADVQRRIDAHQPNGEDDFMAALSADEQREVLNLLRVLADRRF…	Actinobacteria	Mycolicibacterium smegmatis	1772
AAD21901.1	AF085222.2	ATGAGCGTACCACAATCCATTGTTAATTGGTTTGTTATTCACCGCAATCTGCTTACCTACTCAATGTTTGGCTCACGGAATGGCTCAGACGGTACAGCTGACTGCTCTGGTTCTATGTCTCAAGCCCTAAAAGACGCAGGCATTCCTATCCAAGGGTTGCCATCTACTGTCACTCTTGGTCAACAACTTGCTAAAAATGGATTTTATCGTGTAAGTATTAATCAGGATTGGGACGCCTTGACAGGAGATATCGTAATGATGTCGTGGGGTGCTGACATGTCACAATCTGGTGGTGCAGGTGGTCACGTTGGTGTTATGATGGATAGCGTAAACTTTATTAGTTGTGATTATTCAACTCAAGGAGCAGTAGGCCAAGCTATCAATACGTATCCTTGGAAT…	21468	22070	1	Q9XJB8	MSVPQSIVNWFVIHRNLLTYSMFGSRNGSDGTADCSGSMSQALKDAGIPIQGLPSTVTLGQQLAKNGFYRVSINQDWDALTGDIVMMSWGADMSQSGGAGGHVGVMMDSVNFISCDYSTQGAVGQAINTYPWNDYYAANKPNYIEVWRYAESAPQTNNQANTAVVPQQKAYYEANEVKYVNGIWQIKCDYLCPIGFDWVN	Firmicutes	Streptococcus thermophilus	1308
CAD43909.1	AJ251789.2	ATGAGTTATACCATCAACAAAGAATTCGCTTTGGGTGCAAATGAAGGTTCATCGCAAGTAGCTAATCGACTTTACATTATCCTACATGATGTTGGTGCTGAATCTGGTGCGCGTGCAAATGCCGCTTACTTCAAAAACAATATTTCTGCTGAAATTGCTTATACGGCATTTGTTGTAGGCGATGGCGGTCAGGTTTATCAAGTTGGTGAACCCGGCTATGTTCAGTGGGGCGCTGGGACAGTGGCAAATGCTAACAGCCCGGTCCAAATTGAATTGGGCCACACGAGTGATCCCGAAACTTTCAAGAAGGATTATGCCGTTTATATTGAGCTTGCACGTGATATGGCTGCTCGATATGGCATTCCGACTAGTTTGGACGCTGGCGGTGCTGGAACGCCG…	19213	20265	1	Q9MCC8	MSYTINKEFALGANEGSSQVANRLYIILHDVGAESGARANAAYFKNNISAEIAYTAFVVGDGGQVYQVGEPGYVQWGAGTVANANSPVQIELGHTSDPETFKKDYAVYIELARDMAARYGIPTSLDAGGAGTPGIKSHLWVTQHIWGDHTDPYGYLARWGITKEKLAADLANGTTTVDASTSAPATQSTRPQATVSGNVNATYGLHLLGGSWLDEVTNFGSGDNGFAGMPNHQHDLLYIRVDHGSVKYRVHTVQSGWLDWVTKGDRNDTVNGCAGIAGEAIDGVQIIFLTPAGEPYQQAYYRSQTTQRAGWLGVVCDDGTSLPQYTGTYAGLFGEPLDRLQIGISSINPF	Firmicutes	Lactobacillus casei	1582
CAB93930.3	AJ278322.4	ATGGTACCAAAAGTTAGAGACTGGACGGCGCGCTTTTTATTCGGCGGGCCTCGAAGCACGTCAAAGCTTATCGGCGTGTGTATCCACACTACAGAAAATGACCCGTCAACCCCGGCCGAGAACGTAGCGAACTATCAAATTAATTCGCAGTCCGGTAGCTATCACACCCTCGCCGATAGGCAGGGGATCCTACGGGAGAACACTGCAGACTGGATCACATGGTCTACGGGCAACCAAGGTAACACGCTGCTCATGCACTTGTCCTTTGTCGCTCGAGCGTCCATGACCCGCGCGCAGTGGCTGGCCGAGGACGCTATGTTACGCAACGGCGCGTGGGAGGTTGCACAGTGGTGTAAGAAGTTTGGCTGGCCGGTACGCCACGTAGACGTAGCCGGGCTA…	20961	21773	1	Q9MBI0	MVPKVRDWTARFLFGGPRSTSKLIGVCIHTTENDPSTPAENVANYQINSQSGSYHTLADRQGILRENTADWITWSTGNQGNTLLMHLSFVARASMTRAQWLAEDAMLRNGAWEVAQWCKKFGWPVRHVDVAGLPGITTHNATRVWGSTDHTDPGPNFPWDVFLSYVNQEVNGGATPAPTPTPEEDNTVMALLTGVSATALDIVRRGVTTLVTPLQSIINPKKSYLITDLVRFIDATAWENRVYLRELLREQGKNPDTIRDEAIKRDRGEA	Actinobacteria	[Brevibacterium] flavum	92706
CAC04153.2	AJ292531.2	ATGCCAAGTATTGAAAATATGATTGCTTGGATGCAAGCTCGAAAAGGTAGAGTCACTTACTCAATGACTTCACGTATGGGTCCAAACTCTTATGATTGTAGTTCATCAGTTTTCTTTGCCATGATTGCTGGTGGCTTTCTGTCAGAAGGTTCAATGGGAAATACTGAAACCTTGTTTGGAATGTCAGGAACAAAGCTGAAAGAAATCAGTCGAGGAGAAGTCCAACGTGGGGATATTTTTATTTCAGGCACTCCTGGTGGTTCAGCTGGCTCTGACGGACACACCGGCATCTTCCTAAGCAATGGTTCATTCATTCACTGTTCTTACACTCACAATGGAATTGCGGTTGATACGAACGATGCTTATATGAGTACTCGCTTACCACATCACTTTTATCGA…	1091	1870	1	Q9FZS9	MPSIENMIAWMQARKGRVTYSMTSRMGPNSYDCSSSVFFAMIAGGFLSEGSMGNTETLFGMSGTKLKEISRGEVQRGDIFISGTPGGSAGSDGHTGIFLSNGSFIHCSYTHNGIAVDTNDAYMSTRLPHHFYRIVGSGSANTDSKPQMVTLNVDGQFGNATAKRLQEYFDTAGKDGVISHQYKQTFNQNIYAAQFDSSLTGSNVVKALQRFLGIGQDGLFGQGTIKALQKHLGTTQDGTISPVSDSVRELQRRLNANKL	Firmicutes	Lactococcus lactis	1358
AAG24366.1	AF262017.1	ATGAAAAGATTAATCAAAAAATCTGCCATTGGAATGGTAGCTTTCTTTGTTGTTGCAGCAAGTGGACCAGTATTTGCAGCAGTCGGTGACCAAGGGGTGGACTGGTCAAAATATAACGGAACTTACGGTAATTTTGGCTATGCTCATGATAAATTTGCTTTTAGCCAAATCGGAGGAACTTACGGTGGAACCTTTGTAGACCAAGCCACCTATGAAACGCAGGTAGCTTCAGTAATTGCTCAGGGTAAACGAGCGCACACTTATATTTGGTATCAAGTCGGAGGTTCGCAAGAAGTAGCCAAAGCAGCACTTGACCGTTACTTACCAAGAATTCAAACACCAAAGAATTCTATTGTTGCTTTAGACTACGAAGGTGGAGCAAGTGGAGATAAACAAGCC…	963	2252	1	Q9FZS8	MKRLIKKSAIGMVAFFVVAASGPVFAAVGDQGVDWSKYNGTYGNFGYAHDKFAFSQIGGTYGGTFVDQATYETQVASVIAQGKRAHTYIWYQVGGSQEVAKAALDRYLPRIQTPKNSIVALDYEGGASGDKQANTDAILYGMRRVKAAGYTPMYYSDKPYTLANVNYKQIIKEFPNSLWIAAYPNYEVTPVPNYSFFPSMDGISVFQFTSTYVAGGLDGNVDLTGITDNGYGKQKGQKVKPDTATPAIENGKEANEVKGNDVEVGMTVKVNFGAKNYATGETIPQWVKGQPHKIIQKNGDTVLLDGIMSWLSVHDVETIDASTSQPTTPAKSYIVKQGDTLSGIASNLGTNWQELARQNSLSNPNMIYSGQVIRFTGGQYGATARTYTVQSGDNLSSIA…	Firmicutes	Lactococcus lactis	1358
AAG59713.1	AF271693.1	ATGCCGAGGGTCGTCTACGGGCTGACCCACTCGTCCAACGGGTGGCCGATGCTCAACTCCGATGAGTGCGAGTGGACGAAGATCCCCGGCACAAGCGTCACGCTGCAGATCGCCAAGGGCCAGCCTCTCGCGATCCTGCGCGCGTTCGCCGCCGACTTCCACGCGTACGTCGAGCCGCTGCGCGACGCGGACTCCGCGTGCTGGACGCCGACCAACTCGGTCCCGTCGTCCAACCACCTGAGCGGCACCGCGATGGACCTGAACTGGAACACCCACCCGTTCCAGGTCCCGGACGCAGGCTTCGACGCCGCGAAGAAAGCGCGGGTCAAAGAGCTACTCGACTTCTACGAGGGCATGGTGTTCTGGGGCAACGACTGGTCGTCGCCCAAGGATGCGATG…	4620	6053	1	Q9B0B3	MPRVVYGLTHSSNGWPMLNSDECEWTKIPGTSVTLQIAKGQPLAILRAFAADFHAYVEPLRDADSACWTPTNSVPSSNHLSGTAMDLNWNTHPFQVPDAGFDAAKKARVKELLDFYEGMVFWGNDWSSPKDAMHFQLASLRNGGTFDTYGNPKTADFIARKIRADGYSTFRRGSAPASAAPILAAATGLSEARAAEILPAVRSGLRESECTNVNRIAMWLAQIGHESGSFQYTEEIAKNGRYAPYIGRTWIQITWDYNYRSFSQWAYAFGMVPTPDYFVVNYRELADLKWAGIGPAWYWTVARPDINELSDRRDLNTVTRRINGGTNGLADRQARYNRALAQGDALLQLLHEEDDFLSALTDAEQRELLDLARQQAKYKRKSRSPLHWPHEGEVDTIAG…	Actinobacteria	Mycobacterium	1763
AAG59713.1	AF271693.1	ATGCCGAGGGTCGTCTACGGGCTGACCCACTCGTCCAACGGGTGGCCGATGCTCAACTCCGATGAGTGCGAGTGGACGAAGATCCCCGGCACAAGCGTCACGCTGCAGATCGCCAAGGGCCAGCCTCTCGCGATCCTGCGCGCGTTCGCCGCCGACTTCCACGCGTACGTCGAGCCGCTGCGCGACGCGGACTCCGCGTGCTGGACGCCGACCAACTCGGTCCCGTCGTCCAACCACCTGAGCGGCACCGCGATGGACCTGAACTGGAACACCCACCCGTTCCAGGTCCCGGACGCAGGCTTCGACGCCGCGAAGAAAGCGCGGGTCAAAGAGCTACTCGACTTCTACGAGGGCATGGTGTTCTGGGGCAACGACTGGTCGTCGCCCAAGGATGCGATG…	4620	6053	1	Q9B0B3	MPRVVYGLTHSSNGWPMLNSDECEWTKIPGTSVTLQIAKGQPLAILRAFAADFHAYVEPLRDADSACWTPTNSVPSSNHLSGTAMDLNWNTHPFQVPDAGFDAAKKARVKELLDFYEGMVFWGNDWSSPKDAMHFQLASLRNGGTFDTYGNPKTADFIARKIRADGYSTFRRGSAPASAAPILAAATGLSEARAAEILPAVRSGLRESECTNVNRIAMWLAQIGHESGSFQYTEEIAKNGRYAPYIGRTWIQITWDYNYRSFSQWAYAFGMVPTPDYFVVNYRELADLKWAGIGPAWYWTVARPDINELSDRRDLNTVTRRINGGTNGLADRQARYNRALAQGDALLQLLHEEDDFLSALTDAEQRELLDLARQQAKYKRKSRSPLHWPHEGEVDTIAG…	Actinobacteria	Mycolicibacterium smegmatis	1772
AAG59713.1	AF271693.1	ATGCCGAGGGTCGTCTACGGGCTGACCCACTCGTCCAACGGGTGGCCGATGCTCAACTCCGATGAGTGCGAGTGGACGAAGATCCCCGGCACAAGCGTCACGCTGCAGATCGCCAAGGGCCAGCCTCTCGCGATCCTGCGCGCGTTCGCCGCCGACTTCCACGCGTACGTCGAGCCGCTGCGCGACGCGGACTCCGCGTGCTGGACGCCGACCAACTCGGTCCCGTCGTCCAACCACCTGAGCGGCACCGCGATGGACCTGAACTGGAACACCCACCCGTTCCAGGTCCCGGACGCAGGCTTCGACGCCGCGAAGAAAGCGCGGGTCAAAGAGCTACTCGACTTCTACGAGGGCATGGTGTTCTGGGGCAACGACTGGTCGTCGCCCAAGGATGCGATG…	4620	6053	1	Q9B0B3	MPRVVYGLTHSSNGWPMLNSDECEWTKIPGTSVTLQIAKGQPLAILRAFAADFHAYVEPLRDADSACWTPTNSVPSSNHLSGTAMDLNWNTHPFQVPDAGFDAAKKARVKELLDFYEGMVFWGNDWSSPKDAMHFQLASLRNGGTFDTYGNPKTADFIARKIRADGYSTFRRGSAPASAAPILAAATGLSEARAAEILPAVRSGLRESECTNVNRIAMWLAQIGHESGSFQYTEEIAKNGRYAPYIGRTWIQITWDYNYRSFSQWAYAFGMVPTPDYFVVNYRELADLKWAGIGPAWYWTVARPDINELSDRRDLNTVTRRINGGTNGLADRQARYNRALAQGDALLQLLHEEDDFLSALTDAEQRELLDLARQQAKYKRKSRSPLHWPHEGEVDTIAG…	Actinobacteria	Mycolicibacterium smegmatis MC2 155	246196
AAK08287.1	AF323668.1	ATGCCAAGTATTGAAAATATGATAGCTTGGATGCAAGCACGAAAGGGTAAGGTAACTTACTCAATGACTTCACGAATGGGCCCCAATAGTTATGATTGCAGCTCGTCAATATTCTTTGCCATGATTGCCGGTGGATTTCTGTCAGCTGGCTCAATGGGTAATACTGAAACCTTGTTTGGAATGTCAGGAACAAAACTGAAAGAAATTAGTCGTGGAGAGGTGCAACGTGGTGATGTTTTCATCTCAGGCACTCCAGGAGGTTCGGCTGGCTCAGATGGACACACAGGTATTTTCCTAAGCAATGGCTCATTCATTCACTGTTCTTACACTCACAATGGAATTGCGGTTGATACGAACGATGCTTATATGAGTACTCGCTTGCCACATCACTTTTATCGA…	34231	35010	1	Q9AZW7	MPSIENMIAWMQARKGKVTYSMTSRMGPNSYDCSSSIFFAMIAGGFLSAGSMGNTETLFGMSGTKLKEISRGEVQRGDVFISGTPGGSAGSDGHTGIFLSNGSFIHCSYTHNGIAVDTNDAYMSTRLPHHFYRIVGSGSGNTDNKPQMVTLNVDGQFGNATAKRLQEYFDTAGKDGVISHQYKQTFNQNIYAAQFDSSLTGSNVVKALQRFLGIGQDGLFGQGTIKALQKHLGTTQDGTISPVSDSVRELQRRLNANKL	Firmicutes	Lactococcus lactis subsp. lactis Il1403	272623
AAK08348.1	AF323669.1	ATGTCAAGTATTGAAAATATGATTGCTTGGATGCAAGCACGAAAGGGTAAGGTAACTTACTCAATGACCTTGCGAATGGGTCCTAGAAGTTATGACTGCAGCTCGTCAGTATTCTTTGCAATGATTGCTGGAGGTTTTCTGTCAGCAGGTTCAATGGGTAATACTGAAACCTTGTTTGGAATGTCAGGAACAAAACTGAAAGAAATCAGTCGAGGAGAAGTCCAGCGTGGCGATATCTTCATTTCAGGTACTCCAGGAGGTTCAGCTGGTTCGGATGGACACACTGGTATTTTTCTAAGCAATGGCTCATTCATTCACTGCTCTTACACTCACAATGGAATTGCGGTTGATACGAATGATGCATACATGAGTACTCGCTTGCCACATCACTTTTATCGG…	40290	41069	1	Q9AZR1	MSSIENMIAWMQARKGKVTYSMTLRMGPRSYDCSSSVFFAMIAGGFLSAGSMGNTETLFGMSGTKLKEISRGEVQRGDIFISGTPGGSAGSDGHTGIFLSNGSFIHCSYTHNGIAVDTNDAYMSTRLPHHFYRIVGSGSANADSKPQMVTLNVDGQFGNATAKRLQEYFDTAGKDGVISHQYKQTFNQNIYAAQFDSSLTGSNVVKALQRFLGIGQDGLFGQGTIKALQKHLGTTQDGTISPVSDSVRELQRRLNANKL	Firmicutes	Lactococcus lactis subsp. lactis Il1403	272623
AAK08404.1	AF323670.1	ATGTCAAGTATTGAAAATATGATTGCTTGGATGCAAGCACGAAAAGGTAAAGTTACCTATTCAATGACTTCACGAATGGGTCCAAAAAGTTATGATTGTAGTTCATCAGTTTTCTTTGCAATGATTGCTGGAGGTTTTCTGTCAGAAGGTTCAATGGGTAATACTGAAACCTTGTTTGGAATGTCAGGAACAAAGCTGAAAGAAATCAGTCGAGGAGAAGTCCAGCGTGGCGATATCTTCATTTCAGGTACTCCAGGAGGTTCAGCTGGTTCGGACGGACACACGGGTATTTTCTTAAGTAACGGTTCATTCATTCACTGTTCTTACACTCACAATGGAATTGCGGTTGATACGAATGATGCATATATGAGTACTCGCTTACCACACCACTTTTATCGA…	35322	36101	1	Q9AZK9	MSSIENMIAWMQARKGKVTYSMTSRMGPKSYDCSSSVFFAMIAGGFLSEGSMGNTETLFGMSGTKLKEISRGEVQRGDIFISGTPGGSAGSDGHTGIFLSNGSFIHCSYTHNGIAVDTNDAYMSTRLPHHFYRIVGSGSGKTDSKPQMITLNVDGQFGNATAKRLQEYFDTAGKDGVISHQYKQTFNQNIYAAQFDSSLTGSNVVKALQRFLGIGQDGLFGQGTIKALQKHLGTTQDGTISPVSDSVRELQRRLNANKL	Firmicutes	Lactococcus lactis subsp. lactis Il1403	272623
AAK27940.2	AF195902.3	ATGCTTAAAATGGTTGATGTATATAGTGGAAGCCCTAGAAGTTTTGCAACTCAAAGTGGTACTGATATCACTATGGTAAAAGCTACTCAAGGAACTTACTATGTAAACCCATACTGTGATACCGATTATCAGGCTGCTAAGAAAGCTGGAAAAATGCTTGGGGTATATCACTATGCTGGTGGTGGCGATCCTGCTGTTGAAGCTAATTATTTCTATAAAAATACCAAGAATTACATTGGCGAAGCAGTTCCCGCCTTAGATTGGGAAGATTATCAAAATCCTAAATTCGGTAAAGACTCAAATTGGTGTAGAGAGTTTGTTGATAAGTACCACGAATTATCTGGTGTTTGGCCTCTTATATATACTGGTCAAGCTTCACTTTCTGAAGTTGGAAATTGT…	39195	40097	1	Q9AZ81	MLKMVDVYSGSPRSFATQSGTDITMVKATQGTYYVNPYCDTDYQAAKKAGKMLGVYHYAGGGDPAVEANYFYKNTKNYIGEAVPALDWEDYQNPKFGKDSNWCREFVDKYHELSGVWPLIYTGQASLSEVGNCAKDCGLWVAWYATMNWNSWTLPTASFSVAPWPTYTIWQFTGGDMDRNVVNTTREGWQKLAKPNVDGRPVSQPVIAETKLRPEVKKWTDDLGDVWYSEKGTFVTSGAINLRYGARTSSKIIAQLPAGTEVKYDAYSRHDGYVWIRQPRSNGYGYLVCRAGNEAWGTFK	Firmicutes	Lactobacillus johnsonii	33959
AAL96790.1	AY082070.1	ATGAAGATAGCAGAAAGAGGCGGTCATAATTTTCAAGCTACAGGAGCAGTAGGATTAATAAATGAAACAGTAGAGGATAGAAAAGTATTAGCAGCTGCATACAAATATACTAAAGCGGCAGGATACGATGTATTAGATGTAACACCAGGCAATTGTGATTCTAATACAGATTTAATTTTAGGAGTTAACAAGGCTGAAAGATTTGGAGCTGAATTATTCTTAAGTTATCATTTTGATAAATGCTATGATGAATACAATGGAGCTTTAGGAGTTGCTTGTTGGATTTGTGCTACTGGTGGGAAAGCAGAAGAATACGCTAAAAGCATAGTTGATACTATAGCAGCAGGAACAGGATTAAAAAATAGAGGGGTTAAAGTAAATCCTAAGCTTTATGAATTA…	18149	19192	1	Q8SBN4	MKIAERGGHNFQATGAVGLINETVEDRKVLAAAYKYTKAAGYDVLDVTPGNCDSNTDLILGVNKAERFGAELFLSYHFDKCYDEYNGALGVACWICATGGKAEEYAKSIVDTIAAGTGLKNRGVKVNPKLYELRKTSMPAVIVEVCFCEATEDVRIYKEKGADLIGKLIAEGVCKVAGGQVPGTVIENVEYEVQESKPVPVYDRNKFKTNARALVNLDPRDRASGIYEDLGEIYKDERFYVLPEVCDKGDYLPVLYWKDGANRASNKVWVSSKQKYMMIDTYHRVVNVVTELDARYEPSPNSNRMGYVCNAERVYVHKIEGNYALCTYFAGEGYKTAWFTAKYLERI	Firmicutes	Clostridium perfringens	1502
AAM75805.1	AF349457.1	ATGAAAAAAATAATCAAAAAAGCTGCCATTGGAATGGTAGCTTTCTTTGTTGTCGCAGCAAGCGGACCAGTATTTGCGGCAGTCGGTGACCAAGGGGTGGACTGGTCAAAATATAATGGAGACTATGGTAACTTTGGCTATGCTCATGATAAATTTGCTTTTAGCCAAATCGGAGGAACTTACGGTGGAACCTTTGTAGACCAAGCCACCTATGAAACGCAAGTAGCTTCAGCAATTGCTCAAGGTAAACGAGCCCATACTTATATTTGGTATCAAGTCGGAGGTTCCCAAGAAGTAGCCAAAGCAGCACTTGACCGCTATTTACCAAGAATTCAAACTCCTAAAAACTCTATTGTTGCCTTGGACTACGAAAGTGGAACAAGTGGAGATAAACAGGCC…	35075	36364	1	Q8LTP4	MKKIIKKAAIGMVAFFVVAASGPVFAAVGDQGVDWSKYNGDYGNFGYAHDKFAFSQIGGTYGGTFVDQATYETQVASAIAQGKRAHTYIWYQVGGSQEVAKAALDRYLPRIQTPKNSIVALDYESGTSGDKQANTDAILYGMRRVKAAGYTPMYYSYKPYTLENVNYKQIIKEFPNSLWIAAYPNYEVTPVPNYSFFPSMDGISVFQFTSTYVAGGLDGNVDLTGITDNGYGKQQGQEVKPDTATPAIENGKEANEVKGNDVEVGMTVKVNFGAKNYATGETIPQWVKGQPHKIIQKNGDTVLLDGIRSWLSVHDVETIDASTSQPTTPAKTHIVQSGDTLSGIASNWGTNWQELARQNSLSNPNMIYTGQVIRFTGGQSGATARTYTVSSGDNLSSIA…	Firmicutes	Lactococcus lactis	1358
ABB55421.1	DQ221100.2	ATGGAAATCCAAAAAAAATTAGTTGATCCAAGTAAGTATGGTACAAAGTGTCCGTATACAATGAAGCCTAAATATATCACTGTTCACAACACATATAATGATGCTCCAGCTGAAAATGAAGTGAGTTACATGATTAGTAACAATAATGAGGTGTCGTTTCATATTGCAGTAGATGACAAGAAAGCGATTCAAGGTATTCCGTTGGAACGTAATGCATGGGCTTGCGGAGACGGCAATGGTTCGGGGAATCGTCAATCCATTTCTGTAGAAATCTGTTATTCAAAATCAGGAGGAGATAGATACTATAAAGCTGAGGATAATGCTGTTGATGTTGTACGACAACTTATGTCTATGTACAATATTCCGATTGAAAATGTTCGAACTCATCAATCCTGGTCA…	17655	18356	1	Q8LTE6	MEIQKKLVDPSKYGTKCPYTMKPKYITVHNTYNDAPAENEVSYMISNNNEVSFHIAVDDKKAIQGIPLERNAWACGDGNGSGNRQSISVEICYSKSGGDRYYKAEDNAVDVVRQLMSMYNIPIENVRTHQSWSGKYCPHRMLAEGRWGAFIQKVKNGNVATTSPTKQNIIQSGAFSPYETPDVMGALTSLKMTADFILQSDGLTYFISKPTSDAQLKAMKEYLDRKGWWYEVK	Firmicutes	Bacillus cereus	1396
ABA46501.1	DQ222855.1	ATGGAAATCCAAAAAAAATTAGTTGATCCAAGTAAGTATGGTACAAAGTGTCCGTATACAATGAAGCCTAAATATATCACTGTTCACAACACATATAATGATGCTCCAGCTGAAAATGAAGTGAGTTACATGATTAGTAACAATAATGAGGTGTCGTTTCATATTGCAGTAGATGACAAGAAAGCGATTCAAGGTATTCCGTTGGAACGTAATGCATGGGCTTGCGGAGACGGCAATGGTTCGGGGAATCGTCAATCCATTTCTGTAGAAATCTGTTATTCAAAATCAGGAGGAGATAGATACTATAAAGCTGAGGATAATGCTGTTGATGTTGTACGACAACTTATGTCTATGTACAATATTCCGATTGAAAATGTTCGAACTCATCAATCCTGGTCA…	17655	18356	1	Q8LTE6	MEIQKKLVDPSKYGTKCPYTMKPKYITVHNTYNDAPAENEVSYMISNNNEVSFHIAVDDKKAIQGIPLERNAWACGDGNGSGNRQSISVEICYSKSGGDRYYKAEDNAVDVVRQLMSMYNIPIENVRTHQSWSGKYCPHRMLAEGRWGAFIQKVKNGNVATTSPTKQNIIQSGAFSPYETPDVMGALTSLKMTADFILQSDGLTYFISKPTSDAQLKAMKEYLDRKGWWYEVK	Firmicutes	Bacillus cereus	1396
ABA46449.1	DQ222853.1	ATGGAAATCCAAAAAAAATTAGTTGATCCAAGTAAGTATGGTACAAAGTGTCCGTATACAATGAAGCCTAAATATATCACTGTTCACAACACATATAATGATGCTCCAGCTGAAAATGAAGTGAGTTACATGATTAGTAACAATAATGAGGTGTCGTTTCATATTGCAGTAGATGACAAGAAAGCGATTCAAGGTATTCCGTTGGAACGTAATGCATGGGCTTGCGGAGACGGCAATGGTTCGGGGAATCGTCAATCCATTTCTGTAGAAATCTGTTATTCAAAATCAGGAGGAGATAGATACTATAAAGCTGAGGATAATGCTGTTGATGTTGTACGACAACTTATGTCTATGTACAATATTCCGATTGAAAATGTTCGAACTCATCAATCCTGGTCA…	17655	18356	1	Q8LTE6	MEIQKKLVDPSKYGTKCPYTMKPKYITVHNTYNDAPAENEVSYMISNNNEVSFHIAVDDKKAIQGIPLERNAWACGDGNGSGNRQSISVEICYSKSGGDRYYKAEDNAVDVVRQLMSMYNIPIENVRTHQSWSGKYCPHRMLAEGRWGAFIQKVKNGNVATTSPTKQNIIQSGAFSPYETPDVMGALTSLKMTADFILQSDGLTYFISKPTSDAQLKAMKEYLDRKGWWYEVK	Firmicutes	Bacillus cereus	1396
AAM97149.1	AF536823.1	ATGGAAATCCAAAAAAAATTAGTTGATCCAAGTAAGTATGGTACAAAGTGTCCGTATACAATGAAGCCTAAATATATCACTGTTCACAACACATATAATGATGCTCCAGCTGAAAATGAAGTGAGTTACATGATTAGTAACAATAATGAGGTGTCGTTTCATATTGCAGTAGATGACAAGAAAGCGATTCAAGGTATTCCGTTGGAACGTAATGCATGGGCTTGCGGAGACGGCAATGGTTCGGGGAATCGTCAATCCATTTCTGTAGAAATCTGTTATTCAAAATCAGGAGGAGATAGATACTATAAAGCTGAGGATAATGCTGTTGATGTTGTACGACAACTTATGTCTATGTACAATATTCCGATTGAAAATGTTCGAACTCATCAATCCTGGTCA…	1	702	1	Q8LTE6	MEIQKKLVDPSKYGTKCPYTMKPKYITVHNTYNDAPAENEVSYMISNNNEVSFHIAVDDKKAIQGIPLERNAWACGDGNGSGNRQSISVEICYSKSGGDRYYKAEDNAVDVVRQLMSMYNIPIENVRTHQSWSGKYCPHRMLAEGRWGAFIQKVKNGNVATTSPTKQNIIQSGAFSPYETPDVMGALTSLKMTADFILQSDGLTYFISKPTSDAQLKAMKEYLDRKGWWYEVK	Firmicutes	Bacillus cereus	1396
AAN28166.2	AY149214.3	ATGGCAACTTATCAAGAATATAAAAGCAGGTCAAATGGTAACGCTTATGATATTGATGGGTCTTTCGGTGCACAATGTTGGGATGGCTACGCAGATTACTGTAAGTATCTAGGACTGCCATACGCAAACTGTACAAATACAGGATACGCAAGGGATATATGGGAGCAACGTCACGAAAATGGTATCTTAAACTATTTTGATGAAGTGGAAGTTATGCAAGCTGGTGATGTTGCTATTTTTATGGTTGTTGACGGTGTAACGCCTTACAGTCATGTAGCAATTTTTGACAGCGATGCAGGAGGCGGATATGGCTGGTTTTTGGGGCAAAATCAAGGGGGTGCTAACGGTGCATACAATCTTGTAAAAATCCCATATTCAGCAACTTATCCAACAGCCTTT…	145	1476	1	Q8HA43	MATYQEYKSRSNGNAYDIDGSFGAQCWDGYADYCKYLGLPYANCTNTGYARDIWEQRHENGILNYFDEVEVMQAGDVAIFMVVDGVTPYSHVAIFDSDAGGGYGWFLGQNQGGANGAYNLVKIPYSATYPTAFRPKSFKNAVTVTDNTGLNKGDYFIDVSAYQQADLTTTCQQAGTTKTIIKVSESIAWLSDRHQQQANTSDPIGYYHFGRFGGDSALAQREADLFLSNLPSKKVSYLVIDYEDSASADKQANTNAVIAFMDKIASAGYKPIYYSYKPFTLNNIDYQKIIAKYPNSIWIAGYPDYEVRTEPLWEFFPSMDGVRWWQFTSVGVAGGLDKNIVLLADDSSKMDIPKVDKPQELTFYQKLATNTKLDNSNVPYYEATLSTDYYVESKPNASS…	Firmicutes	Streptococcus agalactiae	1311
AAN02001.1	AY129335.1	ATGGCGGCCACCAAAGACCAGGTTGCGCAGATCATCGTGACCGAGGCCAAGGCGCGCGGCTACACCCGCGAAGAGACTCGGGCCATCATGTCGATGTTGTATCAGGAGTCGCGCTGGGACGAGACGATCTGGGGTCCGTCCGGCAAGAAGATCACCTACGGCATCGCGCAGCAGGACGGCTCCTACCCGAACCGCTTCAACGGGGCCGCGGCGCAGATCAAAGGCTTCTTCGACAAGTTCGACGTGTGGCGGCGCAAGCCCGGCGCGTCCGGCGACATCTGGCTGGACATCGCGTGGATGCAGCAGGCACCCAACTGGGAGAGTGCGGCCTACTGGTACGCCAACGGTCGCCGCGCCTATCTCACCGAGATCAAGCAACACATCGACACGGTGACCCCC…	43240	44460	1	Q856M5	MAATKDQVAQIIVTEAKARGYTREETRAIMSMLYQESRWDETIWGPSGKKITYGIAQQDGSYPNRFNGAAAQIKGFFDKFDVWRRKPGASGDIWLDIAWMQQAPNWESAAYWYANGRRAYLTEIKQHIDTVTPYLDKYWPSTTGGTVAVSGDPVWLEDVLRPALGDRLRTLPGWKTDGVGGTMKEIWGIMWHHTGNSNEKPESISVGRPDLRGPLAQIHIAPSGIVTIVAVGPCNHAGLGSYPGLPTNNANQYTIGIECAWPTPRKDLPLGYDPNERWPDAQIISMRDVGAAITKYLGFDASRNISHKEWAGAAQGKWDPGNLDMNWFRGEIQKDMDGFVFPGETPGEAPQQPGPILAPDYTKEVWDQLRIEWPQLGGRTLVDAVAAIGEKLGIPGCYD…	Actinobacteria	Mycobacterium	1763
AAN02001.1	AY129335.1	ATGGCGGCCACCAAAGACCAGGTTGCGCAGATCATCGTGACCGAGGCCAAGGCGCGCGGCTACACCCGCGAAGAGACTCGGGCCATCATGTCGATGTTGTATCAGGAGTCGCGCTGGGACGAGACGATCTGGGGTCCGTCCGGCAAGAAGATCACCTACGGCATCGCGCAGCAGGACGGCTCCTACCCGAACCGCTTCAACGGGGCCGCGGCGCAGATCAAAGGCTTCTTCGACAAGTTCGACGTGTGGCGGCGCAAGCCCGGCGCGTCCGGCGACATCTGGCTGGACATCGCGTGGATGCAGCAGGCACCCAACTGGGAGAGTGCGGCCTACTGGTACGCCAACGGTCGCCGCGCCTATCTCACCGAGATCAAGCAACACATCGACACGGTGACCCCC…	43240	44460	1	Q856M5	MAATKDQVAQIIVTEAKARGYTREETRAIMSMLYQESRWDETIWGPSGKKITYGIAQQDGSYPNRFNGAAAQIKGFFDKFDVWRRKPGASGDIWLDIAWMQQAPNWESAAYWYANGRRAYLTEIKQHIDTVTPYLDKYWPSTTGGTVAVSGDPVWLEDVLRPALGDRLRTLPGWKTDGVGGTMKEIWGIMWHHTGNSNEKPESISVGRPDLRGPLAQIHIAPSGIVTIVAVGPCNHAGLGSYPGLPTNNANQYTIGIECAWPTPRKDLPLGYDPNERWPDAQIISMRDVGAAITKYLGFDASRNISHKEWAGAAQGKWDPGNLDMNWFRGEIQKDMDGFVFPGETPGEAPQQPGPILAPDYTKEVWDQLRIEWPQLGGRTLVDAVAAIGEKLGIPGCYD…	Actinobacteria	Mycolicibacterium smegmatis	1772
AAN02001.1	AY129335.1	ATGGCGGCCACCAAAGACCAGGTTGCGCAGATCATCGTGACCGAGGCCAAGGCGCGCGGCTACACCCGCGAAGAGACTCGGGCCATCATGTCGATGTTGTATCAGGAGTCGCGCTGGGACGAGACGATCTGGGGTCCGTCCGGCAAGAAGATCACCTACGGCATCGCGCAGCAGGACGGCTCCTACCCGAACCGCTTCAACGGGGCCGCGGCGCAGATCAAAGGCTTCTTCGACAAGTTCGACGTGTGGCGGCGCAAGCCCGGCGCGTCCGGCGACATCTGGCTGGACATCGCGTGGATGCAGCAGGCACCCAACTGGGAGAGTGCGGCCTACTGGTACGCCAACGGTCGCCGCGCCTATCTCACCGAGATCAAGCAACACATCGACACGGTGACCCCC…	43240	44460	1	Q856M5	MAATKDQVAQIIVTEAKARGYTREETRAIMSMLYQESRWDETIWGPSGKKITYGIAQQDGSYPNRFNGAAAQIKGFFDKFDVWRRKPGASGDIWLDIAWMQQAPNWESAAYWYANGRRAYLTEIKQHIDTVTPYLDKYWPSTTGGTVAVSGDPVWLEDVLRPALGDRLRTLPGWKTDGVGGTMKEIWGIMWHHTGNSNEKPESISVGRPDLRGPLAQIHIAPSGIVTIVAVGPCNHAGLGSYPGLPTNNANQYTIGIECAWPTPRKDLPLGYDPNERWPDAQIISMRDVGAAITKYLGFDASRNISHKEWAGAAQGKWDPGNLDMNWFRGEIQKDMDGFVFPGETPGEAPQQPGPILAPDYTKEVWDQLRIEWPQLGGRTLVDAVAAIGEKLGIPGCYD…	Actinobacteria	Mycolicibacterium smegmatis MC2 155	246196
AAN07953.1	AY129336.2	ATGGACATCAACATCATGCGGCAAGCCTTGTCGCCGACCTCCGCGTCCGACACATGGCTAGCCGAATGTCTGCCCCATATGGAAGAAGCCATGCGGGCAGCCCAGATCAACAACCCCCGCAGGGCATCTGCTTGGTACAGCCAGATCGGCCACGAGTCCGCCGGCCTGCGGTACATGGCGGAGATCAAGACGTCGGATCCGTCGTGGAGCTGGGACCGAACACGCTACCGAGGACGCGGCCCGATACAGCTCACCTGGCAAGGCAACTACCGCAAGTTCGGGCAATGGTGCAAGGACCAGGGATACATCAATGATCCCGAATTGTTCGTGAACCAGCCCGAACTGGTTGAGCAGCCGAAGTGGGGATTCCTCGCAGCGTCCTGGTACTGGCTGTGCGCC…	25454	26818	1	Q855S8	MDINIMRQALSPTSASDTWLAECLPHMEEAMRAAQINNPRRASAWYSQIGHESAGLRYMAEIKTSDPSWSWDRTRYRGRGPIQLTWQGNYRKFGQWCKDQGYINDPELFVNQPELVEQPKWGFLAASWYWLCAGPRPGQINGFADVGDIVAVSRCINGWIETKLPNGMPDRQQRWDHCLALGDAIVPGNITPPKEIPVTWTGDPVWLEEVLRPALGDRLKTLPGWQNSGHGDFKDIRGVMVHHTGDSRESAQSIRNGRPDLAGPLANIHIAPDGTVTIVAVGVCWHAGQGSYPWLPTNNANAHMIGIECAWPTPRPDLPKGYDPAERWPDAQIISMRDTCAALALKLELPATRVIGHKEWAGAAQGKWDPGNLDMSWFRGEVRKDMEGFVFPGEHPPIE…	Actinobacteria	Mycobacterium	1763
AAN16789.1	AY129337.1	ATGACCATTCCCGGCATGGGTAACATGCCTCGTCCTGTCACCGAGGGCGAGGCTGATGTCGGCTCGTTCATTCCGGCGTCGATTCTGGCCAACGAAGAGGCCGGGGTCATCAACATCAGCCCGAAGGACCCGCCTCCGGCCAAGACCCTGGTCTACTCGCCGGACGTGCGCATCCTCATCGCGCGCGGCAACAAGCAGTACGACGTGTCCAGCGACATCGTCGGCTGGTCGTGCCGCCGGGTGGAGAACTCGGTCAGCTCGATCGTGTTCAAGCTGGCCAACAAGGACCTGCGGTACAACCAGCTCTTCGAGCGGATGGACCGGGTCACGATGTACCTCAAGCGTGTCGAATGGGTCCAGGTCTTCTCCGGGTACCTCGATCGCGTCCCGCACGTGCAG…	77248	80094	1	Q853E8	MTIPGMGNMPRPVTEGEADVGSFIPASILANEEAGVINISPKDPPPAKTLVYSPDVRILIARGNKQYDVSSDIVGWSCRRVENSVSSIVFKLANKDLRYNQLFERMDRVTMYLKRVEWVQVFSGYLDRVPHVQIYPGTVNFRASCTLKRLLHTWWDPGLPDSMGIFDQAGLNALESAGGEKMADMGLGSLLRRLLVEVGNWDTKNVHIQRFPMGYYTFMETQLRKLEPGNQKNTHEFKRLLLGDDTSGGVGAQAGRQLGVTRGGYVATAPERMIEVIRAVDEMGMGPDNRDLAVAQGLGVASQGGKDDKDQPAWQSHQEIGKNWTEAALKNDAAVHCFMTIMVESNWIMYANNAVPESLNFPHDAIGSDHDSVGLFQQRPSWGTVAQRMNPRESAGMFL…	Actinobacteria	Mycobacterium	1763
AAN16789.1	AY129337.1	ATGACCATTCCCGGCATGGGTAACATGCCTCGTCCTGTCACCGAGGGCGAGGCTGATGTCGGCTCGTTCATTCCGGCGTCGATTCTGGCCAACGAAGAGGCCGGGGTCATCAACATCAGCCCGAAGGACCCGCCTCCGGCCAAGACCCTGGTCTACTCGCCGGACGTGCGCATCCTCATCGCGCGCGGCAACAAGCAGTACGACGTGTCCAGCGACATCGTCGGCTGGTCGTGCCGCCGGGTGGAGAACTCGGTCAGCTCGATCGTGTTCAAGCTGGCCAACAAGGACCTGCGGTACAACCAGCTCTTCGAGCGGATGGACCGGGTCACGATGTACCTCAAGCGTGTCGAATGGGTCCAGGTCTTCTCCGGGTACCTCGATCGCGTCCCGCACGTGCAG…	77248	80094	1	Q853E8	MTIPGMGNMPRPVTEGEADVGSFIPASILANEEAGVINISPKDPPPAKTLVYSPDVRILIARGNKQYDVSSDIVGWSCRRVENSVSSIVFKLANKDLRYNQLFERMDRVTMYLKRVEWVQVFSGYLDRVPHVQIYPGTVNFRASCTLKRLLHTWWDPGLPDSMGIFDQAGLNALESAGGEKMADMGLGSLLRRLLVEVGNWDTKNVHIQRFPMGYYTFMETQLRKLEPGNQKNTHEFKRLLLGDDTSGGVGAQAGRQLGVTRGGYVATAPERMIEVIRAVDEMGMGPDNRDLAVAQGLGVASQGGKDDKDQPAWQSHQEIGKNWTEAALKNDAAVHCFMTIMVESNWIMYANNAVPESLNFPHDAIGSDHDSVGLFQQRPSWGTVAQRMNPRESAGMFL…	Actinobacteria	Mycolicibacterium smegmatis	1772
AAN16789.1	AY129337.1	ATGACCATTCCCGGCATGGGTAACATGCCTCGTCCTGTCACCGAGGGCGAGGCTGATGTCGGCTCGTTCATTCCGGCGTCGATTCTGGCCAACGAAGAGGCCGGGGTCATCAACATCAGCCCGAAGGACCCGCCTCCGGCCAAGACCCTGGTCTACTCGCCGGACGTGCGCATCCTCATCGCGCGCGGCAACAAGCAGTACGACGTGTCCAGCGACATCGTCGGCTGGTCGTGCCGCCGGGTGGAGAACTCGGTCAGCTCGATCGTGTTCAAGCTGGCCAACAAGGACCTGCGGTACAACCAGCTCTTCGAGCGGATGGACCGGGTCACGATGTACCTCAAGCGTGTCGAATGGGTCCAGGTCTTCTCCGGGTACCTCGATCGCGTCCCGCACGTGCAG…	77248	80094	1	Q853E8	MTIPGMGNMPRPVTEGEADVGSFIPASILANEEAGVINISPKDPPPAKTLVYSPDVRILIARGNKQYDVSSDIVGWSCRRVENSVSSIVFKLANKDLRYNQLFERMDRVTMYLKRVEWVQVFSGYLDRVPHVQIYPGTVNFRASCTLKRLLHTWWDPGLPDSMGIFDQAGLNALESAGGEKMADMGLGSLLRRLLVEVGNWDTKNVHIQRFPMGYYTFMETQLRKLEPGNQKNTHEFKRLLLGDDTSGGVGAQAGRQLGVTRGGYVATAPERMIEVIRAVDEMGMGPDNRDLAVAQGLGVASQGGKDDKDQPAWQSHQEIGKNWTEAALKNDAAVHCFMTIMVESNWIMYANNAVPESLNFPHDAIGSDHDSVGLFQQRPSWGTVAQRMNPRESAGMFL…	Actinobacteria	Mycolicibacterium vaccae	1810
AAQ12126.1	AF547430.1	ATGCGCGCGGGCACCTACACACTGTCGTCCGGTTTCGGCCCGAGGTGGGGCAGCCAGCACCGTGGCCTCGATTTCGCCGCCAAGGACGGCACACCGATCTACGCTGCGCAGGGCGGCACCGTGGCCTACATCGGCAGAGCCGACGGTTTCGGGCAATGGATCGTGATCGACCACCCCGCCGCCGACGGTGGCGGCACGACCGTCTACGGACACATGTGGGACGCGTTCGCCACCGGACTACGTCAAGGGCAGCGCGTCGAGGCCGGGCAGCTCATCGCCTACGTCGGCACGAACGGTCAATCGACCGGCCCACATCTGCACTTCGAGGTGCACCCCACCGTGTGGCGGCAGGGGTCGCAGATCGATCCCAAGCCGTGGCTGGCCAACGCGCGCAACCCC…	40551	41840	1	Q716M6	MSDLSTRSSGTSTVTRMPRYMPMRAGTYTLSSGFGPRWGSQHRGLDFAAKDGTPIYAAQGGTVAYIGRADGFGQWIVIDHPAADGGGTTVYGHMWDAFATGLRQGQRVEAGQLIAYVGTNGQSTGPHLHFEVHPTVWRQGSQIDPKPWLANARNPGDPAPAPAPPKGGTLATLTDPFTGELWSPNRYHPRGLGDPRWIVVHTQEGGRTARDLAAYLAQKSSQVSYHVVVDDREVLKVVAEGDAPWAAAGANKYAFHICMAGSYASWSRNKWLDVDTSDGKNEDLQLTKTAHVIAWWCDKYGIPPVWIGGRNIPPWGLDGVCGHVDLGAWGGGHTDPGPNFPRDELMRRVSQFLAGTELPPLPTPPPVTVPGTKPDQYGDWMLYRGNPRNDADRVRRVQR…	Actinobacteria	Mycobacterium	1763
AHB79986.1	KF766114.1;KF766114.1	ATGGCTAAGACTCAAGCAGAAATAAATAAACGTTTAGATGCTTATGCAAAAGGAACAGTAGATAGCCCTTACAGAGTTAAAAAAGCTACAAGTTATGACCCATCATTTGGTGTAATGGAAGCAGGAGCCATTGATGCAGATGGTTACTATCACGCTCAGTGTCAAGACCTTATTACAGACTATGTTTTATGGTTAACAGATAATAAAGTTAGAACTTGGGGTAATGCTAAAGACCAAATTAAACAGAGTTATGGTACTGGATTTAAAATACATGAAAATAAACCTTCTACTGTACCTAAAAAAGGTTGGATTGCGGTATTTACATCCGGTAGTTATGAACAGTGGGGTCACATAGGTATTGTATATGATGGAGGTAATACTTCTACATTTACTATTTTA…	34150;35716	34839;36513	-1	Q6Y7T6	MAKTQAEINKRLDAYAKGTVDSPYRVKKATSYDPSFGVMEAGAIDADGYYHAQCQDLITDYVLWLTDNKVRTWGNAKDQIKQSYGTGFKIHENKPSTVPKKGWIAVFTSGSYEQWGHIGIVYDGGNTSTFTILEQNWNGYANKKPTKRVDNYYGLTHFIEIPVKAGTTVKKETAKKSASKTPAPKKKATLKVSKNHINYTMDKRGKKPEGMVIHNDAGRSSGQQYENSLANAGYARYANGIAHYYGSEGYVWEAIDAKNQIAWHTGDGTGANSGNFRFAGIEVCQSMSASDAQFLKNEQAVFQFTAEKFKEWGLTPNRKTVRLHMEFVPTACPHRSMVLHTGFNPVTQGRPSQAIMNKLKDYFIKQIKNYMDKGTSSSTVVKDGKTSSASTPATRPVTG…	Firmicutes	Staphylococcus aureus	1280
AAO47477.2	AY176327.1;AY176327.1	ATGGCTAAGACTCAAGCAGAAATAAATAAACGTTTAGATGCTTATGCAAAAGGAACAGTAGATAGCCCTTACAGAGTTAAAAAAGCTACAAGTTATGACCCATCATTTGGTGTAATGGAAGCAGGAGCCATTGATGCAGATGGTTACTATCACGCTCAGTGTCAAGACCTTATTACAGACTATGTTTTATGGTTAACAGATAATAAAGTTAGAACTTGGGGTAATGCTAAAGACCAAATTAAACAGAGTTATGGTACTGGATTTAAAATACATGAAAATAAACCTTCTACTGTACCTAAAAAAGGTTGGATTGCGGTATTTACATCCGGTAGTTATGAACAGTGGGGTCACATAGGTATTGTATATGATGGAGGTAATACTTCTACATTTACTATTTTA…	27072;28638	27761;29435	-1	Q6Y7T6	MAKTQAEINKRLDAYAKGTVDSPYRVKKATSYDPSFGVMEAGAIDADGYYHAQCQDLITDYVLWLTDNKVRTWGNAKDQIKQSYGTGFKIHENKPSTVPKKGWIAVFTSGSYEQWGHIGIVYDGGNTSTFTILEQNWNGYANKKPTKRVDNYYGLTHFIEIPVKAGTTVKKETAKKSASKTPAPKKKATLKVSKNHINYTMDKRGKKPEGMVIHNDAGRSSGQQYENSLANAGYARYANGIAHYYGSEGYVWEAIDAKNQIAWHTGDGTGANSGNFRFAGIEVCQSMSASDAQFLKNEQAVFQFTAEKFKEWGLTPNRKTVRLHMEFVPTACPHRSMVLHTGFNPVTQGRPSQAIMNKLKDYFIKQIKNYMDKGTSSSTVVKDGKTSSASTPATRPVTG…	Firmicutes	Staphylococcus aureus	1280
AAT36505.1	AY605066.1	ATGAAATTTAAAACTAAACTAATCACCTTGGTAGTCGCCTTCTTGGCGGCTATTTCTTTTGCCCTGCCATCGCAGGTAAACGCGGCCAAGGGAGATCAGGGACCTGATTGGTCAAAGTATCAGGGAGCAATTGGACGATATGGAACAGACCAAGACAAGTTCATCATCGCTCAGATCGGCGGGACTTACGGTGGTACTTACATCGATCAGTGGACGTACGATAGCCAAATTGCTAGTGCCAAGGCGGCAGGAAAACGTGTGCATAGTTACATCTGGTATGGTGTTGGTGGAAGTAGCCAGTTGGGATTAGAAGCACTTGACCGTTATATGCCTCGTATCAAAGCGCAGACACCAAAGGGAAGCATCGTTGCTTTGGATTACGAAGATGGTGCTTCTGGC…	20550	21731	1	Q6J1W8	MKFKTKLITLVVAFLAAISFALPSQVNAAKGDQGPDWSKYQGAIGRYGTDQDKFIIAQIGGTYGGTYIDQWTYDSQIASAKAAGKRVHSYIWYGVGGSSQLGLEALDRYMPRIKAQTPKGSIVALDYEDGASGNMAANTDAILAGMRRIRSEGYTPMYYSYKPYTLAHVDYQRILKEFPNSLWIAAYRDYLPTTKPDYGYFPSMDGVAIWQYTSAFWLSQGLDGNIDLLGITDNGYSKQPENPSAPVTPAPSQPAESNAASDTDYAQTGVFKPSVTVNIRTGAGTGYASVGSYAPGESVIYDHVYIRGTYVWARYLSYSGRYHYVALGVNGGESYGSRSSNVQTYAHTYYTVRSGDSFWNIASKYGISMYTLAANNGKSIYSLIYPGESLYIR	Firmicutes	Lactobacillus casei	1582
BAD51462.1	AB177605.1	ATGGTTGAAGTAGCTAAAAGAAGTTACGGTGTAGATGTATCAAGTCATAACAACGGCAATTATTCCGGATCGAAATTTGCCGTTGTTAAAGTGTCAGAGGGCTTAGATTATCGTAATCCTAAAGCACAATCTCAAGTATCTACTGCAAGAGCTAATAGTATGTTGCCAATGGCTTATCACTATGCGAGGTTTAGTGGCAATAGTAACGTAGCAATTCAAGAAGGTAACTATGCAGTTACTTCTGCAAAAGCTGTTGGTCTTGAGGCAGGTACTTACTTAGCTTGTGACTATGAACAAGGAAGTGGAAACGAAACTAGAGGAGATCGTGAAACTAATACGACTGCTATCTTATCTTTCTTAGATACTATTGTGGGTGCTGGTTATAAGCCTTTACTATAC…	1882	2814	1	Q65YV6	MVEVAKRSYGVDVSSHNNGNYSGSKFAVVKVSEGLDYRNPKAQSQVSTARANSMLPMAYHYARFSGNSNVAIQEGNYAVTSAKAVGLEAGTYLACDYEQGSGNETRGDRETNTTAILSFLDTIVGAGYKPLLYSGAYLMRDKINTSRILAKYPNCLWVAAYPSGNGTAVSEPNFGYFPSMNGVAIWQFTDNWRGLNVDGNISLIDLKNDSKPVAQPSVAQSASEKTWTDVQGMTWHEEHGTFITGGAINLRWGANTQSTLITTLPAGSEVKYNAWARDSAGRVWLQQPRENGKNGYLVGRVGSEPWGTFK	Firmicutes	Lactobacillus gasseri	1596
AAU85106.1	AY616446.1	ATGAGTGTACCATTTAACGTATTGAACCGTCCTGTGAAAGTATTTATCGATGCTGGCCACGGTGGCTCCGATCCGGGAGCTGTAGCCAATGGACTTCGGGAAAAGGATTTATGTCTTCAAGTAGCCCTTGCCGTTAAGACTATCCTGGAAAATGAGTATGAGAATGTAGAAGTAAGACTTAGCCGGGAAACTGACGTATTCCTAACTCTTGGAGAACGTTGCCGCCTTGCAAACAATTGGGGAGCAGATATTTTTATCTCCATTCACTTCAATGCATTTACGCCAGCTGCTACAGGGTTTGAAACGTTCCGTTATCGTAATGCTCCGAACAGAACAAGGGATGCCCATGTAGAAATACACCGGGTTATGTTTGCTCAGGCATTCCGTGGGAAAATGCCA…	39991	41058	1	Q5YA51	MSVPFNVLNRPVKVFIDAGHGGSDPGAVANGLREKDLCLQVALAVKTILENEYENVEVRLSRETDVFLTLGERCRLANNWGADIFISIHFNAFTPAATGFETFRYRNAPNRTRDAHVEIHRVMFAQAFRGKMPDRGSKTAGFYVVKNTNMTAVLTEGGFLTNSNDARHLKSGAFLREVAEAHAAGIASIFTSVKKRQAKSNKPSPSITEWTGQVLRHGERGPLVRSLQEQLIDKGFDLGRYGADGVFGDITRNAVRDFQRAAGIAVDGVPGPQTFRALKAYQPDKGQMVIVDVDRLNVRSRPSFADSAVSSQVRRGEAFTIVERVNVANSNTDMYKLKSGLYITASENFVRTRSA	Firmicutes	[Bacillus] clarkii	79879
AAR89647.1	AY500152.1	ATGCCTAGGGTCGTCTACGGGCTGACCCACTCGTCCAACGGGTGGCCGATGCTCAACTCCGATGAGTGCGAGTGGGCGAAGATCCCCGGCACGGTCGTCACGTTGCAGATCGCCAAGGGCTGGCCCCTAGCGATCCTGCGCGCGTTCGCTGCGGACTTCCACGCGTACGTCGAGCCGCTGCGCGACGCGGACTCCGCGTGCTGGACGCCGACCAACTCGGTCCCGTCGTCGAACCACCTGAGTGGTACGGCGATGGATCTGAACTGGAACACCCACCCGTTCCAGATCCCGGACGCCGGCTTCGACAGCGCCAAGCTGGCGCGCGTCCGCGAGCTCCTCGCTTTCTACGAGGGCATGGTGTTCTGGGGCAACGATTGGACGTCGCCGAAGGACGCGATG…	4186	5619	1	Q5J5U7	MPRVVYGLTHSSNGWPMLNSDECEWAKIPGTVVTLQIAKGWPLAILRAFAADFHAYVEPLRDADSACWTPTNSVPSSNHLSGTAMDLNWNTHPFQIPDAGFDSAKLARVRELLAFYEGMVFWGNDWTSPKDAMHFQLASRRNGGSFDTYGNPAVADFIARKIRADGYSTFRRGSAPASAAPILAAATGLSEARAAEILPAIRSGLRESECTNVNRIAMWLAQVGHESGSFQYTEEIAKNGRYAPYIGRTWIQITWDYNYRSFSEWAYAFGMVPTPDYFVVNYRELADLKWAGIGPAWYWTVARPDINELSDRRDLNTVTRRINGGTNGLADRQARYNRALAQGDALLQLLHEEDDFLSALTDAEQRELLDLARQQAKYKRKSRSPLHWPHEGEVDTIAG…	Actinobacteria	Mycolicibacterium smegmatis MC2 155	246196
AAR89729.1	AY500153.1	ATGCCGAGGGTCGTCTACGGGCTGACCCACTCGTCCAACGGGTGGCCGATGCTCAACTCCGATGAGTGCGAGTGGGCGAAGATCCCCGGCACGGTCGTCACGTTGCAGATCGCCAAGGGCTGGCCCCTAGCGATCCTGCGCGCGTTCGCTGCGGACTTCCACGCGTACGTCGAGCCGCTGCGCGACGCGGACTCCGCGTGCTGGACGCCGACCAACTCGGTCCCGTCGTCGAACCACCTGAGTGGTACGGCGATGGATCTGAACTGGAACACCCACCCGTTCCAGATCCCGGACGCCGGCTTCGACAGCGCCAAGCTGGCGCGCGTCCGCGAGCTCCTCGCTTTCTACGAGGGCATGGTGTTCTGGGGCAACGACTGGACGTCGCCGAAGGACGCGATG…	4849	6282	1	Q5J5L5	MPRVVYGLTHSSNGWPMLNSDECEWAKIPGTVVTLQIAKGWPLAILRAFAADFHAYVEPLRDADSACWTPTNSVPSSNHLSGTAMDLNWNTHPFQIPDAGFDSAKLARVRELLAFYEGMVFWGNDWTSPKDAMHFQLASRRNGGSFDTYGNPAVADFIARKIRADGYSTFRRGSAPASAAPILAAATGLSEARAAEILPAVRDGLRESECTNVNRIAMWLAQIGHESGSFQYTEEIAKNGRYAPYIGRTWIQITWDYNYRSFSEWAYAFGMVPTPDYFVVNYRELADLKWAGIGPAWYWTVARPDINELSDRRDLNTVTRRINGGTNGLADRQARYNRALVQGEALLQLLHEEDDFLSALTDAEQRELLDLARQQAKYKRKSRSPLHWPHEGEVDTIAG…	Actinobacteria	Mycolicibacterium smegmatis MC2 155	246196
AAP74532.1	AY236756.1	ATGAAAAAGAAGTTATTACTGTTAGTAGCGTCATTAGCACTGTTCTTAATGCCATTAACTGCAATGGCTTCAAAAGGCGATCAAGGAGTTGACTGGGCCCGATACCAAGGCACAAATGGTGTGTTCGGATATAGCAGCGACAAGTTCGTTATCAGCCAATTAGGCGGGACAGTTAACGGTTCGATTTACGAACAATCAACATATCCCACGCAAGTGGCTAGTGCAATTGCTGCTGGCAAACGTGCCCATACTTATCTATGGGGGCAGTTCGGTAGCAGTAAGACACAAGCTAAGGCTATGCTTGATTACATGCTGCCTAAGGTTCAGACACCTAAAGGATCGATCGTTGCGCTTGATTATGAAGACGGTGCTAGTGGAGATAAGCAAGCTAACACTGAC…	26572	27768	1	Q597T9	MKKKLLLLVASLALFLMPLTAMASKGDQGVDWARYQGTNGVFGYSSDKFVISQLGGTVNGSIYEQSTYPTQVASAIAAGKRAHTYLWGQFGSSKTQAKAMLDYMLPKVQTPKGSIVALDYEDGASGDKQANTDAIKYALKIIADHGYTPMLYGYLNYFNAHVYLSQISGTYKLWLGEYPNYKVTPKPNYNYFPSWENVALFQFTSTYIAGGLDGNVDLTGITDNGYTSSDNPKNVTTAVKAGKVANNTPKRDIKAGDKVKVKFSAKHWSTGESIPSWVTGQTYKVKSVSGNKVLLSGINSWISKSNVEILQTKPVASTVKLPSSVKRESGTFTANTKLRVWNKPGTSYTGVNYYRGESVKYQGYIRNGNYIYAAYQSTGGAWHYVAVRENGVALGTFK	Firmicutes	Lactobacillus plantarum	1590
AAW27948.1	AY699705.1	ATGAATACAGATGTTTTAATCAATTGGTTTGAAAGTCGTCGAGGAAAACTCACTTATTCAATGTATGGCAGTCGAAACGGTTCAGACGGTACAGCGGACTGTTCAGGGGCAATTTCACAAGCTTTGAAAGAAGCAGGAGTAAATATTGTTGGTTTACCGTCAACGGTCACTCTAGGCTCACAATTGGCAAATAATGGCTTTTATCGTGTGTCAAAAAACGAAGATTGGAACGGACAACGAGGGGACATTATTTTGATGTCTTGGGGTGCTGACATGTCACAATCTGGCGGAGCTGGGGGTCACGTTGGTGTCATGATGGATAGTGTAAACTTCATTAGTTGCGACTATTCAACTCAAGGAGCAGTAGGCCAAGCTATCAATACTTACCCATGGAACGAC…	24689	25288	1	Q56S80	MNTDVLINWFESRRGKLTYSMYGSRNGSDGTADCSGAISQALKEAGVNIVGLPSTVTLGSQLANNGFYRVSKNEDWNGQRGDIILMSWGADMSQSGGAGGHVGVMMDSVNFISCDYSTQGAVGQAINTYPWNDYYVANKPSYIEVWRYADTAPQTNNQANTAVVPQSKAYYEANEVKYVNGIFQIKCDYLAPVGFDWVN	Firmicutes	Streptococcus thermophilus	1308
ABA46392.1	DQ222851.1	ATGGAAATCCAAAAAAAATTAGTTGATCCAAGTAAGTATGGTACAAAGTGTCCGTATACAATGAAGCCTAAATATATCACTGTTCACAACACATATAATGATGCTCCAGCTGAAAATGAAGTGAGTTACATGATTAGTAACAATAATGAGGTGTCGTTTCATATTGCAGTAGATGACAAGAAAGCGATTCAAGGTATTCCGTTGGAACGTAATGCATGGGCTTGCGGAGACGGCAATGGTTCGGGGAATCGTCAATCCATTTCTGTAGAAATCTGTTATTCAAAATCAGGAGGAGATAGATACTATAAAGCTGAGGATAATGCTGTTGATGTTGTACGACAACTTATGTCTATGTACAATATTCCGATTGAAAATGTTCGAACTCATCAATCCTGGTCA…	17655	18356	1	Q3HL58	MEIQKKLVDPSKYGTKCPYTMKPKYITVHNTYNDAPAENEVSYMISNNNEVSFHIAVDDKKAIQGIPLERNAWACGDGNGSGNRQSISVEICYSKSGGDRYYKAEDNAVDVVRQLMSMYNIPIENVRTHQSWSGKYCPHRMLAEGRWGAFIQKVKNGNVATTSPTKQNIIQSGAFSPYETPDVMGALTSLKMTADFILQSDGLTYFISKPTSDAQLKAMKEYLDRKGWWYEVK	Firmicutes	Bacillus anthracis	1392
CAA59368.1	X85010.1	ATGGTAAAATATACCGTAGAGAACAAAATTATTGCAGGATTACCTAAAGGTAAACTAAAAGGGGCTAACTTTGTTATTGCTCATGAAACTGCAAATAGCAAGTCTACTATTGACAATGAAGTAAGCTACATGACTAGGAACTGGAAGAACGCATTTGTAACTCACTTTGTAGGTGGCGGAGGTAGAGTCGTTCAGGTTGCTAATGTAAACTATGTTTCTTGGGGAGCAGGTCAGTATGCTAACTCTTATTCCTATGCGCAGGTAGAGTTGTGCCGTACAAGTAATGCAACTACATTTAAGAAAGACTATGAAGTGTACTGTCAATTACTAGTAGACCTAGCTAAAAAAGCAGGTATCCCTATTACACTTGACTCTGGTAGTAAAACTAGTGATAAAGGT…	837	1862	1	Q38653	MVKYTVENKIIAGLPKGKLKGANFVIAHETANSKSTIDNEVSYMTRNWKNAFVTHFVGGGGRVVQVANVNYVSWGAGQYANSYSYAQVELCRTSNATTFKKDYEVYCQLLVDLAKKAGIPITLDSGSKTSDKGIKSHKWVADKLGGTTHQDPYAYLSSWGISKAQFASDLAKVSGGGNTGTAPAKPSTPAPKPSTPSTNLDKLGLVDYMNAKKMDSSYSNRDKLAKQYGIANYSGTASQNTTLLSKIKGGAPKPSTPAPKPSTSTAKKIYFPPNKGNWSVYPTNKAPVKANAIGAINPTKFGGLTYTIQKDRGNGVYEIQTDQFGRVQVYGAPSTGAVIKK	Firmicutes	Listeria monocytogenes	1639
AAK19881.1	AF109874.2	ATGAAAAGATTAATCAAAAAATCTGCCATTGGAATGTTCGCTTTCTTTGTTGTTGCAGCAAGTGGACCTGTATTTGCGGCATCCGGTGACCAAGGTGTGGACTGGCCAAAATATAACGGAACTTACGGTAATTTTGGTTATGCTCATGATAAATTTGCTTTTAGCCAAATCGGAGGAACTTACGGTGGAACCTTTGTAGACCAAGCCACCTATAAAACGCAAGTAGCTTCAGCAATTGCTCAAGGTAAACGAGCGCACACTTACATTTGGTATCAAGTCGGAGGTTCGCAAGAAGTAGCAAAAGCAGCACTTGATCGTTACTTACCAAAAATTCAAACGCCTAAAAACTCTATTGTTGCTTTGGACTATGAAAGTGGAGCAAGTGGAGATAAACAAGCA…	36568	37854	1	Q38614	MKRLIKKSAIGMFAFFVVAASGPVFAASGDQGVDWPKYNGTYGNFGYAHDKFAFSQIGGTYGGTFVDQATYKTQVASAIAQGKRAHTYIWYQVGGSQEVAKAALDRYLPKIQTPKNSIVALDYESGASGDKQANTDAILYGMRRVKAAGYTPMYYSYKPYTLANVNYKQIIKEFPNSLWIAAYPNYEVTPVPNYSFFPSMDGISLFQFTSTYIAGGLDGNVDLTGITDNGYRKQKGQEVKPNTATPAIENGKEANEVKGNDVEAGMTVKVNFGAKNYATGETIPQWVKGQPHKIIQKNGDTVLLDGIMSWLSVHDVETIDSTSQPTTPAKSYVVKQGDTLSGIASNWGTNWQELARQNSLSNPNMIYAGQVISFTGGQSGATARAYTVQSGDNLSSIAI…	Firmicutes	Lactococcus lactis	1358
CAC80168.1	AJ245616.1	ATGCCAAGTATTGAAAATATGATTGCTTGGATGCAAGCTCGAAAAGGTAAAGTTACTTACTCGATGACTTCACGAATGGGTCCTAGCAGTTATGATTGCAGCTCATCAGTATTCTTTGCCATGATTGCTGGTGGATTTCTGTCAGCAGGTTCAATGGGTAATACTGAAACCTTATTTGGAATGTCAGGAACTAAACTCAAAGAAATCAGTCGTGGAGAGGTCCAGCGTGGCGATATCTTCATCTCAGGCACTCCAGGAGGTTCGGCTGGCTCTGACGGACACACCGGTATCTTCCTAAGCAATGGCTCATTCATTCACTGCTCTTACACTCACAATGGAATTGCGGTTGATACGAATGATGCATATATGAGTACTCGCTTACCACATCACTTTTATCGA…	22683	23462	1	Q38323	MVTLNVDGQFGNATAKRLQEYFDTAGKDGVISHQYKQTFNQNIYAAQFDSSLTGSNVVKALQRFLGIGQDGLFGQGTIKALQKHLGTTQDGTISPVSDSVRELQRRLNANKL	Firmicutes	Lactococcus lactis	1358
AAA98583.1	AF176025.1	ATGCCAAGTATTGAAAATATGATTGCTTGGATGCAAGCTCGAAAAGGTAAAGTTACTTACTCGATGACTTCACGAATGGGTCCTAGCAGTTATGATTGCAGCTCATCAGTATTCTTTGCCATGATTGCTGGTGGATTTCTGTCAGCAGGTTCAATGGGTAATACTGAAACCTTATTTGGAATGTCAGGAACTAAACTCAAAGAAATCAGTCGTGGAGAGGTCCAGCGTGGCGATATCTTCATCTCAGGCACTCCAGGAGGTTCGGCTGGCTCTGACGGACACACCGGTATCTTCCTAAGCAATGGCTCATTCATTCACTGCTCTTACACTCACAATGGAATTGCGGTTGATACGAATGATGCATATATGAGTACTCGCTTACCACATCACTTTTATCGA…	22683	23462	1	Q38323	MVTLNVDGQFGNATAKRLQEYFDTAGKDGVISHQYKQTFNQNIYAAQFDSSLTGSNVVKALQRFLGIGQDGLFGQGTIKALQKHLGTTQDGTISPVSDSVRELQRRLNANKL	Firmicutes	Lactococcus lactis	1358
CAB52540.1	AJ131519.1	ATGACGCAAACAATTGAAAATCGAGCTTATGGTGTTGATGTATCTAGTTTTAATAATGCAAATGTGACTGAATATACAAACGCTGGGGCTAATTTTGTTCTTGTAAAAGTATCTGAAGGCTTAGACTATCGTAACCCTAAAGCTAAAGCACAAGTAGATAGTACTAAGCAAAATAATGTGGTACCAATGGGTTACCACTATGCTCACTTTGGTGCTGATAGCAACAGAGCTGTTCAAGAAGGAAACTATGCTATTAGTTCTGCTAAGCTAGCAGGTGTGGTTGTAGGATCTTTTTTAGCTTGTGACTATGAGCAAGGAAGTGGGAACGAAACTAGAGGAGATCGTGAAGCTAATACGACGGCAATTCTAGCTTTCTTGGATACTATTGTGAGTGCTGGA…	41948	42901	1	Q38317	MTQTIENRAYGVDVSSFNNANVTEYTNAGANFVLVKVSEGLDYRNPKAKAQVDSTKQNNVVPMGYHYAHFGADSNRAVQEGNYAISSAKLAGVVVGSFLACDYEQGSGNETRGDREANTTAILAFLDTIVSAGYKPLLYSGAYLMKNKINTSRILAKYPDCLWVAAYPLGNGVSANVPNFEYFPSMDGVAIWQFTDNWKGMNVDSNIAVKSLSFNFNVAKPASQAVKTSTQPKTWTDVQGMNWYEEYGTFITGGAINLRWGATTQSSIIAQLPAGVEVKYDAWSRDQAGRVWLRQPRANGYGYLVGRVGNEAWGTFK	Firmicutes	Lactobacillus gasseri	1596
AAA74335.2	L33769.1	ATCAAAATATCTCAAAACGGTTTGAACTTAATCAAAGAGTTCGAGGGTTGCCGATTGACTGCTTATAAACCAGTACCGTGGGAAAAGATGTACACTATCGGTTGGGGACATTACGGTGTCACGGCAGGTACAACTTGGACACAAGCTCAAGCAGATAGTCAGCTAGAAATTGACATAAATAATAAGTATGCACCTATGGTTGACGCTTATGTAAAAGGCAAAGCAAATCAAAATGAGTTTGACGCTTTGGTTTCATTGGCTTATAATTGCGGTAATGTTTTCGTTGCTGACGGTTGGGCAGAGTTCAGTCATGCCTATTGTGCTTCAATGATACCGAAGTATCGTAATGCAGGCGGTCAAGTGTTACAAGGTTTAGTACGACGCAGACAGGCAGAACTT…	13077	13757	-1	Q38241	MKISQNGLNLIKEFEGCRLTAYKPVPWEKMYTIGWGHYGVTAGTTWTQAQADSQLEIDINNKYAPMVDAYVKGKANQNEFDALVSLAYNCGNVFVADGWAEFSHAYCASMIPKYRNAGGQVLQGLVRRRQAELDLFNKLIFSSSNQNIQTGGMIKMYLIKGLDNSGKVKHWYVSDGVSVRHIRTIRMLENYQNKWAKLNLPVDTMFIAEIEKEFGRKIDMASGEVK	Firmicutes	Lactococcus lactis	1358
AAB18724.1	U38906.1	ATGACAATTTACGACAAAACGTTCCTACTCGGCACAGGTCAAGGTTCGTCACAAAAGGCGAGTAATCGATATATCGTGATTCACGATACCGCCAATGATAATAACCAAGGTGATAATAGTGCCACAAATGAAGCGAGTTATATGCACAATAACTGGCAAAATGCCTATACTCATGCCATTGCTGGCTGGGATAAAGTGTATTTGGTAGGAGAACCTGGATATGTTGCTTATGGTGCAGGGAGTCCAGCTAATGAACGCTCACCGTTCCAAATCGAACTCTCTCACTATTCAGACCCAGCTAAACAACGTTCTTCATATATCAACTATATCAATGCTGTGCGTGAACAAGCAAAAGTATTCGGTATCCCTCTTACTCTTGATGGAGCAGGTAATGGTATC…	32046	32858	1	Q38135	MTIYDKTFLLGTGQGSSQKASNRYIVIHDTANDNNQGDNSATNEASYMHNNWQNAYTHAIAGWDKVYLVGEPGYVAYGAGSPANERSPFQIELSHYSDPAKQRSSYINYINAVREQAKVFGIPLTLDGAGNGIKTHKWVSDNLWGDHQDPYSYLTRIGISKDQLAKDLANGIGGASKSNQSNNDDSTHAINYTPNMEEKEMTYLIFAKDTKRWYITNGIEIRYIKTGRVLGNYQNQWLKFKLPVDTMFQAEVDKEFGTGATNPNRDISKG	Firmicutes	Lactococcus lactis subsp. cremoris	1359
CAA59365.1	X85009.1	ATGGCATTAACAGAGGCATGGCTAATTGAAAAAGCAAATCGCAAATTGAATGCTGGGGGAATGTATAAAATTACATCGGATAAAACACGAAATGTAATTAAAAAAATGGCAAAAGAAGGTATTTATCTTTGTGTTGCGCAAGGTTACCGCTCAACAGCGGAACAAAATGCGCTATATGCACAAGGGAGAACCAAACCTGGAGCAATTGTTACTAATGCCAAGGGCGGGCAATCTAATCACAACTACGGGGTAGCTGTTGACTTGTGCTTGTATACAAATGACGGAAAAGATGTTATTTGGGAGTCAACAACTTCCCGGTGGAAAAAGGTTGTTGCTGCTATGAAAGCAGAAGGGTTTAAATGGGGCGGAGACTGGAAAAGTTTTAAAGACTATCCGCAT…	368	1237	1	Q37979	MALTEAWLIEKANRKLNAGGMYKITSDKTRNVIKKMAKEGIYLCVAQGYRSTAEQNALYAQGRTKPGAIVTNAKGGQSNHNYGVAVDLCLYTNDGKDVIWESTTSRWKKVVAAMKAEGFKWGGDWKSFKDYPHFELCDAVSGEKIPAATQNTNTNSNRYEGKVIDSAPLLPKMDFKSSPFRMYKVGTEFLVYDHNQYWYKTYIDDKLYYMYKSFCDVVAKKDAKGRIKVRIKSAKDLRIPVWNNIKLNSGKIKWYAPNVKLAWYNYRRGYLELWYPNDGWYYTAEYFLK	Firmicutes	Listeria monocytogenes WSLC1042	1457188
CAA59365.1	X85009.1	ATGGCATTAACAGAGGCATGGCTAATTGAAAAAGCAAATCGCAAATTGAATGCTGGGGGAATGTATAAAATTACATCGGATAAAACACGAAATGTAATTAAAAAAATGGCAAAAGAAGGTATTTATCTTTGTGTTGCGCAAGGTTACCGCTCAACAGCGGAACAAAATGCGCTATATGCACAAGGGAGAACCAAACCTGGAGCAATTGTTACTAATGCCAAGGGCGGGCAATCTAATCACAACTACGGGGTAGCTGTTGACTTGTGCTTGTATACAAATGACGGAAAAGATGTTATTTGGGAGTCAACAACTTCCCGGTGGAAAAAGGTTGTTGCTGCTATGAAAGCAGAAGGGTTTAAATGGGGCGGAGACTGGAAAAGTTTTAAAGACTATCCGCAT…	368	1237	1	Q37979	MALTEAWLIEKANRKLNAGGMYKITSDKTRNVIKKMAKEGIYLCVAQGYRSTAEQNALYAQGRTKPGAIVTNAKGGQSNHNYGVAVDLCLYTNDGKDVIWESTTSRWKKVVAAMKAEGFKWGGDWKSFKDYPHFELCDAVSGEKIPAATQNTNTNSNRYEGKVIDSAPLLPKMDFKSSPFRMYKVGTEFLVYDHNQYWYKTYIDDKLYYMYKSFCDVVAKKDAKGRIKVRIKSAKDLRIPVWNNIKLNSGKIKWYAPNVKLAWYNYRRGYLELWYPNDGWYYTAEYFLK	Firmicutes	Listeria monocytogenes	1639
CAB53811.1	AJ242593.1	ATGACAAGTTATTATTATAGTAGAAGTTTAGCGAATGTAAATAAGTTAGCAGACAATACGAAAGCGGCAGCTAGAAAATTGCTAGATTGGTCTGAAAGCAACGGGATTGAAGTATTAATCTACGAAACAATTAGAACGAAAGAACAACAAGCCGCAAATGTTAACAGTGGAGCGTCTCAAACAATGCGCTCTTATCACTTGGTAGGACAAGCGCTAGATTTCGTCATGGCGAAAGGTAAAACGGTCGATTGGGGTGCTTATCGTTCAGACAAAGGCAAGAAATTTGTGGCAAAGGCAAAATCTTTAGGTTTTGAGTGGGGTGGTGATTGGTCTGGATTTGTAGACAATCCGCACCTTCAATTTAATTATAAAGGCTATGGGACTGATACTTTTGGAAAA…	20061	20906	1	Q37976	MTSYYYSRSLANVNKLADNTKAAARKLLDWSESNGIEVLIYETIRTKEQQAANVNSGASQTMRSYHLVGQALDFVMAKGKTVDWGAYRSDKGKKFVAKAKSLGFEWGGDWSGFVDNPHLQFNYKGYGTDTFGKGASTSNSSKPSADTNTNSLGLVDYMNLNKLDSSFANRKKLATSYGIKNYSGTATQNTTLLAKLKAGKPHTPASKNTYYTENPRKVKTLVQCDLYKSVDFTTKNQTGGTFPPGTVFTISGMGKTKGGTPRLKTKSGYYLTANTKFVKKI	Firmicutes	Listeria monocytogenes	1639
CAB53811.1	AJ242593.1	ATGACAAGTTATTATTATAGTAGAAGTTTAGCGAATGTAAATAAGTTAGCAGACAATACGAAAGCGGCAGCTAGAAAATTGCTAGATTGGTCTGAAAGCAACGGGATTGAAGTATTAATCTACGAAACAATTAGAACGAAAGAACAACAAGCCGCAAATGTTAACAGTGGAGCGTCTCAAACAATGCGCTCTTATCACTTGGTAGGACAAGCGCTAGATTTCGTCATGGCGAAAGGTAAAACGGTCGATTGGGGTGCTTATCGTTCAGACAAAGGCAAGAAATTTGTGGCAAAGGCAAAATCTTTAGGTTTTGAGTGGGGTGGTGATTGGTCTGGATTTGTAGACAATCCGCACCTTCAATTTAATTATAAAGGCTATGGGACTGATACTTTTGGAAAA…	20061	20906	1	Q37976	MTSYYYSRSLANVNKLADNTKAAARKLLDWSESNGIEVLIYETIRTKEQQAANVNSGASQTMRSYHLVGQALDFVMAKGKTVDWGAYRSDKGKKFVAKAKSLGFEWGGDWSGFVDNPHLQFNYKGYGTDTFGKGASTSNSSKPSADTNTNSLGLVDYMNLNKLDSSFANRKKLATSYGIKNYSGTATQNTTLLAKLKAGKPHTPASKNTYYTENPRKVKTLVQCDLYKSVDFTTKNQTGGTFPPGTVFTISGMGKTKGGTPRLKTKSGYYLTANTKFVKKI	Firmicutes	Listeria monocytogenes EGD-e	169963
CAA59362.1	X85008.1	ATGACAAGTTATTATTATAGTAGAAGTTTAGCGAATGTAAATAAGTTAGCAGACAATACGAAAGCGGCACGTAGAAAATTGCTAGATTGGTCTGAAAGCAACGGGATTGAAGTATTAATCTACGAAACAATTAGAACGAAAGAACAACAAGCCGCAAATGTTAACAGTGGAGCGTCTCAAACAATGCGCTCTTATCACTTGGTAGGACAAGCGCTAGATTTCGTCATGGCGAAAGGTAAAACGGTCGATTGGGGTGCTTATCGTTCAGACAAAGGCAAGAAATTTGTGGCAAAGGCAAAATCTTTAGGTTTTGAGTGGGGTGGTGATTGGTCTGGATTTGTAGACAATCCGCACCTTCAATTTAATTATAAAGGCTATGGGACTGATACTTTTGGAAAA…	309	1154	1	Q37976	MTSYYYSRSLANVNKLADNTKAAARKLLDWSESNGIEVLIYETIRTKEQQAANVNSGASQTMRSYHLVGQALDFVMAKGKTVDWGAYRSDKGKKFVAKAKSLGFEWGGDWSGFVDNPHLQFNYKGYGTDTFGKGASTSNSSKPSADTNTNSLGLVDYMNLNKLDSSFANRKKLATSYGIKNYSGTATQNTTLLAKLKAGKPHTPASKNTYYTENPRKVKTLVQCDLYKSVDFTTKNQTGGTFPPGTVFTISGMGKTKGGTPRLKTKSGYYLTANTKFVKKI	Firmicutes	Listeria monocytogenes	1639
CAA59362.1	X85008.1	ATGACAAGTTATTATTATAGTAGAAGTTTAGCGAATGTAAATAAGTTAGCAGACAATACGAAAGCGGCACGTAGAAAATTGCTAGATTGGTCTGAAAGCAACGGGATTGAAGTATTAATCTACGAAACAATTAGAACGAAAGAACAACAAGCCGCAAATGTTAACAGTGGAGCGTCTCAAACAATGCGCTCTTATCACTTGGTAGGACAAGCGCTAGATTTCGTCATGGCGAAAGGTAAAACGGTCGATTGGGGTGCTTATCGTTCAGACAAAGGCAAGAAATTTGTGGCAAAGGCAAAATCTTTAGGTTTTGAGTGGGGTGGTGATTGGTCTGGATTTGTAGACAATCCGCACCTTCAATTTAATTATAAAGGCTATGGGACTGATACTTTTGGAAAA…	309	1154	1	Q37976	MTSYYYSRSLANVNKLADNTKAAARKLLDWSESNGIEVLIYETIRTKEQQAANVNSGASQTMRSYHLVGQALDFVMAKGKTVDWGAYRSDKGKKFVAKAKSLGFEWGGDWSGFVDNPHLQFNYKGYGTDTFGKGASTSNSSKPSADTNTNSLGLVDYMNLNKLDSSFANRKKLATSYGIKNYSGTATQNTTLLAKLKAGKPHTPASKNTYYTENPRKVKTLVQCDLYKSVDFTTKNQTGGTFPPGTVFTISGMGKTKGGTPRLKTKSGYYLTANTKFVKKI	Firmicutes	Listeria monocytogenes EGD-e	169963
AAA20878.1	AF242738.3	ATGAAAAGATTAATCAAAAAATCTGCCATTGGAATGTTCGCTTTCTTTGTTGTTGCAGCAAGTGGACCTGTATTTGCGGCAGTCGGTGACCAAGGGGTTGACTGGTCAAAATATAACGGAACTTACGGTAATTTTGGTTATGCTCATGATAAATTTGCTTTTAGTCAAATCGGAGGAACTTACGGTGGAACCTTTGTAGACCAAGCCACCTATGAAACGCAAGTCGCATCTGCAATTGCTCAAGGTAAACGAGCGCACACTTATATTTGGTACCAAGTCGGAGGTTCGCAAGAAGTAGCAAAAGCAGCACTTGACCGCTATTTACCAAAAATTCAAACGCCAAAGAATTCTATTGTAGCTTTGGACTATGAAGGTGGAGCAAGTGGAAATAAACAGGCC…	29507	30796	1	Q37969	MKRLIKKSAIGMFAFFVVAASGPVFAAVGDQGVDWSKYNGTYGNFGYAHDKFAFSQIGGTYGGTFVDQATYETQVASAIAQGKRAHTYIWYQVGGSQEVAKAALDRYLPKIQTPKNSIVALDYEGGASGNKQANTDAILYGMRRVKAAGYTPMYYSYKPYTLANVNYKQIIKEFPKSLWIAAYPNYEVTPVPNYSFFPSMDGISVFQFTSTYVAGGLDGNVDLTGITGNGYGKQKGQEVKPNTATPAIENGKEANEVKGNDVEVGMTVKVNFGAKNYATGETIPQWVKGQPHKIIQKNGDTVLLDGIMSWLSVHDVETIDASTSQPTTPAKSYIVKQGDTLSGIASNLGTNWQELARQNSLSNPNMIYSGQVISLTGGQSGATARTYTVQSGDNLSSIA…	Firmicutes	Lactococcus lactis subsp. cremoris	1359
CAA67646.1	X99260.1	ATGAATATTTCACAGGCTGGTATCAATTTGATTAAGAGTTTTGAGGGGTTGAGAACAAAAGCTTACAAAGCTGTTCCAACAGAGAAATATTATACGATTGGCTATGGACACTATGGTTCTGATGTTCACCCTTGTCAGGTGATAAGTGAGGAAAAAGCAGAGAAATTATTACGTGATGATGTTCAGGAATTTGTTGACGGTGTTGATAAACTACTTAAAGTAGATGTTACTCAAAGTCAGTTTGATGCGCTTGTGTCTTTTGCATATAACGTTGGGTTGGGTGCATTAAAATCATCTACATTACTGCAGTATTTAAACGCTGGAAACTTTCAGAAGGCGGCTAATGAATTCCTGAAATGGAATAAGTCAGGAGGTAAGGTGTACAACGGGCTTGTGAAG…	15165	15956	1	Q37896	MNISQAGINLIKSFEGLRTKAYKAVPTEKYYTIGYGHYGSDVHPCQVISEEKAEKLLRDDVQEFVDGVDKLLKVDVTQSQFDALVSFAYNVGLGALKSSTLLQYLNAGNFQKAANEFLKWNKSGGKVYNGLVKRREQERTLFLTGESKNVSRETSKPKTSKTNTHVVKKGDTLSEIAKKIKTSTKTLLELNPTIKNPNKIYVGQRINVGGSPVKSTLKYKIKRGETLTGIAKKNKTTVSQLMKLNPNIKNANNIYAGQTIRLK	Firmicutes	Bacillus subtilis	1423
ABC40416.1	DQ289555.1	ATGGAAATCCAAAAAAAATTAGTTGATCCAAGTAAGTATGGTACAAAGTGTCCGTATACAATGAAGCCTAAATATATCACTGTTCACAACACATATAATGATGCTCCAGCTGAAAATGAAGTGAGTTACATGATTAGTAACAATAATGAGGTGTCGTTTCATATTGCAGTAGATGACAAGAAAGCGATTCAAGGTATTCCGTTGGAACGTAATGCATGGGCTTGCGGAGACGGCAATGGTTCGGGGAATCGTCAATCCATTTCTGTAGAAATCTGTTATTCAAAATCAGGAGGAGATAGATACTATAAAGCTGAGGATAATGCTGTTGATGTTGTACGACAACTTATGTCTATGTACAATATTCCGATTGAAAATGTTCGAACTCATCAATCCTGGTCA…	17784	18485	1	Q2LIG8	MEIQKKLVDPSKYGTKCPYTMKPKYITVHNTYNDAPAENEVSYMISNNNEVSFHIAVDDKKAIQGIPLERNAWACGDGNGSGNRQSISVEICYSKSGGDRYYKAEDNAVDVVRQLMSMYNIPIENVRTHQSWSGKYCPHRMLAEGRWGAFIQKVKNGNVATTSPTKQNIIQSGAFSPYETPDVMGALTSLKMTADFILQSDGLTYFISKPTSDAQLKAMKEYLDRKGWWYEVK	Firmicutes	Bacillus anthracis	1392
ABC40416.1	DQ289555.1	ATGGAAATCCAAAAAAAATTAGTTGATCCAAGTAAGTATGGTACAAAGTGTCCGTATACAATGAAGCCTAAATATATCACTGTTCACAACACATATAATGATGCTCCAGCTGAAAATGAAGTGAGTTACATGATTAGTAACAATAATGAGGTGTCGTTTCATATTGCAGTAGATGACAAGAAAGCGATTCAAGGTATTCCGTTGGAACGTAATGCATGGGCTTGCGGAGACGGCAATGGTTCGGGGAATCGTCAATCCATTTCTGTAGAAATCTGTTATTCAAAATCAGGAGGAGATAGATACTATAAAGCTGAGGATAATGCTGTTGATGTTGTACGACAACTTATGTCTATGTACAATATTCCGATTGAAAATGTTCGAACTCATCAATCCTGGTCA…	17784	18485	1	Q2LIG8	MEIQKKLVDPSKYGTKCPYTMKPKYITVHNTYNDAPAENEVSYMISNNNEVSFHIAVDDKKAIQGIPLERNAWACGDGNGSGNRQSISVEICYSKSGGDRYYKAEDNAVDVVRQLMSMYNIPIENVRTHQSWSGKYCPHRMLAEGRWGAFIQKVKNGNVATTSPTKQNIIQSGAFSPYETPDVMGALTSLKMTADFILQSDGLTYFISKPTSDAQLKAMKEYLDRKGWWYEVK	Firmicutes	Bacillus cereus ATCC 4342	526977
ABC40469.1	DQ289556.1	ATGGAAATCCAAAAAAAATTAGTTGATCCAAGTAAGTATGGTACAAAGTGTCCGTATACAATGAAGCCTAAATATATCACTGTTCACAACACATATAATGATGCTCCAGCTGAAAATGAAGTGAGTTACATGATTAGTAACAATAATGAGGTGTCGTTTCATATTGCAGTAGATGACAAGAAAGCGATTCAAGGTATTCCGTTGGAACGTAATGCATGGGCTTGCGGAGACGGCAATGGTTCGGGGAATCGTCAATCCATTTCTGTAGAAATCTGTTATTCAAAATCAGGAGGAGATAGATACTATAAAGCTGAGGATAATGCTGTTGATGTTGTACGACAACTTATGTCTATGTACAATATTCCGATTGAAAATGTTCGAACTCATCAATCCTGGTCA…	17784	18485	1	Q2LIB5	MEIQKKLVDPSKYGTKCPYTMKPKYITVHNTYNDAPAENEVSYMISNNNEVSFHIAVDDKKAIQGIPLERNAWACGDGNGSGNRQSISVEICYSKSGGDRYYKAEDNAVDVVRQLMSMYNIPIENVRTHQSWSGKYCPHRMLAEGRWGAFIQKVKNGNVATTSPTKQNIIQSGAFSPYETPDVMGALTSLKMTADFILQSDGLTYFISKPTSDAQLKAMKEYLDRKGWWYEVK	Firmicutes	Bacillus cereus ATCC 4342	526977
ABA42708.1	DQ150593.1	ATGGAAATCCAAAAAAAATTAGTTGATCCAAGTAAGTATGGTACAAAGTGTCCGTATACAATGAAGCCTAAATATATCACTGTTCACAACACATATAATGATGCTCCAGCTGAAAATGAAGTGAGTTACATGATTAGTAACAATAATGAGGTGTCGTTTCATATTGCAGTAGATGACAAGAAAGCGATTCAAGGTATTCCGTTGGAACGTAATGCATGGGCTTGCGGAGACGGCAATGGTTCGGGGAATCGTCAATCCATTTCTGTAGAAATCTGTTATTCAAAATCAGGAGGAGATAGATACTATAAAGCTGAGGATAATGCTGTTGATGTTGTACGACAACTTATGTCTATGTACAATATTCCGATTGAAAATGTTCGAACTCATCAATCCTGGTCA…	17646	18347	1	Q2I8E6	MEIQKKLVDPSKYGTKCPYTMKPKYITVHNTYNDAPAENEVSYMISNNNEVSFHIAVDDKKAIQGIPLERNAWACGDGNGSGNRQSISVEICYSKSGGDRYYKAEDNAVDVVRQLMSMYNIPIENVRTHQSWSGKYCPHRMLAEGRWGAFIQKVKNGNVATTSPTKQNIIQSGAFSPYETPDVMGALTSLKMTADFILQSDGLTYFISKPTSDAQLKAMKEYLDRKGWWYEVK	Firmicutes	Bacillus anthracis	1392
ABA42708.1	DQ150593.1	ATGGAAATCCAAAAAAAATTAGTTGATCCAAGTAAGTATGGTACAAAGTGTCCGTATACAATGAAGCCTAAATATATCACTGTTCACAACACATATAATGATGCTCCAGCTGAAAATGAAGTGAGTTACATGATTAGTAACAATAATGAGGTGTCGTTTCATATTGCAGTAGATGACAAGAAAGCGATTCAAGGTATTCCGTTGGAACGTAATGCATGGGCTTGCGGAGACGGCAATGGTTCGGGGAATCGTCAATCCATTTCTGTAGAAATCTGTTATTCAAAATCAGGAGGAGATAGATACTATAAAGCTGAGGATAATGCTGTTGATGTTGTACGACAACTTATGTCTATGTACAATATTCCGATTGAAAATGTTCGAACTCATCAATCCTGGTCA…	17646	18347	1	Q2I8E6	MEIQKKLVDPSKYGTKCPYTMKPKYITVHNTYNDAPAENEVSYMISNNNEVSFHIAVDDKKAIQGIPLERNAWACGDGNGSGNRQSISVEICYSKSGGDRYYKAEDNAVDVVRQLMSMYNIPIENVRTHQSWSGKYCPHRMLAEGRWGAFIQKVKNGNVATTSPTKQNIIQSGAFSPYETPDVMGALTSLKMTADFILQSDGLTYFISKPTSDAQLKAMKEYLDRKGWWYEVK	Firmicutes	Bacillus cereus	1396
ABB02702.1	DQ198146.1	ATGACAGACAGTATTCAAGAAATGCGAAAACTACAATCGATACCAGTTCGCTACGACATGGGCGACAGATACGGAAATGATGCTGACAGAGACGGCAGGATTGAGATGGACTGCTCATCTGCCGTTTCAAAAGCGCTTGGAATTAGTATGACAAACAATACAGAGACATTGCAACAAGCATTGCCTGCAATTGGTTATGGTAAAATCCATGATGCGGTTGATGGCACATTTGATATGCAAGCTTATGATGTGATTATTTGGGCGCCACGTGACGGTTCTAGCTCGTTAGGAGCATTTGGCCATGTACTTATTGCGACAAGTCCAACAACGGCAATCCATTGCAATTATGGATCAGATGGCATCACAGAAAATGACTATAATTATATTTGGGAAATTAAT…	10609	11319	1	Q2I7P1	MTDSIQEMRKLQSIPVRYDMGDRYGNDADRDGRIEMDCSSAVSKALGISMTNNTETLQQALPAIGYGKIHDAVDGTFDMQAYDVIIWAPRDGSSSLGAFGHVLIATSPTTAIHCNYGSDGITENDYNYIWEINGRPREIVFRKGVTQTQATVTSQFERELDVNARLTVSDKPYYEATLSEDYYVEAGPRIDSQDKELIKAGTRVRVYEKLNGWSRINHPESAQWVEDSYLVDATEM	Firmicutes	Streptococcus uberis	1349
AAZ32275.1	AY855346.1	ATGAAAATAGGTGTAAATTGTGGACATACAAAAACAGGAGCAGGAAGTGGAGCTATAGGTAAAATAAATGAATCAATAGAAACTAGGAATGTAGGATATAAAGTAATAGATAAATTAAAAACTCTAGGTAACAATGTAGTTGATTGTACTATAGATAAAGCATCTACACAAAGTGAGTGTTTGTCTAAAATAGCAACACAAGCAAATAGACAAGATTTAGATTGGTTTATAAGCATACATTTTAATGCAGGAAAAGGACGAGGATGCGAAGTTTACACATACAAAGGCAAACAGTATCAAGATGCTATAGACGTTTGTAAAAAAATCTCTGATTTAGGATTTACAAATCGAGGGGTAAAAGATGGAAGTGGATTATATGTAGTAAAGAAAACAAAAGCT…	24719	25534	1	Q24LG3	MKIGVNCGHTKTGAGSGAIGKINESIETRNVGYKVIDKLKTLGNNVVDCTIDKASTQSECLSKIATQANRQDLDWFISIHFNAGKGRGCEVYTYKGKQYQDAIDVCKKISDLGFTNRGVKDGSGLYVVKKTKAKSMLIEVCFVDSEDANKYLSLGADKLATAIVEAITKHISSAEENNYNRYKHTIVYSGDDKVSADILGLYYKRKKESYLVTDIKDYKPHRTQNLYVIGGVTCNKMKEMSKTTGEKFTQLYGNDVWSTMDKAIEFVKEKL	Firmicutes	Clostridioides difficile	1496
ABD78837.1	DQ320509.1	ATGCTTAAAATGGTTGATGTATATAGTGGAAGCCCTAGAAGTTTTGCAACTCAAAGTGGTACTGATATCACTATGGTAAAAGCTACTCAAGGAACTTACTATGTAAACCCATACTGTGATACCGATTATCAGGCTGCTAAGAAAGCTGGGAAAATGCTCGGTGTCTACCACTATGCAGGTGGCGGAGATCCGTCTGTTGAAGCGAATTTCTTCTATAAAAATACTAAGAACTATGTAGGCGAAGCCGTTCCTGCTCTTGACTGGGAAGACTACCAAAACCCTAAGTATGGTAAAGACTCAAATTGGTGTCGAAAGTTCGTTGACAAGTATCATGAACTAACTGGTGTATGGCCACTCATCTATACTGGTCAAGCTGCACTTCCTGAAGTAGGTAACTGC…	36762	37502	1	Q20DB2	MLKMVDVYSGSPRSFATQSGTDITMVKATQGTYYVNPYCDTDYQAAKKAGKMLGVYHYAGGGDPSVEANFFYKNTKNYVGEAVPALDWEDYQNPKYGKDSNWCRKFVDKYHELTGVWPLIYTGQAALPEVGNCAKDCGLWLAWYATMNWSSWTLPNVSFNVSPWPTYTIWQFTGGDMDRNVVNTTKEGWLKLAKPNVDGRPSSQPAPSETKPRPEVKKWTDDLGDTWYSEKGTFVTGGAINLRYGS	Firmicutes	Lactobacillus gasseri	1596
ABE67284.1	DQ398042.2	ATGGCCGATCGTTTCTTCCCGATGCGCGACGGGACTTACACCCTGTCGTCCGGGTTCGGAGCTCGCTGGGGAACACAGCACCGCGGGCTCGACTTCGCCGCCAAGGACGGAACGCCGATCTATGCGGCGCAGGCCGGCACCGTGGCCTATATCGGGCCGGCGCAAGGCTTCGGGCAATGGATCGTGATTGACCACCCGGCCGCGGACGGCGCCGGCACAACTGTCTACGGGCACATGTGGAACGCGTTCGCGACCGGGCTCAAGGCCGGCGATCGCGTCCAGGCCGGCCAACTCATTGCCTACGTCGGCGCCAACGGGCAGTCGACGGGCCCGCACCTGCACTTCGAAGTTCATCCGACCGTGTGGCGCCAAGGCTCCCAGATCGACCCGCTGCCGTGG…	23880	25196	1	Q1A0Q2	MADRFFPMRDGTYTLSSGFGARWGTQHRGLDFAAKDGTPIYAAQAGTVAYIGPAQGFGQWIVIDHPAADGAGTTVYGHMWNAFATGLKAGDRVQAGQLIAYVGANGQSTGPHLHFEVHPTVWRQGSQIDPLPWLHGSRNPGDAPAPAPADPPASAPLGGQRMQDPFTGEVWSPNRSVRQKPAPRWIAIHTQEGGRTARDLCEGWLAKRESQVSYHVAVDDREILKVVAESDRPWAAANANDYAFHVVAAGSYAGWSRGKWLETDASDGKNEDVELTNLAKVCAWWCQKYGIPAEWIGGRGVPWGLDGICGHEDFGAWGGGHHDPGPGFPADELIRRVRALLGGSTPEPLPPAPPVALPGTNPDQYAGVLLYRGRPGQDPRQVRVLQTRLKRAYSKLDVD…	Actinobacteria	Mycobacterium	1763
ABE67284.1	DQ398042.2	ATGGCCGATCGTTTCTTCCCGATGCGCGACGGGACTTACACCCTGTCGTCCGGGTTCGGAGCTCGCTGGGGAACACAGCACCGCGGGCTCGACTTCGCCGCCAAGGACGGAACGCCGATCTATGCGGCGCAGGCCGGCACCGTGGCCTATATCGGGCCGGCGCAAGGCTTCGGGCAATGGATCGTGATTGACCACCCGGCCGCGGACGGCGCCGGCACAACTGTCTACGGGCACATGTGGAACGCGTTCGCGACCGGGCTCAAGGCCGGCGATCGCGTCCAGGCCGGCCAACTCATTGCCTACGTCGGCGCCAACGGGCAGTCGACGGGCCCGCACCTGCACTTCGAAGTTCATCCGACCGTGTGGCGCCAAGGCTCCCAGATCGACCCGCTGCCGTGG…	23880	25196	1	Q1A0Q2	MADRFFPMRDGTYTLSSGFGARWGTQHRGLDFAAKDGTPIYAAQAGTVAYIGPAQGFGQWIVIDHPAADGAGTTVYGHMWNAFATGLKAGDRVQAGQLIAYVGANGQSTGPHLHFEVHPTVWRQGSQIDPLPWLHGSRNPGDAPAPAPADPPASAPLGGQRMQDPFTGEVWSPNRSVRQKPAPRWIAIHTQEGGRTARDLCEGWLAKRESQVSYHVAVDDREILKVVAESDRPWAAANANDYAFHVVAAGSYAGWSRGKWLETDASDGKNEDVELTNLAKVCAWWCQKYGIPAEWIGGRGVPWGLDGICGHEDFGAWGGGHHDPGPGFPADELIRRVRALLGGSTPEPLPPAPPVALPGTNPDQYAGVLLYRGRPGQDPRQVRVLQTRLKRAYSKLDVD…	Actinobacteria	Corynebacteriales	85007
ABE67531.1	DQ398050.1	GTGACCACGAAAGATCAAGTCGCCCAAATCACTATCGCCGAAGCCAAGGCGCGCGGCTACACCCGCAGCGAATGCCTGGCGATCATGTCCACCTTCTACCAAGAGTCCGGCTGGAACGACACCATCTGGGACCCGACCCACACCACCTACGGCATTGCCCAACAGGACGGCTCCTACCCACACCGCTTCGACGGTGCCGCAGCCCAAATCAAAGGCTTCTTCGACAAGCTCGACGTGTGGCGCGCCAAACCCGGTGCCAGCACCGATATATGGCTGAACATCTGCTGGATGCAGCAGGCCCCCAACTGGCCCAGCGCTGACTACTGGTACGCCAACGGCCGCCGCGCCTACCTCACCGAAATCAAGTCACGCATCGCCACCGTCACCCCCTACCTCGAC…	26306	27499	1	Q19YM3	MTTKDQVAQITIAEAKARGYTRSECLAIMSTFYQESGWNDTIWDPTHTTYGIAQQDGSYPHRFDGAAAQIKGFFDKLDVWRAKPGASTDIWLNICWMQQAPNWPSADYWYANGRRAYLTEIKSRIATVTPYLDKYWPADGGTAVPDEPRPDFNEFPIWSANNSSRSGKPTMFLIHTQEGGGGDAAAENLAKWFQNANGVSYHYTISQASDGGVTVVDCVDTDRAAWSVGNANSISINLCFAGSRAAWSREQWMKQSNAIDVAAYLAVQDAKKYGFEPLVVPPPYVNGHPGISDHRWVTDVFKWGTHTDVGDWFPWDYFTERVAFWANGGASEPEPPKVKRFPDDWTDRELAVETLRQQRGYALDGWPQLGGRTVVDVLGAIGEKLGIEGCYDVKGKS	Actinobacteria	Mycobacterium	1763
ABE67531.1	DQ398050.1	GTGACCACGAAAGATCAAGTCGCCCAAATCACTATCGCCGAAGCCAAGGCGCGCGGCTACACCCGCAGCGAATGCCTGGCGATCATGTCCACCTTCTACCAAGAGTCCGGCTGGAACGACACCATCTGGGACCCGACCCACACCACCTACGGCATTGCCCAACAGGACGGCTCCTACCCACACCGCTTCGACGGTGCCGCAGCCCAAATCAAAGGCTTCTTCGACAAGCTCGACGTGTGGCGCGCCAAACCCGGTGCCAGCACCGATATATGGCTGAACATCTGCTGGATGCAGCAGGCCCCCAACTGGCCCAGCGCTGACTACTGGTACGCCAACGGCCGCCGCGCCTACCTCACCGAAATCAAGTCACGCATCGCCACCGTCACCCCCTACCTCGAC…	26306	27499	1	Q19YM3	MTTKDQVAQITIAEAKARGYTRSECLAIMSTFYQESGWNDTIWDPTHTTYGIAQQDGSYPHRFDGAAAQIKGFFDKLDVWRAKPGASTDIWLNICWMQQAPNWPSADYWYANGRRAYLTEIKSRIATVTPYLDKYWPADGGTAVPDEPRPDFNEFPIWSANNSSRSGKPTMFLIHTQEGGGGDAAAENLAKWFQNANGVSYHYTISQASDGGVTVVDCVDTDRAAWSVGNANSISINLCFAGSRAAWSREQWMKQSNAIDVAAYLAVQDAKKYGFEPLVVPPPYVNGHPGISDHRWVTDVFKWGTHTDVGDWFPWDYFTERVAFWANGGASEPEPPKVKRFPDDWTDRELAVETLRQQRGYALDGWPQLGGRTVVDVLGAIGEKLGIEGCYDVKGKS	Actinobacteria	Mycolicibacterium smegmatis	1772
ABE67955.1	DQ398053.1	GTGCCCGCATACACACAGGACGGCATCGCCATCGGCATCATCGCCGAGGGGCGACGTTCGCGGTCTGGAGAAGGCCAGCTTGATCACCCGGTGATCAGCGAGAAGGGCATTGTCATCGCGCTCGCCGTCGCCCTGGTCGAGACCAACCTCAAGATGTACGCCAATCGGTCGGACCCGGAGAGCCTCAATTTCCCGCACGACGCGGTCGGCAGCGACGCCAACAGCGTCGGCGTCTTCCAGCAGCGCGCTCCCTGGTGGGGCACGGTCGCCGATCGCATGGACGTCGCGCGCAGCGCGGCGATGTTCTACAACAGCCTGTATCGCCAGCGCGTCGGCGGCGCCGACTACAACACCGATCGGGTCTCTCCCGGTACCTGGGGCCAGATGGTCCAGCAGTCC…	141172	142602	1	Q19X58	MPAYTQDGIAIGIIAEGRRSRSGEGQLDHPVISEKGIVIALAVALVETNLKMYANRSDPESLNFPHDAVGSDANSVGVFQQRAPWWGTVADRMDVARSAAMFYNSLYRQRVGGADYNTDRVSPGTWGQMVQQSAFPDRYDKRMAEARQIYDRLKDRVVGGAPTPPPITAPDPNWRGDPVWLKEVLEAAGLVCHVYDGAYNRGHGDFGEIWGVVAHHTGSFGETPKGIAQHPSLGLASQLYLGRNGEYTLCGVGIAWHAGQGSYPGLPTNDANRLTIGIEAANDGGGSPPGKRDAWSDVQYNAYVRGVAAILRKLGRDSSRVIGHKEWAGTAQGKWDPGGIDMNTFRADVARVMGELGTSTDPVLELLAMPTNQEKLDFIYNEESKKFASRSIYRTPGEG…	Actinobacteria	Mycobacterium	1763
ABE67955.1	DQ398053.1	GTGCCCGCATACACACAGGACGGCATCGCCATCGGCATCATCGCCGAGGGGCGACGTTCGCGGTCTGGAGAAGGCCAGCTTGATCACCCGGTGATCAGCGAGAAGGGCATTGTCATCGCGCTCGCCGTCGCCCTGGTCGAGACCAACCTCAAGATGTACGCCAATCGGTCGGACCCGGAGAGCCTCAATTTCCCGCACGACGCGGTCGGCAGCGACGCCAACAGCGTCGGCGTCTTCCAGCAGCGCGCTCCCTGGTGGGGCACGGTCGCCGATCGCATGGACGTCGCGCGCAGCGCGGCGATGTTCTACAACAGCCTGTATCGCCAGCGCGTCGGCGGCGCCGACTACAACACCGATCGGGTCTCTCCCGGTACCTGGGGCCAGATGGTCCAGCAGTCC…	141172	142602	1	Q19X58	MPAYTQDGIAIGIIAEGRRSRSGEGQLDHPVISEKGIVIALAVALVETNLKMYANRSDPESLNFPHDAVGSDANSVGVFQQRAPWWGTVADRMDVARSAAMFYNSLYRQRVGGADYNTDRVSPGTWGQMVQQSAFPDRYDKRMAEARQIYDRLKDRVVGGAPTPPPITAPDPNWRGDPVWLKEVLEAAGLVCHVYDGAYNRGHGDFGEIWGVVAHHTGSFGETPKGIAQHPSLGLASQLYLGRNGEYTLCGVGIAWHAGQGSYPGLPTNDANRLTIGIEAANDGGGSPPGKRDAWSDVQYNAYVRGVAAILRKLGRDSSRVIGHKEWAGTAQGKWDPGGIDMNTFRADVARVMGELGTSTDPVLELLAMPTNQEKLDFIYNEESKKFASRSIYRTPGEG…	Actinobacteria	Mycolicibacterium smegmatis	1772
ABF22588.1	DQ490056.1	ATGAATATCACAGACGCGGGCTTACGCGGTTACGACCCTAAAGGCATTGTTATTCATAATGACGCCGGGAGCGACTACGCAACCCCAAACTTTTATAGAAACTGGCTTCCACCACGTAACAAAGAATTGGGTTTTGCTCATGTTTATATGTCAAACACTGATAGATTACAAGCAGCAGACTTCAATTTAAAAGCATGGCACGCCGGAAATAGCTACGCTAATGCTAACTACGCGTCGTGGGAGGTTTGCCAATCTAGCGGGAACTTAGCACAGTTCCTTAAAAATGAACAAGCGGTATTAGATGATGTAGCTAAATACATGAAACAATGGGGGCTAACCCCAAATCGTGACACAGTAAAATTACACCGTGAACTCTCTAGCACAAGTTGTCCGGCTAGA…	22146	22916	1	Q0GXT8	MNITDAGLRGYDPKGIVIHNDAGSDYATPNFYRNWLPPRNKELGFAHVYMSNTDRLQAADFNLKAWHAGNSYANANYASWEVCQSSGNLAQFLKNEQAVLDDVAKYMKQWGLTPNRDTVKLHRELSSTSCPARSVSVHGNTLEATRTYFINELQRRIGASNNANISNPQNNNSDNSLFIPNYTPEEEIQDMMLFYTVDTKRWYISDGVNIRYIRTTRVLASYQDKWAKMKLKTDNVLQVELDTEFGKAATSTAAPK	Firmicutes	Lactococcus lactis	1358
AAY97824.1	DQ054536.1	ATGAATATAACTAATGCTGGCGTTCGTGGGCATAATCCTACTGGGGTTGTAATTCATAATGACGCAGGCTCAAATGGTGCTAACACTGGTTTCTATAATAGTTGGCTACCTACACATAACCCTGAAAATGGTTTTGCTCATGTCTATATCGCTTCTGACGGACGATTGCAGGCTTCTGACTTCTCTAACAAGGCATGGCATTGCGCTAACTCATACGGTAATGCTAACTATGCTAGTTGGGAAGTATGCCAATCAGAGGGAGATTTAAGCCAGTTCTTGAAGAATGAACAAGCGGTACTAGATGATGTAGCTAAGTACATGAAACAATGGGGCTTAACTCCTGATCGTAATACCGTTAAACTACATCAAGAACTTTCAAGCACAAGTTGCCCTAGACGG…	15285	15986	1	Q09YE7	MNITNAGVRGHNPTGVVIHNDAGSNGANTGFYNSWLPTHNPENGFAHVYIASDGRLQASDFSNKAWHCANSYGNANYASWEVCQSEGDLSQFLKNEQAVLDDVAKYMKQWGLTPDRNTVKLHQELSSTSCPRRSVEVHGGTLESCRSYFIAELNKRLTGKTESKQNEKEIEMYLIYCTDTKRYYVSNGVSVRYVRSTRMLENYQNKWGKLNLPKDTMLQVELDAEFGPNATKP	Firmicutes	Lactococcus lactis subsp. lactis Il1403	272623
ABB77588.1	DQ227763.1	ATGAATATAACTAATGCTGGCGTTCGTGGGTATAATCCTACCGGGGTTGTAATCCACAATGATGCTGGGTCAAATGGTGCTAACGCCAGTTTCTATGATGATTGGCTACCTAAGCAAAACCCAGAAAATGGCTTTGCTCATGTTTATATTGGAAACGACGGACGATTACAGGCTTCTGACTTCTCTAATATGGCATATCATTGTGCTAACTCATATGGTAATGCAAATTATGCCAGCTGGGAAGTCTGCCAATCAGAGGGCGATTTAAACCAGTTCTTGAGAAATGAGCAAGCGGTACTAGATGACGTGGCTAAGTACATGAAACAATGGGGGTTAACTCCTAATCGTGATACTGTTAAATTACACCAAGAACTATCAGCAACTTCATGCCCTAGACGT…	16267	17043	1	Q09WT3	MNITNAGVRGYNPTGVVIHNDAGSNGANASFYDDWLPKQNPENGFAHVYIGNDGRLQASDFSNMAYHCANSYGNANYASWEVCQSEGDLNQFLRNEQAVLDDVAKYMKQWGLTPNRDTVKLHQELSATSCPRRSVEVHGGTVESCRSYFIAELNKRLTGQTSGTVNNTQTNTELEDDDLMKFTYQVNTKDGKPAGGISYFNGTKVIGLTNGDQWTIVKQIYKDTTGKDLKHYVWNEGAPWHLRFLQANNIKVEMAPNK	Firmicutes	Lactococcus lactis	1358
ABB77641.1	DQ227764.1	ATGAATATAACTAATGCTGGCGTTCGTGGGTATAATCCTACCGGGGTTGTAATCCACAATGATGCTGGGTCAAATGGTGCTAACGCCAGTTTCTATGATGATTGGCTACCTAAGCAAAACCCAGAAAATGGCTTTGCTCATGTTTATATTGGAAACGACGGAAGATTGCAGGCTTCTGACTTCTCTAACATGGCATGGCATTGTGCTAACTCATACGGTAATGCAAATTATGCCAGTTGGGAAGTATGCCAATCAGAGGGCGATTTAAATCAGTTCTTGAGAAATGAGCAAGCGGTACTAGATGATGTAGCTAAGTACATGAAACAATGGGGGCTAACTCCTAATCGTGATACTGTGAAGCTACATCAGGAGTTATCATCTACTTCATGCCCTAGACGT…	15029	15790	1	Q09WN0	MNITNAGVRGYNPTGVVIHNDAGSNGANASFYDDWLPKQNPENGFAHVYIGNDGRLQASDFSNMAWHCANSYGNANYASWEVCQSEGDLNQFLRNEQAVLDDVAKYMKQWGLTPNRDTVKLHQELSSTSCPRRSVEAHGGTVESCRSYFITELNKRLTGQTSGTVAVNNTQTNTELEDDDLMKFTYTNGDKTTYYFNGEKVIALSHPDQLAIVRKTYKETTGKDLKNFDWKGSPIDIRFMQANGIDKPIIAKK	Firmicutes	Lactococcus lactis	1358
BAF95158.1	AB370268.1	ATGCAAGCAAAATTAACTAAAAAAGAGTTTATAGAGTGGTTGAAAACTTCTGAGGGAAAACAATTCAATGTGGACTTATGGTATGGATTTCAATGCTTTGATTATGCCAATGCTGGTTGGAAAGTTTTGTTTGGATTACTTCTAAAAGGTTTAGGTGCAAAAGATATACCATTTGCAAACAATTTCGATGGACTAGCTACTGTATACCAAAATACACCGGACTTTTTGGCACAACCCGGCGACATGGTTGTATTCGGTAGCAATTACGGTGCAGGATACGGACACGTAGCATGGGTAATTGAAGCAACTTTAGATTATATCATTGTATATGAGCAGAATTGGCTAGGCGGTGGCTGGACTGACAGAATCGAACAACCCGGCTGGGGTTGGGAAAAAGTT…	40527	41972	1	Q08JW9	MQAKLTKKEFIEWLKTSEGKQFNVDLWYGFQCFDYANAGWKVLFGLLLKGLGAKDIPFANNFDGLATVYQNTPDFLAQPGDMVVFGSNYGAGYGHVAWVIEATLDYIIVYEQNWLGGGWTDRIEQPGWGWEKVTRRQHAYDFPMWFIRPNFKSETAPRSIQSPTQASKKETAKPQPKAVELKIIKDVVKGYDLPKRGGNPKGIVIHNDAGSKGATAEAYRNGLVNAPLSRLEAGIAHSYVSGNTVWQALDESQVGWHTANQLGNKYYYGIEVCQSMGADNATFLKNEQATFQECARLLKKWGLPANRNTIRLHNEFTSTSCPHRSSVLHTGFDPVTRGLLPEDKQLQLKDYFIKQIRVYMDGKIPVATVSNESSASSNTVKPVASAWKRNKYGTYYMEE…	Firmicutes	Staphylococcus aureus	1280
BAF33253.1	AB254389.1	ATGCAAGCAAAATTAACTAAAAAAGAGTTTATAGAGTGGTTGAAAACTTCTGAGGGAAAACAATTCAATGTGGACTTATGGTATGGATTTCAATGCTTTGATTATGCCAATGCTGGTTGGAAAGTTTTGTTTGGATTACTTCTAAAAGGTTTAGGTGCAAAAGATATACCATTTGCAAACAATTTCGATGGACTAGCTACTGTATACCAAAATACACCGGACTTTTTGGCACAACCCGGCGACATGGTTGTATTCGGTAGCAATTACGGTGCAGGATACGGACACGTAGCATGGGTAATTGAAGCAACTTTAGATTATATCATTGTATATGAGCAGAATTGGCTAGGCGGTGGCTGGACTGACAGAATCGAACAACCCGGCTGGGGTTGGGAAAAAGTT…	1	1446	1	Q08JW9	MQAKLTKKEFIEWLKTSEGKQFNVDLWYGFQCFDYANAGWKVLFGLLLKGLGAKDIPFANNFDGLATVYQNTPDFLAQPGDMVVFGSNYGAGYGHVAWVIEATLDYIIVYEQNWLGGGWTDRIEQPGWGWEKVTRRQHAYDFPMWFIRPNFKSETAPRSIQSPTQASKKETAKPQPKAVELKIIKDVVKGYDLPKRGGNPKGIVIHNDAGSKGATAEAYRNGLVNAPLSRLEAGIAHSYVSGNTVWQALDESQVGWHTANQLGNKYYYGIEVCQSMGADNATFLKNEQATFQECARLLKKWGLPANRNTIRLHNEFTSTSCPHRSSVLHTGFDPVTRGLLPEDKQLQLKDYFIKQIRVYMDGKIPVATVSNESSASSNTVKPVASAWKRNKYGTYYMEE…	Firmicutes	Staphylococcus aureus	1280
AEQ34462.1	JF966203.1	ATGGCATTAGAAGCTAATAAGTATCCAAAAGAAAAAACGATTGTCGATATTTCCCATCATAATGCGGATATCGATTTTGATACAGCGAAGAATTATGTAAGCATGTTTATCGCTCGTACAGGTGACGGACATCGATACAATTCAAATGGAGAGTTACAAGGTGTGGTTGACCGCAAGTATAAAACATTTGTGGCAAACATGAAAGCTCGTGGTATCCCGTTCGGTAACTACATGTTTAACCGTTTCTCTGGAGTAGCATCAGCTAAACAAGAAGCAGAATTTTTCTGGAATTACGGAGATAAGGATGCAACTGTTTGGGTATGTGACGCAGAGGTTTCTACAGCTCCGAATATGAAAGAATGTATTCAAGTGTTTATTGACCGATTAAAAGAGTTAGGT…	152290	153384	-1	P89927	MALEANKYPKEKTIVDISHHNADIDFDTAKNYVSMFIARTGDGHRYNSNGELQGVVDRKYKTFVANMKARGIPFGNYMFNRFSGVASAKQEAEFFWNYGDKDATVWVCDAEVSTAPNMKECIQVFIDRLKELGAKKVGLYIGHHKYQEFGGKDVNCDFTWIPRYGNKPAFACDLWQWTEYGNIAGIGKCDINVLYGDKPMSFFTEKEGAKETLVPALNKVVTYEVGTNLIPEIQDKLAFLGYEARINFTGLGDGLVSIETSHQVGAELDKLTAWLDERGWAYYYTSSKEGYNGKSKVVTYDMGTNKIPELSNVLAYQGMQTAIVFTGKGDGLIRLESTPLDESRLQNFKNILEAQKIAYYMYSE	Firmicutes	Bacillus cereus	1396
CAA72267.1	Y11478.1	ATGCAAATCAAACAAATGTTAGTACCAGAATATAAATATGAATTATTGTGTCCTAATCCTATGACACCAACTGAAATTACTCTCCATAATACTTATAATGATGCACCAGCCATAAACGAACGTAATAACGTAGCTAATAACTCACAAGGAACAAGTTTTCACGTCGTTGTAGATGATAAAGAAGCGATCCAATTAATTCCATTCAATCGCAATGCCTGGCACGCTGGAGACGGAGGAAGCGGACGCGGTAACCGTCATTCTATCGGAGTTGAAATCTGTTATTCTAAATCTGGTGGCCCGCGTTATGAACAAGCTGTACGAAATGCGATCATCGTTATTAGACAGTTAATGGATCAGTTTAACATCCCGATTGATCGTGTTAAAACACACCAAGAACGA…	99	890	1	P89924	MREVDYMQIKQMLVPEYKYELLCPNPMTPTEITLHNTYNDAPAINERNNVANNSQGTSFHVVVDDKEAIQLIPFNRNAWHAGDGGSGRGNRHSIGVEICYSKSGGPRYEQAVRNAIIVIRQLMDQFNIPIDRVKTHQERNGKYCPHRMLAEGRVGWFKQQLVSGDYVPPTPIPQPEPQLPSGQYDSSWFTKESGTFTLNTTINLRTAPFSNAPLIATLSKGQQVSYDGYGIELDGHVWIRQPRANGTYGYMATGESANGKRVDYWGSFK	Firmicutes	Bacillus cereus	1396
CAA72264.1	Y11476.1	ATGTATAATGAAGTTACTGTCCATGCCGGGCATACACAAGGCGGAGGAGCTAGTGGTAACGGGTATGAGGAGTCGGCGGTTGCCCGTCAATTCCTCCCTGTCCTATTGAATGCTTTTAAAGCAGTCGGACAGAAGGTAACAGACGTAACTGACAACGTAAGCACAACGCAGAACGCTAACCTTAATAGATTAGTAGCAAGTTGTAATGCTCGACCTGCTGCGGGGCGCTTGGATATCTCATTACACTTCAACGCTTCAGATGATGCAAGCGCAACAGGTGTAGAGGTATTGTATTACGACCAAGTTAACCTTGCTGACCGTGTATCCGAAAGTATCTCACGTGTAACAGGACTGCGTGACAGAGGACCAAAGGTAAGAAAAGACTTAGCTGTTCTTGCT…	683	1456	1	P89923	MYNEVTVHAGHTQGGGASGNGYEESAVARQFLPVLLNAFKAVGQKVTDVTDNVSTTQNANLNRLVASCNARPAAGRLDISLHFNASDDASATGVEVLYYDQVNLADRVSESISRVTGLRDRGPKVRKDLAVLARTNAPAILIELAFITNAEDMRKFFNNMQAIANAIVQTVTGKSVNIDPPVAKRTATIITTGGLGQEAAHQAIDMLFAKGWFGKVTVQSDGLAVLETGGLSGDKLQAAREYFTWRGWWTFDTVIEY	Firmicutes	Bacillus cereus	1396
CAA34300.1	X16178.1	ATAAAAGTATCACAAAACGGTTTGAACTTGATTAAAGAGTTTGAGGGTTGTAGGTTGACTGCTTATAAACCTGTACCGTGGGAACAAATGTACACTATCGGTTGGGGTCATTATGGAGTGACAGCAGGTACAACATGGACACAAGCTCAAGCAGATAGCCAGCTAGAGATTGACATCAATAATAAGTATGCACCTATGGTTGACGCTTACGTAAAAGGCAAAGCAAATCAAAATGAGTTTGACGCCTTAGTTTCATTGGCTTATAACTGTGGTAATGTTTTCGTTGCTGACGGTTGGGCGCCTTTCTCACATGCTTATTGTGCTTCAATGATACCGAAGTATCGTAATGCAGGCGGTCAAGTCTTACAAGGCTTAGTAAGACGCAGACAGGCAGAGCTT…	505	1185	1	P62693	MKVSQNGLNLIKEFEGCRLTAYKPVPWEQMYTIGWGHYGVTAGTTWTQAQADSQLEIDINNKYAPMVDAYVKGKANQNEFDALVSLAYNCGNVFVADGWAPFSHAYCASMIPKYRNAGGQVLQGLVRRRQAELNLFNKPVSSNSNQNNQTGGMIKMYLIIGLDNSGKAKHWYVSDGVSVRHVRTIRMLENYQNKWAKLNLPVDTMFIAEIEAEFGRKIDMASGEVK	Firmicutes	Lactococcus lactis	1358
AAA92182.1	L48605.1	ATAAAAGTATCACAAAACGGTTTGAACTTGATTAAAGAGTTTGAGGGTTGTAGGTTGACTGCTTATAAACCTGTACCGTGGGAACAAATGTACACTATCGGTTGGGGTCATTATGGAGTCACAGCAGGTACAACTTGGACACAAGCACAAGCTGATAGTCAGCTAGAGATTGACATCAATAATAAGTATGCACCTATGGTTGACGCTTACGTAAAAGGCAAAGCAAACCAAAACGAGTTTGACGCCTTAGTGTCATTGGCTTATAACTGTGGTAATGTTTTCGTTGCTGACGGTTGGGCGCCATTCAGTCATGCTTATTGTGCTTCAATGATTCCGAAGTATCGTAATGCAGGCGGTCAAGTCTTACAAGGCTTAGTAAGACGCAGACAGGCAGAGCTT…	7937	8617	1	P62692	MKVSQNGLNLIKEFEGCRLTAYKPVPWEQMYTIGWGHYGVTAGTTWTQAQADSQLEIDINNKYAPMVDAYVKGKANQNEFDALVSLAYNCGNVFVADGWAPFSHAYCASMIPKYRNAGGQVLQGLVRRRQAELNLFNKPVSSNSNQNNQTGGMIKMYLIIGLDNSGKAKHWYVSDGVSVRHVRTIRMLENYQNKWAKLNLPVDTMFIAEIEAEFGRKIDMASGEVK	Firmicutes	Lactococcus	1357
AAA92182.1	L48605.1	ATAAAAGTATCACAAAACGGTTTGAACTTGATTAAAGAGTTTGAGGGTTGTAGGTTGACTGCTTATAAACCTGTACCGTGGGAACAAATGTACACTATCGGTTGGGGTCATTATGGAGTCACAGCAGGTACAACTTGGACACAAGCACAAGCTGATAGTCAGCTAGAGATTGACATCAATAATAAGTATGCACCTATGGTTGACGCTTACGTAAAAGGCAAAGCAAACCAAAACGAGTTTGACGCCTTAGTGTCATTGGCTTATAACTGTGGTAATGTTTTCGTTGCTGACGGTTGGGCGCCATTCAGTCATGCTTATTGTGCTTCAATGATTCCGAAGTATCGTAATGCAGGCGGTCAAGTCTTACAAGGCTTAGTAAGACGCAGACAGGCAGAGCTT…	7937	8617	1	P62692	MKVSQNGLNLIKEFEGCRLTAYKPVPWEQMYTIGWGHYGVTAGTTWTQAQADSQLEIDINNKYAPMVDAYVKGKANQNEFDALVSLAYNCGNVFVADGWAPFSHAYCASMIPKYRNAGGQVLQGLVRRRQAELNLFNKPVSSNSNQNNQTGGMIKMYLIIGLDNSGKAKHWYVSDGVSVRHVRTIRMLENYQNKWAKLNLPVDTMFIAEIEAEFGRKIDMASGEVK	Firmicutes	Lactococcus lactis	1358
AAA32264.1	M60167.1	ATGACTAAAACTTATGGAGTAGACGTAGCAGTTTATCAGCCTATAGACTTAGCGGCTTACCACAAGGCGGGCGCAAGTTTTGCGATCGTAAAACTGACGGAAGGGGTTGACTATGTCAACCGAAGGGGGCCAAGCAGGTGGACAGCTCCAGGGCTAACCACCTCTACACTCATGCCTACCATTTCGCGCAGTTTTGGCTCATCTGTTAGCCGCGCCAAAAAAGAAGCGGCTTACTTCCTTAAGGAAGCCAAGAAGCAAGACATTAGCAAGAAACGGATGCTTTGGCTAGACTGGGAAGCCGGTAGCGGCAATGTGGTAACTGGGTCAAAGTCATCCAACACGGCGGCAATCCTGGACTTTATGGACGCGATTAAAGCCGCAGGCTGGCGGCCGGGTCTC…	289	897	1	P33486	MTKTYGVDVAVYQPIDLAAYHKAGASFAIVKLTEGVDYVNRRGPSRWTAPGLTTSTLMPTISRSFGSSVSRAKKEAAYFLKEAKKQDISKKRMLWLDWEAGSGNVVTGSKSSNTAAILDFMDAIKAAGWRPGLYSGASLMRTAIDTKQVVKKYGTCLWVASYPTMAAVSTADFGYFRQWTGSPSGSLPVTAWPGRRRERCSG	Firmicutes	Lactobacillus delbrueckii	1584
AAA50574.1	M34652.1	ATGGATATCGATAGAAACAGACTACGTACAGGCTTGCCCCAGGTTGGGGTGCAGCCTTATCGACAAGTACATGCTCACTCAACAGGTAACCGCAACTCAACCGTACAGAATGAAGCGGATTATCACTGGCGGAAAGACCCAGAATTAGGTTTTTTCTCGCACGTTGTTGGGAACTTTCGCATCATGCAGGTCGGACCTGTGAACAACGGAAGTTGGGATGTTGGGGGCGGTTGGAATGCTGAGACCTATGCAGCGGTTGAACTGATTGAAAGCCATTCAACTAAGGAAGAGTTTATGGCTGACTATCGCCTCTATATCGAATTGCTACGCAATCTAGCGGACGAAGCAGGCTTGCCGAAGACTCTTGATACAGACGACTTGGCAGGTATCAAGACGCAT…	298	1254	1	P32762	MDIDRNRLRTGLPQVGVQPYRQVHAHSTGNRNSTVQNEADYHWRKDPELGFFSHVVGNFRIMQVGPVNNGSWDVGGGWNAETYAAVELIESHSTKEEFMADYRLYIELLRNLADEAGLPKTLDTDDLAGIKTHEYCTNNQPNNHSDHVDPYPYLASWGISREQFKQDIENGLSAATGWQKNGTGYWYVHSDGSYSKDKFEKINGTWYYFDGSGYMLSDRWKKHTDGNWYYFDQSGEMATGWKKIADKWYYFDVEGAMKTGWVKYKDTWYYLDAKEGAMVSNAFIQSADGTGWYYLKPDGTLADKPEFTVEPDGLITVK	Firmicutes	Streptococcus pneumoniae	1313
AAA72845.1	M34780.1	ATGGTTAAGAAAAATGATTTATTTATAGACGTATCAAGCCACAACGGTTACGATATAACAGGAATTTTAGAGCAGATGGGAACAACAAACACGATTGTTAAAATCTCAGAAAGTACGACCTATTTAAACCCTTGCTTGTCTGCTCAAGTGGAACAGTCTACCCCTATTGGCTTTTATCACTTCGCACGCTTTGGCGGAGACGTAGCAGAAGCTGAAAGAGAAGCGCAGTTTTTCCTTGACAACGTGCCTACACAAGTTAAATACCTTGTATTGGACTATGAAGACGACCCAAGCGGAAACGCACAAGCCAACACTAACGCATGCTTACGCTTTATGCAGATGATTGCAGACGCTGGATATACACCTATTTATTATAGTTATAAACCTTTCACGCTTGAT…	52	1071	1	P19386	MVKKNDLFIDVSSHNGYDITGILEQMGTTNTIVKISESTTYLNPCLSAQVEQSTPIGFYHFARFGGDVAEAEREAQFFLDNVPTQVKYLVLDYEDDPSGNAQANTNACLRFMQMIADAGYTPIYYSYKPFTLDNVDYQQILAQFPNSLWIAGYGLNDGNADFEYFPSMDGIRWWQYSSNPFDKNIVLLDDEEDEKPKTAGTWKQDSKGWWFRRNNGSFPYNKWEKIGGVWYYFDSKGYCLTSEWLKDNEKWYYLKDNGAMVTGWVLVGSEWYYMDDSGAMVTGWVKYKNNWYYMTNERGNMVSNEFIKSGKGWYFMNTNGELADNPSFTKEPDGLITVA	Firmicutes	Streptococcus pneumoniae	1313
AAA72844.2	M34779.2	ATGGTTAAGAAAAATGATTTATTTGTAGACGTTGCAAGCCATCAAGGCTACGACATTTCAGGAATTTTAGAAGAAGCAGGGACAACAAACACAATTATTAAAGTGTCAGAAAGTACAAGCTATTTAAACCCTTGCTTGTCTGCTCAAGTGAGCCAGTCAAATCCTATCGGGTTTTATCATTTTGCTTGGTTTGGTGGAAATGAAGAAGAAGCAGAAGCAGAAGCACGCTATTTCCTTGATAACGTGCCTACACAAGTTAAATACCTTGTACTAGATTATGAAGACCATGCAAGCGCAAGCGTACAAAGAAACACTACCGCGTGCTTACGCTTTATGCAAATTATCGCAGAAGCTGGATATACACCTATTTATTATAGTTACAAACCGTTTACGCTTGAT…	286	1314	1	P19385	MVKKNDLFVDVASHQGYDISGILEEAGTTNTIIKVSESTSYLNPCLSAQVSQSNPIGFYHFAWFGGNEEEAEAEARYFLDNVPTQVKYLVLDYEDHASASVQRNTTACLRFMQIIAEAGYTPIYYSYKPFTLDNVDYQQILAQFPNSLWIAGYGLNDGTANFEYFPSMDGIRWWQYSSNPFDKNIVLLDDEKEDNINNENTLKSLTTVANEVIQGLWGNGQERYDSLANAGYDPQAVQDKVNEILNAREIADLTTVANEVIQGLWGNGQERYDSLANAGYDPQAVQDKVNEILNAREIADLTTVANEVIQGLWGNGQERYDSLANAGYDPQAVQDKVNELLS	Firmicutes	Streptococcus pneumoniae	1313
CAA87744.1	Z47794.1	ATGGTTAAAAAGAATGATTTATTTGTAGATGTTTCAAGTCACAACGGTTACGATATAACAGGTATCTTGGAGCAAATGGGAACAACTAACACCATCATTAAAATTTCTGAAAGTACGACCTATTTAAACCCTTGCTTGTCTGCTCAAGTGGAGCAGTCAAACCCTATTGGCTTTTATCACTTCGCACGCTTTGGCGGAGACGTAGCAGAAGCCGAAAGAGAAGCGCAGTTTTTCCTTGACAACGTGCCTATGCAAGTTAAATACCTTGTATTGGACTACGAGGACGACCCAAGCGGAGACGCACAAGCGAACACTAACGCATGCTTACGCTTTATGCAGATGATTGCTGACGCTGGATATAAACCTATTTATTATAGTTATAAACCGTTTACACATGAT…	16429	17448	1	P15057	MVKKNDLFVDVSSHNGYDITGILEQMGTTNTIIKISESTTYLNPCLSAQVEQSNPIGFYHFARFGGDVAEAEREAQFFLDNVPMQVKYLVLDYEDDPSGDAQANTNACLRFMQMIADAGYKPIYYSYKPFTHDNVDYQQILAQFPNSLWIAGYGLNDGTANFEYFPSMDGIRWWQYSSNPFDKNIVLLDDEEDDKPKTAGTWKQDSKGWWFRRNNGSFPYNKWEKIGGVWYYFDSKGYCLTSEWLKDNEKWYYLKDNGAMATGWVLVGSEWYYMDDSGAMVTGWVKYKNNWYYMTNERGNMVSNEFIKSGKGWYFMNTNGELADNPSFTKEPDGLITVA	Firmicutes	Streptococcus pneumoniae	1313
AAA32204.1	J03586.1	ATGGTTAAAAAGAATGATTTATTTGTAGATGTTTCAAGTCACAACGGTTACGATATAACAGGTATCTTGGAGCAAATGGGAACAACTAACACCATCATTAAAATTTCTGAAAGTACGACCTATTTAAACCGTTGCTTGTCTGCTCAAGTGGAGCAGTCAAACCCTATTGGCTTTTATCACTTCGCACGCTTTGGCGGAGACGTAGCAGAAGCCGAAAGAGAAGCGCAGTTTTTCCTTGACAACGTGCCTATGCAAGTTAAATACCTTGTATTGGACTACGAGGACGACCCAAGCGGAGACGCACAAGCGAACACTAACGCATGCTTACGCTTTATGCAGATGATTGCTGACGCTGGATATAAACCTATTTATTATAGTTATAAACCGTTTACACATGAT…	316	1335	1	P15057	MVKKNDLFVDVSSHNGYDITGILEQMGTTNTIIKISESTTYLNPCLSAQVEQSNPIGFYHFARFGGDVAEAEREAQFFLDNVPMQVKYLVLDYEDDPSGDAQANTNACLRFMQMIADAGYKPIYYSYKPFTHDNVDYQQILAQFPNSLWIAGYGLNDGTANFEYFPSMDGIRWWQYSSNPFDKNIVLLDDEEDDKPKTAGTWKQDSKGWWFRRNNGSFPYNKWEKIGGVWYYFDSKGYCLTSEWLKDNEKWYYLKDNGAMATGWVLVGSEWYYMDDSGAMVTGWVKYKNNWYYMTNERGNMVSNEFIKSGKGWYFMNTNGELADNPSFTKEPDGLITVA	Firmicutes	Streptococcus pneumoniae	1313
CAA28632.1	X04962.1	ATGCAAATTTCACAAGCGGGTATCAACTTAATTAAGAGCTTTGAGGGTTTACAACTGAAAGCATATAAAGCTGTTCCGACTGAGAAGCATTACACCATTGGTTACGGTCATTACGGTTCCGATGTTTCACCTAGGCAGGTTATCACTGCTAAACAGGCTGAAGACATGTTGCGTGATGATGTGCAGGCTTTTGTGGATGGTGTAAATAAAGCATTAAAAGTATCTGTCACCCAAAATCAATTTGATGCACTTGTCTCATTCGCTTACAACGTTGGGTTAGGGGCTTTCAGGTCTTCTTCTCTACTGGAATACTTGAATGAAGGAAGAACAGCTCTAGCGGCGGCTGAATTCCCTAAATGGAATAAGTCAGGCGGTAAAGTTTATCAAGGGTTGATTAAC…	801	1577	1	P11187	MQISQAGINLIKSFEGLQLKAYKAVPTEKHYTIGYGHYGSDVSPRQVITAKQAEDMLRDDVQAFVDGVNKALKVSVTQNQFDALVSFAYNVGLGAFRSSSLLEYLNEGRTALAAAEFPKWNKSGGKVYQGLINRRAQEQALFNSGTPKNVSRGTSSTKTTPKYKVKSGDNLTKIAKKHNTTVATLLKLNPSIKDPNMIRVGQTINVTGSGGKTHKVKSGDTLSKIAVDNKTTVSRLMSLNPEITNPNHIKVGQTIRLS	Firmicutes	Bacillus subtilis	1423
ACE96038.1	EU771092.1	ATGCAAATTTCACAAGCGGGTATCAACTTAATTAAGAGCTTTGAGGGTTTACAACTGAAAGCATATAAAGCTGTTCCGACTGAGAAGCATTACACCATTGGTTACGGTCATTACGGTTCCGATGTTTCACCTAGGCAGGTTATCACTGCTAAACAGGCTGAAGACATGTTGCGTGATGATGTGCAGGCTTTTGTGGATGGTGTAAATAAAGCATTAAAAGTATCTGTCACCCAAAATCAATTTGATGCACTTGTCTCATTCGCTTACAACGTTGGGTTAGGGGCTTTCAGGTCTTCTTCTCTACTGGAATACTTGAATGAAGGAAGAACAGCTCTAGCGGCGGCTGAATTCCCTAAATGGAATAAGTCAGGCGGTAAAGTTTATCAAGGGTTGATTAAC…	15457	16233	1	P11187	MQISQAGINLIKSFEGLQLKAYKAVPTEKHYTIGYGHYGSDVSPRQVITAKQAEDMLRDDVQAFVDGVNKALKVSVTQNQFDALVSFAYNVGLGAFRSSSLLEYLNEGRTALAAAEFPKWNKSGGKVYQGLINRRAQEQALFNSGTPKNVSRGTSSTKTTPKYKVKSGDNLTKIAKKHNTTVATLLKLNPSIKDPNMIRVGQTINVTGSGGKTHKVKSGDTLSKIAVDNKTTVSRLMSLNPEITNPNHIKVGQTIRLS	Firmicutes	Bacillus subtilis	1423
AAA32288.1	M14782.1	ATGCAAATTTCACAAGCGGGTATCAACTTAATTAAGAGCTTTGAGGGTTTACAACTGAAAGCATATAAAGCTGTTCCGACTGAGAAGCATTACACCATTGGTTACGGTCATTACGGTTCCGATGTTTCACCTAGGCAGGTTATCACTGCTAAACAGGCTGAAGACATGTTGCGTGATGATGTGCAGGCTTTTGTGGATGGTGTAAATAAAGCATTAAAAGTATCTGTCACCCAAAATCAATTTGATGCACTTGTCTCATTCGCTTACAACGTTGGGTTAGGGGCTTTCAGGTCTTCTTCTCTACTGGAATACTTGAATGAAGGAAGAACAGCTCTAGCGGCGGCTGAATTCCCTAAATGGAATAAGTCAGGCGGTAAAGTTTATCAAGGGTTGATTAAC…	10317	11093	1	P11187	MQISQAGINLIKSFEGLQLKAYKAVPTEKHYTIGYGHYGSDVSPRQVITAKQAEDMLRDDVQAFVDGVNKALKVSVTQNQFDALVSFAYNVGLGAFRSSSLLEYLNEGRTALAAAEFPKWNKSGGKVYQGLINRRAQEQALFNSGTPKNVSRGTSSTKTTPKYKVKSGDNLTKIAKKHNTTVATLLKLNPSIKDPNMIRVGQTINVTGSGGKTHKVKSGDTLSKIAVDNKTTVSRLMSLNPEITNPNHIKVGQTIRLS	Firmicutes	Bacillus subtilis	1423
AAA88492.1	M11813.1	ATGCAAATTTCACAAGCAGGCATCAACTTAATTAAGAGTTTTGAAGGTTTACAACTGAAAGCCTATAAAGCTGTTCCAACTGAAAAGCATTACACAATTGGTTATGGGCATTACGGTTCTGATGTTTCACCTAGACAAGTTATCACTGCTAAACAGGCTGAAGACATGCTACGTGATGATGTACAGGCTTTTGTGGACGGTGTTAATAAAGCATTGAAAGTGTCTGTCACTCAGAATCAGTTTGATGCACTAGTCTCATTCGCTTATAACGTTGGGTTAGGGGCTTTCAGGTCTTCTTCTCTACTGGAATATTTGAACGAAGGTAGAACGGCTCTAGCGGCGGCTGAATTCCCTAGATGGAATAAGTCAGGAGGAAAGGTGTATCAAGGATTGGTTAAC…	15517	16293	1	P07540	MQISQAGINLIKSFEGLQLKAYKAVPTEKHYTIGYGHYGSDVSPRQVITAKQAEDMLRDDVQAFVDGVNKALKVSVTQNQFDALVSFAYNVGLGAFRSSSLLEYLNEGRTALAAAEFPRWNKSGGKVYQGLVNRRAQEQALFNSGTPKNVSRGTSSSKVTPKYKVKSGDNLTKIAKKHNTTVATLLKLNPSIKDPNMIRVGQTINVTGSGGKTHKVKSGDTLSKIAVDNKTTVSRLMSLNPEITNPNHIKVGQTIRLS	Firmicutes	Bacillus subtilis	1423
AAC34421.1	AF158600.2	ATGACAAGGAGGTATACTAAAATGAATGTCCCACAATCTCTTGTTAATTGGTTTGTTAATCATCGCAATCTGCTTACCTACTCGATGTATGGCTCACGTAATGGATCAGACGGAACAGCCGACTGCTCTGGTTCTATGTCACAAGCCTTAAAAGAGGCAGGCATTCCTATCCAAGGGCTACCATCTACTGTGACACTTGGTCAACAACTTGCTAAAAATGGCTTCTATCGTATAAGTCGTAATGAAGACTGGAATGCTGAAACTGGTGATATCGTATTGATGTCGTGGGGCGCAGACATGGCTAGCTCTGGGGGAGCTGGTGGACACGTTGGTGTAATGATGGATAGCGTAAACTTTATTTGTTGTGACTACTCAACTCAAGGAGCAGCAGGGCAAGCT…	25888	26754	1	O80189	MTRRYTKMNVPQSLVNWFVNHRNLLTYSMYGSRNGSDGTADCSGSMSQALKEAGIPIQGLPSTVTLGQQLAKNGFYRISRNEDWNAETGDIVLMSWGADMASSGGAGGHVGVMMDSVNFICCDYSTQGAAGQAINTYPWNDYYEANKPAYIEVWRYSESAPQTKNQANTAVTPQQKAYYEANEVKYVNGIWQIKCDYLSPIGFDYLENGIPVTMVNWVDKDGNDLPDGADQDFKAGMYFSFSSDETNIVDTGNGGYYGGYYWRLFEFGQFGPVWLSCWNKDDLVNYYQ	Firmicutes	Streptococcus	1301
AAR26447.1	AY375284.1	ATGAATATAACTAATGCTGGTGTGCGTGGTCATAACCCTACTGGGGTTGTGATTCACAATGACGCAGGCTCAAATGGTGCTAACACTGGTTTCTATAATAGTTGGCTACCTACACATAACCCTGAAAATGGTTTTGCTCATGTCTATATCGCTTCTGACGGACGTTTACAGGCTTCTGACTTCTCTAACAAGGCATGGCATTGCGCTAACTCATACGGTAATGCTAACTATGCTAGTTGGGAAGTATGCCAATCAGAGGGCGATTTAAATCAGTTCTTGAAGAACGAACAAGCGGTACTAGACGACGTAGCTAAGTATATGAAACAGTGGAGCTTAACTCCTAATCGTGATACAGTCAAGTTACATCAAGAACTATCATCTACTTCATGCCCTAGACGG…	397	1098	1	O80122	MNITNAGVRGHNPTGVVIHNDAGSNGANTGFYNSWLPTHNPENGFAHVYIASDGRLQASDFSNKAWHCANSYGNANYASWEVCQSEGDLNQFLKNEQAVLDDVAKYMKQWSLTPNRDTVKLHQELSSTSCPRRSVEVHGGTLESCRSYFIAELSKRLTGKTESKQNEKEIEMYLIYCTDTKRYYVSNGVSVRYVRSTRMLENYQNKWGKLNLPKDTMLQVELDAEFGPNATKP	Firmicutes	Lactococcus lactis	1358
AAC27201.1	AF009630.1	ATGAATATAACTAATGCTGGTGTGCGTGGTCATAACCCTACTGGGGTTGTGATTCACAATGACGCAGGCTCAAATGGTGCTAACACTGGTTTCTATAATAGTTGGCTACCTACACATAACCCTGAAAATGGTTTTGCTCATGTCTATATCGCTTCTGACGGACGTTTACAGGCTTCTGACTTCTCTAACAAGGCATGGCATTGCGCTAACTCATACGGTAATGCTAACTATGCTAGTTGGGAAGTATGCCAATCAGAGGGCGATTTAAATCAGTTCTTGAAGAACGAACAAGCGGTACTAGACGACGTAGCTAAGTATATGAAACAGTGGAGCTTAACTCCTAATCGTGATACAGTCAAGTTACATCAAGAACTATCATCTACTTCATGCCCTAGACGG…	16809	17510	1	O80122	MNITNAGVRGHNPTGVVIHNDAGSNGANTGFYNSWLPTHNPENGFAHVYIASDGRLQASDFSNKAWHCANSYGNANYASWEVCQSEGDLNQFLKNEQAVLDDVAKYMKQWSLTPNRDTVKLHQELSSTSCPRRSVEVHGGTLESCRSYFIAELSKRLTGKTESKQNEKEIEMYLIYCTDTKRYYVSNGVSVRYVRSTRMLENYQNKWGKLNLPKDTMLQVELDAEFGPNATKP	Firmicutes	Lactococcus lactis	1358
AAC18450.1	AF022214.1	ATGACGCTCATAGTCACACGCGACCACGCGCAGTGGGTCCACGACATGTGCCGCGCTCGCGCTGGCAACAGGTACGGCTACGGCGGGGCGTTCACACTCAACCCCCGAGACACCACCGACTGCTCGGGTCTGGTTCTGCAGACGGCAGCCTGGTACGGCGGTCGGAAGGACTGGATCGGAAACCGGTACGGCTCGACTGAGAGCTTCCGGCTCGACCACAAGATCGTCTACGACCTCGGGTTCAGGCGACTCCCTCCGGGAGGCGTTGCGGCCCTGGGATTCACCCCGGTCATGCTCGTCGGGCTCCAGCACGGCGGCGGGGGCCGGTACTCGCACACCGCTTGCACGCTGATGACGATGGACATCCCCGGTGGCCCGGTGAAGGTCTCGCAACGAGGC…	4706	6187	1	O64203	MTLIVTRDHAQWVHDMCRARAGNRYGYGGAFTLNPRDTTDCSGLVLQTAAWYGGRKDWIGNRYGSTESFRLDHKIVYDLGFRRLPPGGVAALGFTPVMLVGLQHGGGGRYSHTACTLMTMDIPGGPVKVSQRGVDWESRGEVNGVGVFLYDGARAWNDPLFHDFWYLDAKLEDGPTQSVDAAEILARATGLAYNRAVALLPAVRDGLIQADCTNPNRIAMWLAQIGHESDDFKATAEYASGDAYDTRTDLGNTPEVDGDGRLYKGRSWIMITGKDNYRDFSRWAHGRGLVPTPDYFVVHPLELSELRWAGIGAAWYWTVERPDINALSDRRDLETVTRRINGGLTNLDDRRRRYNLALAVGDQLLTLIGDDDELADPTIQRFIREIHGALFNTVVTQSP…	Actinobacteria	Mycobacterium	1763
AAC18450.1	AF022214.1	ATGACGCTCATAGTCACACGCGACCACGCGCAGTGGGTCCACGACATGTGCCGCGCTCGCGCTGGCAACAGGTACGGCTACGGCGGGGCGTTCACACTCAACCCCCGAGACACCACCGACTGCTCGGGTCTGGTTCTGCAGACGGCAGCCTGGTACGGCGGTCGGAAGGACTGGATCGGAAACCGGTACGGCTCGACTGAGAGCTTCCGGCTCGACCACAAGATCGTCTACGACCTCGGGTTCAGGCGACTCCCTCCGGGAGGCGTTGCGGCCCTGGGATTCACCCCGGTCATGCTCGTCGGGCTCCAGCACGGCGGCGGGGGCCGGTACTCGCACACCGCTTGCACGCTGATGACGATGGACATCCCCGGTGGCCCGGTGAAGGTCTCGCAACGAGGC…	4706	6187	1	O64203	MTLIVTRDHAQWVHDMCRARAGNRYGYGGAFTLNPRDTTDCSGLVLQTAAWYGGRKDWIGNRYGSTESFRLDHKIVYDLGFRRLPPGGVAALGFTPVMLVGLQHGGGGRYSHTACTLMTMDIPGGPVKVSQRGVDWESRGEVNGVGVFLYDGARAWNDPLFHDFWYLDAKLEDGPTQSVDAAEILARATGLAYNRAVALLPAVRDGLIQADCTNPNRIAMWLAQIGHESDDFKATAEYASGDAYDTRTDLGNTPEVDGDGRLYKGRSWIMITGKDNYRDFSRWAHGRGLVPTPDYFVVHPLELSELRWAGIGAAWYWTVERPDINALSDRRDLETVTRRINGGLTNLDDRRRRYNLALAVGDQLLTLIGDDDELADPTIQRFIREIHGALFNTVVTQSP…	Actinobacteria	Mycobacterium tuberculosis	1773
AAC12999.1	AF020713.1	ATGTCAGTTTTCACTAATAGCTACATTCCAGTCAATAAGTATACTAGACCAGGTTTGAAATTACAGGGTGTGAAAAAATGCGTCCTACACTATACAGCCAATCCGGGTGCAGGTGCAGACAATCATCGAAGATACTTCAGTAATGCACAAGTTTATGCATCAGCTCACATTTTCGTAGATAAGGCTGAAGCAATTTGTATCATTCCATTAAATGAAGTAGCTTACCATGCAAATGATATTCAGCAAAGAGATAGTGCCGGAAATCCTTATCGAGGAGTTGCTGCGCTGAAACCTAACGCTAACTTTCTTTCTATTGGAGTTGAAATGTGCCTTGAAAAAGACGGTTCATTCCATTCAGATACAGTTGAAAGAACTGAGGATGTGTTCGTTGAATTATGT…	21857	22960	-1	O64040	MSVFTNSYIPVNKYTRPGLKLQGVKKCVLHYTANPGAGADNHRRYFSNAQVYASAHIFVDKAEAICIIPLNEVAYHANDIQQRDSAGNPYRGVAALKPNANFLSIGVEMCLEKDGSFHSDTVERTEDVFVELCNKFGLDPIDDIVRHYDITHKNCPAPWVSNSQKFVDFKNRVKAKMSGKSVSKASPTKPTTSSPSSSSAVSGSLKSKVDGLRFYSKPSWEDKDVVGTVNKGIGFPTVVEKVKVGSAYQYKVKNSKGTTYYITASDKYVDVTGSVKTSSSAPKTTSTSSSSSSIKSVGKIKIVGVSSAAIVMDKPDRNSSKNIGTVKLGSTISISGSVKGKNNSNGYWEVIYKGKRGYISGQFGSTI	Firmicutes	Bacillus pumilus	1408
AAC12999.1	AF020713.1	ATGTCAGTTTTCACTAATAGCTACATTCCAGTCAATAAGTATACTAGACCAGGTTTGAAATTACAGGGTGTGAAAAAATGCGTCCTACACTATACAGCCAATCCGGGTGCAGGTGCAGACAATCATCGAAGATACTTCAGTAATGCACAAGTTTATGCATCAGCTCACATTTTCGTAGATAAGGCTGAAGCAATTTGTATCATTCCATTAAATGAAGTAGCTTACCATGCAAATGATATTCAGCAAAGAGATAGTGCCGGAAATCCTTATCGAGGAGTTGCTGCGCTGAAACCTAACGCTAACTTTCTTTCTATTGGAGTTGAAATGTGCCTTGAAAAAGACGGTTCATTCCATTCAGATACAGTTGAAAGAACTGAGGATGTGTTCGTTGAATTATGT…	21857	22960	-1	O64040	MSVFTNSYIPVNKYTRPGLKLQGVKKCVLHYTANPGAGADNHRRYFSNAQVYASAHIFVDKAEAICIIPLNEVAYHANDIQQRDSAGNPYRGVAALKPNANFLSIGVEMCLEKDGSFHSDTVERTEDVFVELCNKFGLDPIDDIVRHYDITHKNCPAPWVSNSQKFVDFKNRVKAKMSGKSVSKASPTKPTTSSPSSSSAVSGSLKSKVDGLRFYSKPSWEDKDVVGTVNKGIGFPTVVEKVKVGSAYQYKVKNSKGTTYYITASDKYVDVTGSVKTSSSAPKTTSTSSSSSSIKSVGKIKIVGVSSAAIVMDKPDRNSSKNIGTVKLGSTISISGSVKGKNNSNGYWEVIYKGKRGYISGQFGSTI	Firmicutes	Bacillus subtilis	1423
CAA66518.1	X97918.2	ATGAGTAAATTAGTTTGGTTGGATGCAGGTCATGGCGGAAAAGATTCTGGAGCGGCGGCGAACGGTATCAAAGAAAAGGATATCGTCCTTAAAATCGTCAAGAAAGTAAAGTCAATTCTCACGTCCCGTTATGAAGTGGCTGTTAAACTCACAAGGGATTCAGATGTATTTTACGAGTTGATTGACCGGGCTAGAAAAGCGAATGCGGCAAAGGCAGACTTGTTCGTTTCTGTTCATATCAATGCCACGCCGGGCGGAAAAGGATTCGAAACATACCGCTATGTGAAAACGAGTGCTTCAAGCTCAACGGGACAACAACAAAAAGTTTTACATGACGCCATTTATAAGCGCATCAAAAAGTACGGCATCAAAGACCGAGGCGAAAAAGCGGCTGACCTG…	20842	21657	1	O48471	MSKLVWLDAGHGGKDSGAAANGIKEKDIVLKIVKKVKSILTSRYEVAVKLTRDSDVFYELIDRARKANAAKADLFVSVHINATPGGKGFETYRYVKTSASSSTGQQQKVLHDAIYKRIKKYGIKDRGEKAADLSVLRNTSMPAVLTENLFIDNKDEAALLKKDSFLNDVAEGHAEGIAEILNLKKKSGGSAPKKEDKPSSGKTKMVIVKDNPDGFLWVYNKADWNARYKKVKPDEAFTIDKTVTVNGSKMYKLKSGLYITAASKYVTVKEK	Firmicutes	Bacillus subtilis	1423
AAB70059.1	AF011378.1	ATGAATATAACTAATGCTGGCGTTCGTGGGTATAATCCTACCGGGGTTGTAATCCACAATGATGCTGGGTCAAATGGTGCTAACGCCAGTTTCTATGATGATTGGCTACCTAAGCAAAACCCAGAAAATGGCTTTGCTCATGTTTATATTGGAAACGACGGAAGATTGCAGGCTTCTGACTTCTCTAACATGGCATGGCATTGTGCTAACTCATACGGTAATGCAAATTATGCCAGTTGGGAAGTATGCCAATCAGAGGGCGATTTAAATCAGTTCTTGAGAAATGAGCAAGCGGTACTAGATGATGTAGCTAAGTACATGAAACAATGGGGGCTAACTCCTAATCGTGATACTGTGAAGCTACATCAGGAGTTGTCATCTACTTCATGCCCTAGACGT…	15043	15783	1	O21888	MNITNAGVRGYNPTGVVIHNDAGSNGANASFYDDWLPKQNPENGFAHVYIGNDGRLQASDFSNMAWHCANSYGNANYASWEVCQSEGDLNQFLRNEQAVLDDVAKYMKQWGLTPNRDTVKLHQELSSTSCPRRSVEAHGGTVESCRSYFITELNKRLTGQNNTQTNTELEDDDLMKFTYTNGDKTTYYFNGEKVIALSHPDQLAIVRKTYKETTGKDLKNFDWKGSPIDIRFMQANGIDKPIIAKK	Firmicutes	Lactococcus lactis	1358
CAB07986.1	Z93946.1	ATGGGAGTCGATATTGAAAAAGGCGTTGCGTGGATGCAGGCCCGAAAGGGTCGAGTATCTTATAGCATGGACTTTCGAGACGGTCCTGATAGCTATGACTGCTCAAGTTCTATGTACTATGCTCTCCGCTCAGCCGGAGCTTCAAGTGCTGGATGGGCAGTCAATACTGAGTACATGCACGCATGGCTTATTGAAAACGGTTATGAACTAATTAGTGAAAATGCTCCGTGGGATGCTAAACGAGGCGACATCTTCATCTGGGGACGCAAAGGTGCTAGCGCAGGCGCTGGAGGTCATACAGGGATGTTCATTGACAGTGATAACATCATTCACTGCAACTACGCCTACGACGGAATTTCCGTCAACGACCACGATGAGCGTTGGTACTATGCAGGTCAA…	3687	4577	1	O03979	MGVDIEKGVAWMQARKGRVSYSMDFRDGPDSYDCSSSMYYALRSAGASSAGWAVNTEYMHAWLIENGYELISENAPWDAKRGDIFIWGRKGASAGAGGHTGMFIDSDNIIHCNYAYDGISVNDHDERWYYAGQPYYYVYRLTNANAQPAEKKLGWQKDATGFWYARANGTYPKDEFEYIEENKSWFYFDDQGYMLAEKWLKHTDGNWYWFDRDGYMATSWKRIGESWYYFNRDGSMVTGWIKYYDNWYYCDATNGDMKSNAFIRYNDGWYLLLPDGRLADKPQFTVEPDGLITAKV	Firmicutes	Streptococcus pneumoniae	1313
CAA62097.1	X90511.1	GTGAAACTCAAAAATAAACTATTACTGACGGGATCAGCCACCATGGCGGCTCTTTTTTTAGGCATGAATGCCAATGCTCAAACATTAAGTAGCCAGTCCATTCCTGATATTAGTGAATTTCAAAATTCTTTAACAGTGGCATCTGCCAAACAATTAAAGGGTGAATCTGGTGGCGTTATTCTGCGTACGGGTTATGGTGAAAATCGAAAAGATTATCATATTGATGCCAATTTAAAAGCAGCTATTTCGGCGGGGTTGCCTTATGGGATTTACCAGTACGGTCAATTTATCAATGCCAGTGATGCTCGGTCTGAAGCTCGGGCGGCATATAATCGGGCACCACATGCACAATTTTATGTTAACGATGCTGAGGAATACACCACTACAAGTGGCAGCTAT…	1354	2682	1	O03950	MKLKNKLLLTGSATMAALFLGMNANAQTLSSQSIPDISEFQNSLTVASAKQLKGESGGVILRTGYGENRKDYHIDANLKAAISAGLPYGIYQYGQFINASDARSEARAAYNRAPHAQFYVNDAEEYTTTSGSYAAAVQAWASEMRKLTKKPIVLYSYRSFYNLYIKSSTGYDAKWIAAYQKSMPAPYDYEMWQNENAHYFLSLKQATDASKIVTSKHSLSWWFGNTVNTSKYPNGGYKVGDKVHLKAGITYYGTTTKADDSLTKTKLTVKAVKTVYTGTSSQVLTVYNGSKVIGQVRAQDVTKVGSSTPSKPSNSAKWVKESKHYTLKTAVKLRTGASTSSNVITTLPAGTTVKTDQAIIQGGYRWVRQPRFNGHGYLATGPSSNTLEYVETSASHAYY…	Firmicutes	Lactobacillus	1578
AGH27916.1	KC237729.1	ATGTATATAAATCAATCAAATATTAAATTCAATGGATTAAGATATGGAAATGATCCTAATAAAATAATTATTCATAATGCAGATGCAACTTCATGTAGTGTATATGATATAGATAGATGGCATAAAGGAAATGGATGGAGTGGCATAGGCTATGATTATTTTATTAGAAAAGAGGGTTCAGTTTGGACTGGTAGACCAGAAAATGCAATAGGAGCTCACACAATAGGTCAAAACAGTTCAAGTATAGGAATTTGCTTAGAAGGGGCTTTCATGAGAGAAAAACCAACTAGAGCACAATTAAATTCTCTTTATGAGTTAATTGCAGATATTAGAGCTAGAAGAGGTAACTTACCTGTATATGGACATAAGGATTTTAATAATACAGATTGTCCAGGAATA…	22240	23373	1	M9Q1I7	MYINQSNIKFNGLRYGNDPNKIIIHNADATSCSVYDIDRWHKGNGWSGIGYDYFIRKEGSVWTGRPENAIGAHTIGQNSSSIGICLEGAFMREKPTRAQLNSLYELIADIRARRGNLPVYGHKDFNNTDCPGINFPLEQFKNNSYRPTGGEIVSDNGFYRSDEERTNATIVGEGNIEVLDKNCKVIENRYISSLDRVFVLGIYPASKYIEIIYPAGNEKYHAYISIENYSRISFDYHMQYKNDNGVTYVWWDSEDVNVKEHNEELQANQKASPMYRVGKWLRVTFYRTDGTPSDGFVRYEGEQAVKFYEEEKIKEGIVKVNTYLNVRDSINGNIIGKVFNGEEVSIIWTKDGWYYIDYNTNHGKKRGYVSSKYVEEV	Firmicutes	Clostridium perfringens	1502
AGI12295.1	JX901189.1	ATGGCCTTTATTCAGAAGCAGGGGTATTGGATCTCTGAGAATGGTTGGCGAATGTGCGACACCGCCGAGCTGGATTACTCAGCGATCCCCGGAACAGACTTCAAGCTCGGTGTTCGCAAGGGTGCCCCGTCGGTGATCCTCAAGGCGCTCATCTGGCGCCTGCATCGGATCGAACCGATGATTACCACACAGATCGGCTGCTACACCTCGTCGAACTCGATGGCGAACAGCAATCACAACTCTGCTACTGCCATCGACTACAACTGGAACCTTCATCCCTACCAGAAGTGGGGAACGTGGGGTAGCAAGCGCCCCGCAGTGGATCAGGTCATCAAGGACTTCCGGGGCATTGTCGAGTTCGGCGGCGACTGGACCTCACCGCGTGACGAGATGCACTTT…	23066	24013	1	M4W627	MAFIQKQGYWISENGWRMCDTAELDYSAIPGTDFKLGVRKGAPSVILKALIWRLHRIEPMITTQIGCYTSSNSMANSNHNSATAIDYNWNLHPYQKWGTWGSKRPAVDQVIKDFRGIVEFGGDWTSPRDEMHFELHFAEGHAGTEQLATDLRNGLWGIYADGTAPPPVVIPEGYLQLGSEGDQVRKLQAGMNKVFRNYKAMPLDEDGIFGAFTESAVKEFQRRSLIGVDGIVGPETKQRLATYGIILDGATEPTSPPPPVVPSFVYPSTDEMVKQVWEQHFGPKAEGWPQLGQTPEGKNRYLVDGVASLIAKEEA	Actinobacteria	Mycobacterium avium subsp. paratuberculosis ATCC 19698	1074454
AGI12295.1	JX901189.1	ATGGCCTTTATTCAGAAGCAGGGGTATTGGATCTCTGAGAATGGTTGGCGAATGTGCGACACCGCCGAGCTGGATTACTCAGCGATCCCCGGAACAGACTTCAAGCTCGGTGTTCGCAAGGGTGCCCCGTCGGTGATCCTCAAGGCGCTCATCTGGCGCCTGCATCGGATCGAACCGATGATTACCACACAGATCGGCTGCTACACCTCGTCGAACTCGATGGCGAACAGCAATCACAACTCTGCTACTGCCATCGACTACAACTGGAACCTTCATCCCTACCAGAAGTGGGGAACGTGGGGTAGCAAGCGCCCCGCAGTGGATCAGGTCATCAAGGACTTCCGGGGCATTGTCGAGTTCGGCGGCGACTGGACCTCACCGCGTGACGAGATGCACTTT…	23066	24013	1	M4W627	MAFIQKQGYWISENGWRMCDTAELDYSAIPGTDFKLGVRKGAPSVILKALIWRLHRIEPMITTQIGCYTSSNSMANSNHNSATAIDYNWNLHPYQKWGTWGSKRPAVDQVIKDFRGIVEFGGDWTSPRDEMHFELHFAEGHAGTEQLATDLRNGLWGIYADGTAPPPVVIPEGYLQLGSEGDQVRKLQAGMNKVFRNYKAMPLDEDGIFGAFTESAVKEFQRRSLIGVDGIVGPETKQRLATYGIILDGATEPTSPPPPVVPSFVYPSTDEMVKQVWEQHFGPKAEGWPQLGQTPEGKNRYLVDGVASLIAKEEA	Actinobacteria	Mycobacterium avium subsp. paratuberculosis	1770
						M4Q818	LVQIGGYYEGEFTPQSTYATQVASTIAQGKRAHTYIFADFSSNTEADSMLNYYLPKVQTPKGSIVALDVEEGNPNTASVEYALAKIKVAGYTPVLYGYKSFLTAHLDLASIAKTYPLWLAEYPNYDVTTSPNYNYFPSYDNIGIFQFTSTYKAGGLDGDVDLTGITDDGYTGTTTSSTGKTTVSTTTTTAAVSAGQTANDTSKSSIAAGYTVKVNFSASKWSTGESIPSWVKGQSYKVSQVSGNNVLLAGIDSWISKSNVEILLTASTTAK	Firmicutes	Oenococcus oeni	1247
						M4Q811	IIQLGGYYDGYFSPQSTYATQVASTIAQGKRAHTYIYAQFSSNAQADEMLNYYLPKVQTPKGSIVALDVESGNPNTASVKYALDKVQAAGYTAVLYGYKAFLTSHLDLASLAKSYPLWMAEYPNYNVTTSPNYNYFPSYDNIGIFQFTSTYKAGGLDGDIDLTGITDNGYKGTTKASTGGTAVKTTTSTPAVKAGQQANNTPKSSIVVGDTVKVNFSASKWSTGESIPSWVKGKSYKVAQVSGNNVLLAGISSWISKSNVEILLTTSTTAK	Firmicutes	Oenococcus oeni	1247
						M4Q801	IIQLGGYYDGYFSPQSTYATQVASTIAQGKRAHTYIYAQFSSNAQADEMLNYYLPKVQTPKGSIVALDVESGNPNTASVKYALDKVQAAGYTAVLYGYKAFLTSHLDLASLAKSYPLWMAEYPNYNVTTSPNYNYFPSYDNIGIFQFTSTYKAGGLDGDIDLTGITDNGYKGTTKASTGGTAVKTTTSTPAVKAGQQANNTPKSSIVVGDTVKVNFSASKWSTGESIPSWVKGKSYKVAQVSGNNVLLAGISSWISKSNVEILLTTSTTAK	Firmicutes	Oenococcus oeni	1247
						M4Q7Z5	IIQLGGYYDGYFSPQSTYATQVASTIAQGKRAHTYIYSQFSSNAQADEMLNYYLPKVQTPKGSIVALDVESGNPNTTSVKYALDKIQAAGYTAVLYGYKAFLTSHLDLASLAKSYPLWMAEYPNYNVTTSPNYNYFPSFNNIHLFQFTSTYKAGGLDGDIDLTGITDNGYKGTTTASTGGTAVKTTTSTPAVKAGQQANNTPKSSIVVGDTVKVNFSASKWSTGESIPSWVKGKSYKVAQVSGNNVLLAGISSWISKSNVEILLTASTTAK	Firmicutes	Oenococcus oeni	1247
						M4Q0K5	LVQIGGYYEGEFTPQSTYATQVASTIAQGKRAHTYIFADFSSNTEADSMLNYYLPKVQTPKGSIVALDVESGNPNTTSVKYALDKIQAAGYTAVLYGYKAFLTSHLDLASLAKSYPLWMAEYPNYNVTTSPNYNYFPSYDNIGIFQFTSTYKAGGLDGDIDLTGITDNGYKGTTTASTGGTAVKTATSTPAVKAGQQANNTPKSSITVGDTVKVNFSASKWSTGESIPSWVKGKSYKVLQVSGNNVLLAGISSWISKSNVEILLTTSTAAK	Firmicutes	Oenococcus oeni	1247
						M4Q0J4	IIQLGGYYDGYFSPQSTYATQVASTIAQGKRAHTYIYAQFSSNAQADEMLNYYLPKVQTPKGSIVALDVESGNPNTASVKYALDKVQAAGYTAVLYGYKAFLTSHLDLASLAKSYPLWMAEYPNYNVTTSPNYNYFPSYDNIGIFQFTSTYKAGGLDGDIDLTGITDNGYKGTTKASTGGTAVKTTTSTPAVKAGQQANNTPKSSIVVGDTVKVNFSASKWSTGESIPSWVKGKSYKVAQVSGNNVLLAGISSWISKSNVEILLTTSTTAK	Firmicutes	Oenococcus oeni	1247
						M4Q0I8	IIQLGGYYDGYFSPQSTYATQVASTIAQGKRAHTYIYAQFSSNAQADEMLNYYLPKVQTPKGSIVALDVESGNPNTASVKYALDKVQAAGYTAVLYGYKAFLTSHLDLASLAKSYPLWMAEYPNYNVTTSPNYNYFPSYDNIGIFQFTSTYKAGGLDGDIDLTGITDNGYKGTTKASTGGTAVKTTTSTPAVKAGQQANNTPKSSIVVGDTVKVNFSASKWSTGESIPSWVKGKSYKVAQVSGNNVLLAGISSWISKSNVEILLTTSTTAK	Firmicutes	Oenococcus oeni	1247
						M4PZM4	IIQLGGYYDGYFSPQSTYATQVASTIAQGKRAHTYIYAQFSSNAQADEMLNYYLPKVQTPKGSIVALDVESGNPNTASVKYALDKVQAAGYTPVLYGYKSFLTAHLDLASFAKTYPLWMAEYPNYNVTTSPNYNYFPSYDNIGIFQFTSTYKAGGLDGDVDLTGITDDGYTGTTTSSTGGTTVTTTTSTPAVKAGQTANDTPKSSIVAGDTGKVNFSASKWSTGESVPSWVKGKSYKVAQVSGNTVLLAGNSSWISKSHAEILLPASPTAK	Firmicutes	Oenococcus oeni	1247
						M4PZL1	IIQLGGYYDGYFSPQSTYATQVASTIAQGKRAHTYIYAQFSSNAQADEMLNYYLPKVQTPKGSIVALDVESGNPNTASVKYALDKVQAAGYTAVLYGYKAFLTSHLDLASLAKSYPLWMAEYPNYNVTTSPNYNYFPSYDNIGIFQFTSTYKAGGLDGDIDLTGITDNGYKGTTKASTGGTAVKTTTSTPAVKAGQQANNTPKSSIVVGDTVKVNFSASKWSTGESIPSWVKGKSYKVAQVSGNNVLLAGISSWISKSNVEILLTTSTTAK	Firmicutes	Oenococcus oeni	1247
						M4PZK7	IIQLGGYYDGYFSPQSTYATQVASTIAQGKRAHTYIYAQFSSNAQADEMLNYYLPKVQTPKGSIVALDVESGNPNTASVKYALDKVQAAGYTAVLYGYKAFLTSHLDLASLAKSYPLWMAEYPNYNVTTSPNYNYFPSYDNIGIFQFTSTYKAGGLDGDIDLTGITDNGYKGTTKASTGGTAVKTTTSTPAVKAGQQANNTPKSSIVVGDTVKVNFSASKWSTGESIPSWVKGKSYKVAQVSGNNVLLAGISSWISKSNVEILLTTSTTAK	Firmicutes	Oenococcus oeni	1247
						M4PX65	IIQLGGYYDGYFSPQSTYATQVSSTIAQGKRAHTYIYSQFSSNAQADEMLNYYLPKVQTPKGSIVALDVESGNPNTTSVKYALDKIQAAGYTAVLYGYKAFLTSHLDLASLAKSYPLWMAEYPNYNVTTSPNYNYFPSYDNIGIFQFTSTYKAGGLDGDIDLTGITDNGYKGTTKASTGGTAVKTTTSTPAVKAGQQANNTPKSSIVVGDTVKVNFSASKWSTGESIPSWVKGKSYKVAQVSGNNVLLAGISSWISKSNVEILLTTSTTAK	Firmicutes	Oenococcus oeni	1247
						M4PX61	LVQIGGYYEGEFTPQSTYATQVASTIAQGKRAHTYIFADFSSNAEADSMLNYYLPKVQTPKGSIVALDVEEGNPNTASVEYALAKIKAAGYTPVLYGYKSFLTAHLDLASIAKTYPLWLAEYPNYNVTTSPNYNYFPSYDNIGIFQFTSTYKAGGLDGDIDLTGITDNGYKGTTTASTGGTAVKTTTSTPAVKAGQQANNTPKSSIVVGDTVKVNFSASKWSTGESIPSWVKGKSYKVAQVSGNNVLLAGISSWISKSNVEILLTTSTAAK	Firmicutes	Oenococcus oeni	1247
						M4PX54	IIQLGGYYDGYFSPQSTYATQVASTIAQGKRAHTYIYSQFSSNAQADEMLNYYLPKVQTPKGSIVALDVESGNPNTTSVKYALDKIQAAGYTAVLYGYKAFLTSHLDLASLAKSYPLWMAEYPNYNVTTSPNYNYFPSFNNIHLFQFTSTYKAGGLDGDIDLTGITDNGYKGTTTASTGGTAVKTTTSTPAVKAGQQANNTPKSSIVVGDTVKVNFSASKWSTGESIPSWVKGKSYKVAQVSGNNVLLAGISSWISKSNVEILLTASTTAK	Firmicutes	Oenococcus oeni	1247
						M4PX51	IIQLGGYYDGYFSPQSTYATQVASTIAQGKRAHTYIYAQFSSNAQADEMLNYYLPKVQTPKGSIVALDVESGNPNTASVKYALDKVQAAGYTAVLYGYKAFLTSHLDLASLAKSYPLWMAEYPNYNVTTSPNYNYFPSYDNIGIFQFTSTYKAGGLDGDIDLTGITDNGYKGTTKASTGGTAVKTTTSTPAVKAGQQANNTPKSSIVVGDTVKVNFSASKWSTGESIPSWVKGKSYKVAQVSGNNVLLAGISSWISKSNVEILLTTSTTAK	Firmicutes	Oenococcus oeni	1247
						M4PWU4	LVQIGGYYEGEFTPQSTYATQVASTIAQGKRAHTYIFADFSSNTEADSMLNYYLPKVQTPKGSIVALDVESGNPNTTSVKYALDKIQAAGYTAVLYGYKAFLTSHLDLASLAKSYPLWMAEYPNYNVTTSPNYNYFPSYDNIGIFQFTSTYKAGGLDGDIDLTGITDNGYKGTTTASTGGTAVKTATSTPAVKAGQQANNTPKSSITVGDTVKVNFSASKWSTGESIPSWVKGKSYKVLQVSGNNVLLAGISSWISKSNVEILLTTSTAAK	Firmicutes	Oenococcus oeni	1247
						M4PWT4	IIQLGGYYDGYFSPQSTYATQVASTIAQGKRAHTYIYAQFSSNAQADEMLNYYLPKVQTPKGSIVALDVESGNPNTASVKYALDKVQAAGYTAVLYGYKAFLTSHLDLASLAKSYPLWMAEYPNYNVTTSPNYNYFPSYDNIGIFQFTSTYKAGGLDGDIDLTGITDNGYKGTTKASTGGTAVKTTTSTPAVKAGQQANNTPKSSIVVGDTVKVNFSASKWSTGESIPSWVKGKSYKVAQVSGNNVLLAGISSWISKSNVEILLTTSTTAK	Firmicutes	Oenococcus oeni	1247
AFY98287.1	KC013023.1	ATGGCATATACAATTAAACAAGACATAGTAGTTCCATATATGTACGTCTACAATGCCAGCAAACTACAACCGGGATTTCCACAAGTACATCTCCACTCAACCGGTAATCCAAACTCATCTGTACAGAATGAACGAGATTATCTGGCGAGTCATTACACATCAGCTAACTACACACATCTAGTAGGTATTACGAATGGCCAAGTTGATATTCGACAAGTGATGAACACGAATGGTGGTGCATGGGACGTCGGTGGTGATTGGAACTGGTTAACATATGCGGCGATTGAGTTTGTTGAGGGTTCTATCAAATCACAAGCAGACTTTGATAAAGCATATTCTGCTTATATTTGGTTGGCTCGTTACTTGGCTAAACAGGCGGGCATAGTTTATACGATTGAC…	24271	25062	-1	M4I786	MAYTIKQDIVVPYMYVYNASKLQPGFPQVHLHSTGNPNSSVQNERDYLASHYTSANYTHLVGITNGQVDIRQVMNTNGGAWDVGGDWNWLTYAAIEFVEGSIKSQADFDKAYSAYIWLARYLAKQAGIVYTIDNLNDEGIKTHNYASLTGHGSDHVDPIQFLANWGISRNQLYKDIISGIDEPKETQPSTTNKKAVLKDMLLFKSDVDTNFGSKNNVYLADNGVVIRIDSTSTLSELQKDGVPYTTMTRKNTESIINALGGLK	Firmicutes	Leuconostoc pseudomesenteroides	33968
AFY98208.1	KC013021.1	ATGACATATATAATTAAACAAGATATCGTAGTACCCAATAGATACGTATACAACACAAGCCAATTACAACCCGGCTTTCATCAAATTCATCTACACTCAACTGGCAATCCCAACTCATCTGTACAAAACGAACGAGACTACTTGGCAGGGCATTATAACACAGCTAACTATACACACTTAGTTGGAATTACCAATGGTCAGGTAGATATTCGACAAGTGATGAATACAAACGGTGGTGCATGGGACGTTGGTGGAGATTGGAATTGGGAGACTTGGGGAGCAATTGAGTTTGTCGAGGGTTCTATCAAATCACAAGCAGACTTTAATAAAGCATATCCAGCGTACATTTGGTTGGCTCGTTACTTGGCAAAACAAGCGGGCATTCCTTATACGATTGAT…	23316	24281	-1	M4I776	MTYIIKQDIVVPNRYVYNTSQLQPGFHQIHLHSTGNPNSSVQNERDYLAGHYNTANYTHLVGITNGQVDIRQVMNTNGGAWDVGGDWNWETWGAIEFVEGSIKSQADFNKAYPAYIWLARYLAKQAGIPYTIDTPNISGIKTHNYASATGHGSDHVDPIQFLAKRGVSRDKLNHDIVYGVGNDSSPIVAPSQPVPQSKPAPNQPVSSAIQQFKNAGNHFTNTKPFKVDKIVKDYDGNYQAISYWLAGGTDADMTLNGIPLAILDNVTRGNNAPSQNGDYMRFAAGYDNGTIDKYDTATNGVGIVFGKYGIIWFNADAFIKL	Firmicutes	Leuconostoc pseudomesenteroides	33968
AFV81097.1	JX846613.1	ATGTATAGAATTAGACGACCTAAGATAAGAATAGAGATAGTAACAGATGACAATACATTTACATTAAGGTTTGAAGATACTAAAGATTACACAGGAAATCAGTTTGCTTCAAAATTAATAAACTTCCAAACTAAAAATGCAATGGAAGATGACAGTGCAGTATTCCAAATAACAATGGCAGGGGATACATACTGGGATAAGTTAGTAATGGCAAATGATATTGTTAAGATATATATTACACCTAACAATGACCCTAAAGATAAGGAAGGAAATAAAGAGAAACTTATACAAGTAGGTATGGTATCTCAAGTTTCTAAAGTAGGAAGCTATAGTAATGACCAGGTTCAGTTTAGAATAACAGGTCAATCTTTTGTAAAACCTTTTATGAAATTTGGTTTA…	29900	32332	1	M4I0L3	MYRIRRPKIRIEIVTDDNTFTLRFEDTKDYTGNQFASKLINFQTKNAMEDDSAVFQITMAGDTYWDKLVMANDIVKIYITPNNDPKDKEGNKEKLIQVGMVSQVSKVGSYSNDQVQFRITGQSFVKPFMKFGLGVIQEVQAVLPTVGWLVDGDGENQVKFTGSSAKDVMQGIIQRFIPYMKYNYTDKTYNTLESYLDYDDLSSWDEYEKLTEVSAFTNFDGTLKQLMDLVTARPFNELFFRNSDKHKGKAQLVLRKTPFNPTEWKALEYIVVPTEDFIEEDVGKSDVETYSIFTVKPAGMLKELTGDVFSKPQFHQELVDRYGYSKYETENLYIGTKSGSATEDSETTGGDNGHERVTYDRLLKDLNNYGRESISKGLDKYSSKISSKYNNITKPEVKS…	Firmicutes	Staphylococcus aureus	1280
AFV81098.1	JX846613.1	ATGGCAACGGATAAACAAGTTAAAGATGTTATAGATAAATTTATAGATAATCTTTTCAATTTTGAAGTATTAACCAAAGAAAAGGTTGAAGAAAAAGATAAGGAAGTTAAAAAGATAACTACAGAAGACGTATACAATAAAGTTGTTTATATTAGACCATATGTAGGTGTTATACAAAGTATAACACCTAGACAGGTAACATATGATAGTTTTACTAATAATGGTACAGATATAGAAGCTAAACTCACACTTAGAAAAATAAGTTATACTACTGATAATCTCACAGTACCTACTGATGCATTATCAACTTGTATGGTACATATGGTAGAAAGAAATGGTGTACTTGTTATAGATTACTTTGATGAGTTACAGAACATACTGTATGGTAGTTACATGGAT…	32338	33231	1	M4I0B1	MATDKQVKDVIDKFIDNLFNFEVLTKEKVEEKDKEVKKITTEDVYNKVVYIRPYVGVIQSITPRQVTYDSFTNNGTDIEAKLTLRKISYTTDNLTVPTDALSTCMVHMVERNGVLVIDYFDELQNILYGSYMDNEHIFDEDVPVSTLVTLDLKENLNNYKHIQYMFKGNTDKNPFESKDIVPLDTYNLLYWMYKKRNVELKNPLTVNYFFTGKSFYTIFGKGHKYKVDIDKFKIGDILFFGRSDDNIGIYIGDKKFISLMGTFPKDNTSISTYKLDDYWDDFNGRVMRFDEDDIAWW	Firmicutes	Staphylococcus aureus	1280
AFV51220.1	JX899358.1	ATGACGGCGGTCATCACCCGCAAGCAGGCTCAGTGGGTCCACGACATGGCCCGCGCCCGGAACGGTCTCCCGTACGCCTACGGCGGCGCGTTCACCAACGACCCGAAGCGATCGACCGACTGCTCTGGCCTGGTGCTGCAAACCGCAGCCTGGTACATGGGCCGCACCGACTGGGTCGGTAACCGCTACGGCTCCACCGAGAGCTTCCGGCTCGACCACAAGATCGTCTACGACCTGGGCTTCCGGCGCATGCCTCCGGGCGGGCCAGCGGCCCTGCCGTTCAAGCCGGTCATGCTCGTCGGCCTGCAGCACGGCGGCGGCGGGGAGAACTCGCACACCGCCTGCACGCTGATGACGATGGACATCCCCGGTGGCCCGGTGAAGATGTCCGACCGAGGC…	4690	5988	1	M4HZD0	MTAVITRKQAQWVHDMARARNGLPYAYGGAFTNDPKRSTDCSGLVLQTAAWYMGRTDWVGNRYGSTESFRLDHKIVYDLGFRRMPPGGPAALPFKPVMLVGLQHGGGGENSHTACTLMTMDIPGGPVKMSDRGVDWESHGNRNGVGVDLYDNARAWNDPLFHDFWYLDAKLEDAPAAPGEMTVPLFQKGNGRWGSPSPAWDHLIMRESSGDPTIIQQIIDVNSGGNEAEGLFQITPKTWRAHNGTQFAPSARLATPQQQAIVAARIFTRNPSGSDWGAGLPGREDPKQLAAGLVPTEPQGEDGFLSALNDAEQREVLNLLRWIAAPEYGELRKLFQNEDMYRTDNERRRTAVGVALDARTFSWETRVEDAAKRGEQWALDLVVQAARGTLPGVTRVGSN…	Actinobacteria	Mycolicibacterium smegmatis	1772
AFV51220.1	JX899358.1	ATGACGGCGGTCATCACCCGCAAGCAGGCTCAGTGGGTCCACGACATGGCCCGCGCCCGGAACGGTCTCCCGTACGCCTACGGCGGCGCGTTCACCAACGACCCGAAGCGATCGACCGACTGCTCTGGCCTGGTGCTGCAAACCGCAGCCTGGTACATGGGCCGCACCGACTGGGTCGGTAACCGCTACGGCTCCACCGAGAGCTTCCGGCTCGACCACAAGATCGTCTACGACCTGGGCTTCCGGCGCATGCCTCCGGGCGGGCCAGCGGCCCTGCCGTTCAAGCCGGTCATGCTCGTCGGCCTGCAGCACGGCGGCGGCGGGGAGAACTCGCACACCGCCTGCACGCTGATGACGATGGACATCCCCGGTGGCCCGGTGAAGATGTCCGACCGAGGC…	4690	5988	1	M4HZD0	MTAVITRKQAQWVHDMARARNGLPYAYGGAFTNDPKRSTDCSGLVLQTAAWYMGRTDWVGNRYGSTESFRLDHKIVYDLGFRRMPPGGPAALPFKPVMLVGLQHGGGGENSHTACTLMTMDIPGGPVKMSDRGVDWESHGNRNGVGVDLYDNARAWNDPLFHDFWYLDAKLEDAPAAPGEMTVPLFQKGNGRWGSPSPAWDHLIMRESSGDPTIIQQIIDVNSGGNEAEGLFQITPKTWRAHNGTQFAPSARLATPQQQAIVAARIFTRNPSGSDWGAGLPGREDPKQLAAGLVPTEPQGEDGFLSALNDAEQREVLNLLRWIAAPEYGELRKLFQNEDMYRTDNERRRTAVGVALDARTFSWETRVEDAAKRGEQWALDLVVQAARGTLPGVTRVGSN…	Actinobacteria	Mycolicibacterium smegmatis MC2 155	246196
AFJ76026.1	JQ797329.1	ATGACTACAGTTAAAAGAATGCCTGAATTTGATTTAAAATTTGTAACAGAAAAGAATGACTATCTTATAAGATACGATGCAAGGAATCCCTCCTCAGATACACTAGCTGAGAAAGTAATAAGCGTAACTACTAAAAATGCAATGTCTGACGACAGCGCCGTTTTTTCTATTGTAGTAGCAGGTGATACAGAATGGGATAAAATACTAGATTCTAACGATGTAGTAATACTAAAAATATACCCAAATTTAAGAGTAATGATGCCCGATAACGTTGTTGTCTTAGTAGGTCTCATATCCGAAGTTCGAAGAGAAGGAGACTACTCTAATAACTCTATTATTTATCGTATAACAGGGCAATCTTTTGCTAAATCCTTCATGCAGTTCCAATTAGGGGTAATT…	57268	59655	1	M4H0W6	MTTVKRMPEFDLKFVTEKNDYLIRYDARNPSSDTLAEKVISVTTKNAMSDDSAVFSIVVAGDTEWDKILDSNDVVILKIYPNLRVMMPDNVVVLVGLISEVRREGDYSNNSIIYRITGQSFAKSFMQFQLGVIQEVSVVITDIGWLPDSKADGVEFTGKTAAEIGKSITDRFKKYMKYNFNREYTMENFLDYSFSSWKDYEKLADPTPFINYEGSLKQLLDDVTAKPFNELFFESTSDEKCKMIMRRTPFNKEDWDKLPSYKISTEAVISDSLAKGDTEAYSIFNVTSGNMAGATSVDLNSFPQYHQALVDKYGYKKLEVDNRYLFESSTDGSSTTEKADVGSKEKTKTVITYSKFNSFMRSYTSDQVRMNQSSIAKSLVDSYDKLTTSQANQLLAKYS…	Firmicutes	Listeria monocytogenes	1639
AFJ76025.1	JQ797329.1	TTGGAAAACACTAACTATCGCTTTTCGGTAGAAGCCTTAACGGCAGATGCAGAGAAAAAGTTAGAGCGTATCGCTAGAATAATGGACGACATTGAGGGAACAAATAGGAAAGGTGCAAGTAATTTCTTCACCAGCTCTCAAAAAGATATAGACAACAACATAAGAGCTATGAGAGAGTATGTCTCATTAGTTAACGAAGTTGAGAAGGAAATGAAAAACGCCCAGTCTTCTATGTCTCGTTCTGGAAATAACGAAGGTGTTCAAAAATTAATAAGAGACCAGCAAAGACTAAGGGAAGAAGCAGAAAAAACACGGAAAACATTCCAAGATACTACACAAAATAAAACAGGTAGTAATGCTTATCTTAAAGACCTGTTAAGAGACCAAAAAGCATACAAC…	53494	57222	1	M4H0P2	MENTNYRFSVEALTADAEKKLERIARIMDDIEGTNRKGASNFFTSSQKDIDNNIRAMREYVSLVNEVEKEMKNAQSSMSRSGNNEGVQKLIRDQQRLREEAEKTRKTFQDTTQNKTGSNAYLKDLLRDQKAYNDEIDEGTRRLKELKDLQRDVARTDSRLAARTRQATSSGNMNSQQAGTARSDLANKTAYMSQLQANQQRRDELRKGLESDQAKKRNLNANFKGNDQERQNELSALNHNIETRRKEIEALKELDSQINKTVSNMESYSNQLNNVNVKPDRNSWQGVAYERAPSIAMAALGGAGAIFGGLYAKGSSIKDQIRPDTISIGQRTGNYDFRSIRKQNEEVGMDRSLGYNAVDMIDFQNTYLSSAGFKDQKDLDAGTRQMAEGSRAIPVDKDS…	Firmicutes	Listeria monocytogenes	1639
AFJ76007.1	JQ797329.1	ATGGTAAAATATACCGTAGAGAACAAAATTATTGCGGGGTTACCTAAAGGTAAACTAAAAGGAGCTAACTTTGTTGTTGCTCATGAAACTGCAAATAGCAAGTCTACTATTGACAATGAAGTAAGCTACATGACTAGGAACTGGAAGAACGCATTTGTAACTCACTTTGTAGGTGGCGGAGGTAGAGTCGTTCAGGTTGCTAATGTAAACTATGTTTCTTGGGGAGCAGGTCAGTATGCTAACTCTTATTCCTATGCGCAGGTAGAGTTGTGCCGTACAAGTAATGCAACTACATTTAAGAAAGACTATGAAGTGTACTGTCAATTACTAGTAGACCTAGCTAAAAAAGCAGGTATTCCTATTACACTTGACTCTGGTAGTAAAACTAGTGATAAAGGT…	38330	39355	1	M4GZZ1	MVKYTVENKIIAGLPKGKLKGANFVVAHETANSKSTIDNEVSYMTRNWKNAFVTHFVGGGGRVVQVANVNYVSWGAGQYANSYSYAQVELCRTSNATTFKKDYEVYCQLLVDLAKKAGIPITLDSGSKTSDKGIKSHKWVADKLGGTTHQDPYAYLSSWGISKAQFASDLAKVSGGGNTGTAPAKPSTPAPKPSTPSTNLDKLGLVDYMNAKKMDSSYSNRAKLAKQYGIANYSGTASQNTTLLSKIKGGAPKPSTPAPKPSTSTAKKIYFPPNKGNWSVYPTNKAPVKANAIGAINPTKFGGLTYTIQKDRGNGVYEIQTDQFGRVQVYGAPSTGAVIKK	Firmicutes	Listeria monocytogenes	1639
AGF89736.1	KC581799.1	ATGGGAAAACATCTAGTCATTTGTGGTCATGGGCAAGGGCGAACAGGCTATGATCCTGGAGCAGTGAATGCCAAACTAGGCATCACAGAAGCTGGAAAGGTTCGAGAATTATCCAAGTTAATGTCCAAGTACAGTGGACAACAGATTGATTTTATTACCGAACAAAATGTTTATGATTATCGGAGTATTACTAGTATTGGTAAGGGATACGACTCAATTACTGAATTGCACTTCAATGCCTTTAATGGTAGTGCCAAAGGTACAGAAGTCTTGATTCAATCTTCTTTAGAAGCAGACAAGGAGGATATGGCTATCCTATCTCTCCTTTCACGATACTTTCAAAATCGTGGCATAAAGAAGGTAGATTGGCTCTATAATGCCAACCAAGCAGCGAGTCGT…	4882	6351	-1	M1Q1Y5	MGKHLVICGHGQGRTGYDPGAVNAKLGITEAGKVRELSKLMSKYSGQQIDFITEQNVYDYRSITSIGKGYDSITELHFNAFNGSAKGTEVLIQSSLEADKEDMAILSLLSRYFQNRGIKKVDWLYNANQAASRGYTYRLVEIAFIDNEQDMAIFENKKEDIAKGLVSAITGVEVKTIVPSPPSSTVGSSGTPSKSIYLVGDSLRVLPHATHYQTGQKIANWVKGRTYKILQVKNVHQSNSKRAYLLDGIKSWVLEQDVEGTTKGHSEQTYQAQKGDTYYGIARKFGLSVDTLLVVNGLKKSDILKVGQTLKVNAASRTTTAIPTSVASRVVASALSKVGQKVTVPSNPYGGQCVALVDKIVQELTDKNMSYTNAIDCLKKAKSNGFQVIYDAWGVNPKA…	Firmicutes	Streptococcus suis D12	1004952
AGF87618.1	KC348603.1	ATGGGAAAACATCTAGTCATTTGTGGTCATGGGCAAGGGCGAACAGGCTATGATCCTGGAGCAGTGAATGCCAAACTAGGCATCACAGAAGCTGGAAAGGTTCGAGAATTATCCAAGTTAATGTCCAAGTACAGTGGACAACAGATTGATTTTATTACCGAACAAAATGTTTATGATTATCGGAGTATTACTAGTATTGGTAAGGGATACGACTCAATTACTGAATTGCACTTCAATGCCTTTAATGGTAGTGCCAAAGGTACAGAAGTCTTGATTCAATCTTCTTTAGAAGCAGACAAGGAGGATATGGCTATCCTATCTCTCCTTTCACGATACTTTCAAAATCGTGGCATAAAGAAGGTAGATTGGCTCTATAATGCCAACCAAGCAGCGAGTCGT…	19489	20958	-1	M1Q1Y5	MGKHLVICGHGQGRTGYDPGAVNAKLGITEAGKVRELSKLMSKYSGQQIDFITEQNVYDYRSITSIGKGYDSITELHFNAFNGSAKGTEVLIQSSLEADKEDMAILSLLSRYFQNRGIKKVDWLYNANQAASRGYTYRLVEIAFIDNEQDMAIFENKKEDIAKGLVSAITGVEVKTIVPSPPSSTVGSSGTPSKSIYLVGDSLRVLPHATHYQTGQKIANWVKGRTYKILQVKNVHQSNSKRAYLLDGIKSWVLEQDVEGTTKGHSEQTYQAQKGDTYYGIARKFGLSVDTLLVVNGLKKSDILKVGQTLKVNAASRTTTAIPTSVASRVVASALSKVGQKVTVPSNPYGGQCVALVDKIVQELTDKNMSYTNAIDCLKKAKSNGFQVIYDAWGVNPKA…	Firmicutes	Streptococcus suis D12	1004952
AGF87701.1	KC348604.1	ATGACAATCAATCTTGAAACATCCATTCGTTGGATGAGCGACCGTGTCGGCAAGGTCTCTTACTCAATGGACTATCGTAACGGTCCGAATAGTTATGACTGCTCTAGTGCTGTATATTATGCGCTAATGGCGGGTGGTGCAATTTCTGCAGGTTGGGCGGTTAACACTGAGTATATGCATGACTGGTTGATACGTAACGGATATGTTTTGGTTGCTGAAAATAAACCATTTAACGCTCAAAGACATGATGTTTGTATTTTGGGTAAACGTGGCTATTCGAGTGGAGCAGGCGGTCACGTCGTTATCTTTGTGGATAATGTTAATGTGATACATTGTAACTATGCACGTAACGGAATTTCCATTGATAATTATAATCAAGTGCATCGTGGTATGTATTAC…	33066	34424	1	M1Q1X7	MTINLETSIRWMSDRVGKVSYSMDYRNGPNSYDCSSAVYYALMAGGAISAGWAVNTEYMHDWLIRNGYVLVAENKPFNAQRHDVCILGKRGYSSGAGGHVVIFVDNVNVIHCNYARNGISIDNYNQVHRGMYYYLYRPANQPSISNKSLDQLVKETLAGVHGNGDTRKASLGSQYEAVMAVINGKASASEKSDEELAREVLAGKHGAGEDRKRSLGPRYEPVQAKVNELLKAKEKPSEVVKNEPQTVQFKEDGDLSFNGAILKKSVLEIILKKCKEHDILPSYALTILHYEGLWGTSAVGKADNNWGGMTWTGQGNRPSGVVVTQGLARPSNEGGHYMHYASVDDFLTDWFYLLRKDGSYKVSGALTFSESIKGMFQVGGAKYDYAAAGYDSYLVGATS…	Firmicutes	Streptococcus suis	1307
AGF87355.1	KC348599.1	ATGACAACAGTAAATGAAGTAGTAAATTTTGCTAAAGACCTGGCCAACCGTGGACAAGGTGTAGACTATGATGGCTGGTACGGCAAGCAGTGTGTAGACCTGCCTAATTGGATCTGTGGAAAATATTTCGGCAAGGCTCTTTGGGGCAATGCGATTGATTTGATTAAATCAGCCAAGCAACATGGATTCGAGGTACATTACATGCCTACCTCCGAGCGTCCTCGTACAGGTGCTATCTTTGTCAAAAACTACTGGGCCGGAGACGGTATCAACTACGGTCACACCGGATTGATTATCGGAGTCAGTGGCAATACTGTCCAAACAATCGAGCAAAATCTTGTTGGCAATCTGTCTGTCGGTGGTCCTGCCCAGTATTCTAGACAGCAAATCAGCAATCTT…	5654	6373	-1	M1PRP8	MTTVNEVVNFAKDLANRGQGVDYDGWYGKQCVDLPNWICGKYFGKALWGNAIDLIKSAKQHGFEVHYMPTSERPRTGAIFVKNYWAGDGINYGHTGLIIGVSGNTVQTIEQNLVGNLSVGGPAQYSRQQISNLVGWFYPPYSDSTAVATQASSGNLGKYKDEQGTMTVKVSLLNVRDKPGLDGKVVATYTNGEQFNYDSVYIADGYIWVSYVSRSGVRRYVAAGEESNRRNVVPYGTFK	Firmicutes	Streptococcus suis	1307
AGF87477.1	KC348601.1	ATGACAACAGTAAATGAAGCATTAAATAATGTAAGAGCTCAGGTTGGGTCCGGTGTGTCTGTTGGCAATGGTGAATGCTATGCTTTGGCCAGTTGGTATGAGCGCATGATTAGCCCGGATGCAACAGTCGGCCTTGGGGCTGGTGTTGGTTGGGTCAGTGGTGCCACTGGTGATACGATTTCAGCCAAGAATATTGGCTCATCATATAACTGGCAAGCTAACGGCTGGACCGTATCCACATCTGGGCCATTTCAAGCAGGTCAGATTGTGACATTAGGTGCAACATCAGGCAACCCCTATGGGCATGTGGTGATTGTAGAAGCGGTGGATGGTGACCGATTGACCATTCTGGAGCAAAACTACGGTGGCAAGCGGTACCCTACCCGCAACTACTATAGT…	499	1236	-1	M1PKZ3	MTTVNEALNNVRAQVGSGVSVGNGECYALASWYERMISPDATVGLGAGVGWVSGATGDTISAKNIGSSYNWQANGWTVSTSGPFQAGQIVTLGATSGNPYGHVVIVEAVDGDRLTILEQNYGGKRYPTRNYYSAASYRQQVVHYITPPGTVTQTAPTSAGARTYRETGTMSVTVDAINIRRAPNTSGQIVATYKRGESFDYDTVIIDTNGYVWVSYIGSSGIRNYVATGATKDGKRYGDAWGTFK	Firmicutes	Streptococcus suis	1307
AGF87292.1	KC348598.1	ATGACAACAGTATTTGAAGTAGTCAATTTTGCCAAAGACCTAGCCAACCGTGGTCAAGGTGTAGACTATGATGGTTGGTACGGTAATCAATGTGTAGACTTGCCTAACTGGATCAGTGGCAAATTTTTTGGCAAAGCTCTTTGGGGCAATGCCATTGATTTGATAAAGTCAGCCAAGCAACACGGCTTTGAGGTGCATTACATGCCTACTTCAGAACGTCCACGTCCAGGGGCTATCTTTGTCAAGAATTACTGGGCCAATGATGGTGGCAACTATGGGCATACGGGTTTGATTATCGGTGTTAGTGGCAATACTGTCCAAACAATCGAGCAAAACTTGGTAGGTAATCTGTCTGTCGGTGGTCCTGCTCAGTATTCTAGTCAGCAAATCAGCAATCTT…	653	1372	-1	M1PKF8	MTTVFEVVNFAKDLANRGQGVDYDGWYGNQCVDLPNWISGKFFGKALWGNAIDLIKSAKQHGFEVHYMPTSERPRPGAIFVKNYWANDGGNYGHTGLIIGVSGNTVQTIEQNLVGNLSVGGPAQYSSQQISNLVGWFYPPYSDSTAVATQSSSGNLGKVKDEQGTMTVKVSLLNVRDKPGLDGKVVATYTNSEQFNYDSVYIADGYIWVSYVSRSGVRRYVAAGEESNRRNVVPYGIFK	Firmicutes	Streptococcus suis	1307
AGF87539.1	KC348602.1	ATGACAACAGTAAATGAAGCATTAAATAATGTAAGAGCTCAGGTTGGGTCCGGTGTGTCTGTTGGCAACGGCGAATGCTACGCTTTGGCTAGTTGGTACGAGCGCATGATTAGTCCGGATGCAACTGTCGGACTTGGCGCTGGTGTGGGCTGGGTCAGCGGTGCAATCGGCGATACAATCTCTGCCAAAAACATCGGCTCATCATACAACTGGCAAGCTAACGGCTGGACAGTTTCCACATCTGGTCCATTTAAAGCAGGTCAGATTGTGACGCTTGGGGCAACACCAGGAAACCCTTACGGACATGTGGTAATCGTCGAAGCAGTGGACGGCGATAGATTGACTATTTTGGAGCAAAACTACGGCGGGAAACGTTATCCCGTCCGTAATTATTACAGC…	287	1024	-1	M1NS67	MTTVNEALNNVRAQVGSGVSVGNGECYALASWYERMISPDATVGLGAGVGWVSGAIGDTISAKNIGSSYNWQANGWTVSTSGPFKAGQIVTLGATPGNPYGHVVIVEAVDGDRLTILEQNYGGKRYPVRNYYSAASYRQQVVHYITPPGTVAQSAPNLAGSRSYRETGTMTVTVDALNVRRAPNTSGEIVAVYKRGESFDYDTVIIDVNGYVWVSYIGGSGKRNYVATGATKDGKRFGNAWGTFK	Firmicutes	Streptococcus suis 89/1591	286604
AGE61150.1	KC413987.1	ATGACAACAGTAAATGAAGCATTAAATAATGTAAGAGCTCAGGTTGGGTCCGGTGTGTCTGTTGGCAACGGCGAATGCTACGCTTTGGCTAGTTGGTACGAGCGCATGATTAGTCCGGATGCAACTGTCGGACTTGGCGCTGGTGTGGGCTGGGTCAGCGGTGCAATCGGCGATACAATCTCTGCCAAAAACATCGGCTCATCATACAACTGGCAAGCTAACGGCTGGACAGTTTCCACATCTGGTCCATTTAAAGCAGGTCAGATTGTGACGCTTGGGGCAACACCAGGAAACCCTTACGGACATGTGGTAATCGTCGAAGCAGTCGACGGTGACCGATTGACTATCTTAGAGCAAAATTTCGGTGGCAAACGCTACCCTGTCCGCAACTACTACAGC…	1	738	-1	M1IR38	MTTVNEALNNVRAQVGSGVSVGNGECYALASWYERMISPDATVGLGAGVGWVSGAIGDTISAKNIGSSYNWQANGWTVSTSGPFKAGQIVTLGATPGNPYGHVVIVEAVDGDRLTILEQNFGGKRYPVRNYYSAASYRQQVVHYITPPGTVAQSAPNLAGSRSYRETGTMTVTVDALNVRRAPNTSGEIVAVYKRGESFDYDTVIIDVNGYVWVSYIGGSGKRNYVATGATKDGKRFGNAWGTFK	Firmicutes	Streptococcus suis SS12	1005041
AGE60795.1	KC330680.1	ATGAAGAAAGTCACGCTTGATGCTGGGCACGGCGGTAAAGACCCTGGAGCAGTTGGCAATGGTCTAAAGGAAAAGGATTTAACCCTTGAGATCGCCAAGCAAACGAAGTCATACCTTGAGAGTAATTACTCTGGTGTAAGTGTTCAGCTCACTCGAAGCACTGACAAGTTTTTAGAGCTTCCTGAACGTGCCGCCATTGCTAACAAGAATAAGTCAGACCTGTTTGTCTCTATCCATATTAACTCAGCAGGTGGCACAAACGGTACAGGCTTTGAAACATTAACTTACAATAAGTTGTCTGCAAAGTCACCAACAAAGAGTGACCAAAAGGTTTTGCACGCTTCAATTCTTAACGAGATCGCCTCCTTTGGGGTGGCAAACCGCAAGGAAAAAGCTGAT…	22216	23115	1	M1IQ67	MKKVTLDAGHGGKDPGAVGNGLKEKDLTLEIAKQTKSYLESNYSGVSVQLTRSTDKFLELPERAAIANKNKSDLFVSIHINSAGGTNGTGFETLTYNKLSAKSPTKSDQKVLHASILNEIASFGVANRKEKADDLSVLRNTNMSAILTESLFINNPADAKLLKDKSFVKAVSVGHAKGIAKVLGLKAKKAPESPVKAPSKPSTPKGDTYKVQKGDTLYGIARQHGMSVDDLKKLNGLKSDIIRVGQTLKVKQSSVTYKVKKGDTLYGIAKDHGTTVANIKKLNNLKSDLINIGDTLRVK	Firmicutes	Bacillus pumilus BL8	1189615
AGE61206.1	KC413988.1	ATGCTAAATCAGATTGTTTTGTATTCCAAGAATTTAGCCAATGCTAGAGCAGGTGTTGATAAAGACGGTGCATGGGGCTACCAATGTGCAGATTTATCTTGTTTTATTGTAAAAAAATGGCGTGGTGTTGACCTTTGGGGGAATGCTATTGATTTGTTAAATAGTGCAAAAGCGCAGGGCATTAAGGTTGTGCCGTATGCACCTGGTATCAAACCTAAGGCAGGGTGGATTTTCGTCATGCACTACGTTGCAGGAGATGGTATTGATTATGGTCATACTGGCGTAATTGTTGAGGACAGCGATGGCAACAGTATGCGTACTGTTGAACAAAATCTTGCGGGTAATCTTAACGTTGGCAGTCCAGCACAATATCATGTCCGTAGTATGAATGGTATGGTT…	1	711	-1	M1IFB4	MLNQIVLYSKNLANARAGVDKDGAWGYQCADLSCFIVKKWRGVDLWGNAIDLLNSAKAQGIKVVPYAPGIKPKAGWIFVMHYVAGDGIDYGHTGVIVEDSDGNSMRTVEQNLAGNLNVGSPAQYHVRSMNGMVGFIVLADSTVSSEPTKQIETGRIAETGVFTLNSTAINVRRQPHLSGEIVATYQIGESVTYDSYLTAAGYRWISWIGRSGKRSYMAIGQVDANGHRISLWGTLK	Firmicutes	Streptococcus suis ST1	1004951
AGE60871.1	KC330681.1	ATGAAGAAAGTCACCCTTGATGCTGGACACGGCGGTAAGGATTCAGGAGCAGTCGGAAACGGTCTAAAGGAAAAGGACTTGACGCTTGAAATTGCCAAACAAACTAAGGCTTACCTTGAGAGTAATTACTCTGATGTAAGTGTTCAGCTCACAAGAAGCACTGACAAGTTCATAGAACTACCCGAGCGTGCCGCCATTGCTAATAGGAATAAATCAGACTTGTTTGTTTCTATTCATATCAACTCAGCAGGTGGCACAAACGGTACAGGCTTTGAAACATTCGCTTTTGAGAAATTGTCTGCAAGCTCTCAAACAAGGAAAGACCAAAAGGTTTTACACGCTTCAATCCTTAACGAGATCGCCAGCTTTGGAGTGACAAACCGCAAAGAGAAGATAGGT…	22239	23138	1	M1IEI0	MKKVTLDAGHGGKDSGAVGNGLKEKDLTLEIAKQTKAYLESNYSDVSVQLTRSTDKFIELPERAAIANRNKSDLFVSIHINSAGGTNGTGFETFAFEKLSASSQTRKDQKVLHASILNEIASFGVTNRKEKIGNLSVLRNTAMSAILTESLFINNPADAKLLKDKSFIKAVSVGHAKGIAKVLGLKAKKAPEKPNKAPSKPSEPKGDTYKVQKGDTLYGIARQHGMSVDDLKKLNGLKSDIIRVGQTLKVKQTSITYKVKKGDTLYSIAKAHGTTVANIKKLNNLKSDLINIGDTLRVK	Firmicutes	Bacillus pumilus BL8	1189615
AGE60949.1	KC330682.1	ATGAAGAAAGTCACGCTTGATGCTGGGCACGGCGGTAAAGACCCTGGAGCAGTTGGCAATGGTCTAAAGGAAAAGGATTTAACCCTTGAGATCGCCAAGCAAACGAAGTCATACCTTGAGAGTAATTACTCTGGTGTAAGTGTTCAGCTCACTCGAAGCACTGACAAGTTTTTAGAGCTTCCTGAACGTGCCGCCATTGCTAACAAGAATAAGTCAGACCTGTTTGTCTCTATCCATATTAACTCAGCAGGTGGCACAAACGGTACAGGCTTTGAAACATTAACTTACAATAAGTTGTCTGCAAAGTCACCAACAAAGAGTGACCAAAAGGTTTTGCACGCTTCAATTCTTAACGAGATCGCCTCCTTTGGGGTGGCAAACCGCAAGGAAAAAGCTGAT…	22215	23114	1	M1IE59	MKKVTLDAGHGGKDPGAVGNGLKEKDLTLEIAKQTKSYLESNYSGVSVQLTRSTDKFLELPERAAIANKNKSDLFVSIHINSAGGTNGTGFETLTYNKLSAKSPTKSDQKVLHASILNEIASFGVANRKEKADDLSVLRNTNMSAILTESLFINNPADAKLLKDKSFVKAVSVGHAKGIAKVLGLKAKKAPESPVKAPSKPSTPKGDTYKVQKGDTLYGIARQHGMSVDDLKKLNGLKSDIIRVGQTLKVKQSSVTYKVKKGDTLYGIAKDHGTTVANIKKLNNLKSDLINIGDTLRVK	Firmicutes	Bacillus pumilus BL8	1189615
AGE60719.1	KC330679.1	ATGAAGAAAGTCACGCTTGATGCTGGACACGGTGGTAAGGATTCAGGAGCAGTCGGAAACGGTCTAAAGGAAAAGGACTTGACACTTGAAATTGCCAAACAAACTAAGGCTTACCTTGAGAGTAATTACTCTGATGTAAGTGTTCAGCTCACAAGAAGCACTGACAAGTTCATAGAACTACCCGAGCGTGCCGCCATTGCTAATAGGAATAAATCAGACTTGTTTGTTTCTATTCATATCAACTCAGCAGGTGGCACAAACGGTACAGGCTTTGAAACATTCGCTTTTGAGAAATTGTCTGCAAGCTCTCAAACAAGGAAAGACCAAAAGGTTTTACACGCTTCAATCCTTAACGAGATCGCCAGCTTTGGAGTGACAAACCGCAAAGAGAAGATAGGT…	22275	23174	1	M1IDI0	MKKVTLDAGHGGKDSGAVGNGLKEKDLTLEIAKQTKAYLESNYSDVSVQLTRSTDKFIELPERAAIANRNKSDLFVSIHINSAGGTNGTGFETFAFEKLSASSQTRKDQKVLHASILNEIASFGVTNRKEKIGNLSVLRNTAMSAILTESLFINNPADAKLLKDKSFIKAVSVGHAKGIAKVLGLKAKKAPEKPNKAPSKPSEPKGDTYKVQKGDTLYGIARQHGMNVGDLKKLNGLKSDIIRVGQTLKVKQTSVTYKVKKGDTLYSIAKAHGTTVANIKKLNNLKSDLINIGDTLRVK	Firmicutes	Bacillus pumilus BL8	1189615
AGE61102.1	KC330684.1	ATGAAGAAAGTCACCCTTGATGCTGGACACGGCGGTAAGGATTCAGGAGCAGTCGGAAACGGTCTAAAGGAAAAGGACTTGACGCTTGAAATTGCCAAACAAACTAAGGCTTACCTTGAGAGTAATTACTCTGATGTAAGTGTTCAGCTCACAAGAAGCACTGACAAGTTCATAGAACTACCCGAGCGTGCCGCCATTGCTAATAGGAATAAATCAGACTTGTTTGTTTCTATTCATATCAACTCAGCAGGTGGCACAAACGGTACAGGCTTTGAAACATTCGCTTTTGAGAAATTGTCTGCAAGCTCTCAAACAAGGAAAGACCAAAAGGTTTTACACGCTTCAATCCTTAACGAGATCGCCAGCTTTGGAGTGACAAACCGCAAAGAGAAGATAGGT…	22240	23139	1	M1I9K4	MKKVTLDAGHGGKDSGAVGNGLKEKDLTLEIAKQTKAYLESNYSDVSVQLTRSTDKFIELPERAAIANRNKSDLFVSIHINSAGGTNGTGFETFAFEKLSASSQTRKDQKVLHASILNEIASFGVTNRKEKIGNLSVLRNTAMSAILTESLFINNPADAKLLKDKSFIKAVSVGHAKGIAKVLGLKAKKAPEKPNKAPSKPSEPKGDTYKVQKGDTLYGIARQHGMSVDDLKKLNGLKSDIIRVGQTLKVKQTSITYKVKKGDTLYSIAKAHGTTVANIKKLNNLKSDLINIGDTLRVK	Firmicutes	Bacillus pumilus BL8	1189615
AGE60657.1	KC522412.1	ATGAATATAACTAACGCTGGTGTACGTGGTTATAATCCTACTGGGGTTGTAATTCATAATGACGCCGGGTCAAACGGAGCTAACGCTGGTTTCTACAACAATTGGTTACCTAATCATGATCCAGAGGAGGGCTTTGCTCACGTTTATATTGGGAATGATGGACGATTGCAGGCTTCCGACTTCTCTAATATGGCATACCATTGCGCTAACTCATACGGTAATGCAAACTATGCAAGCTGGGAAGTATGCCAATCAGAGGGCGATTTAAACCAGTTCTTGAGAAATGAGCAAGCGGTACTAGATGACGTGGCTAAGTACATGAAACAATGGGGGTTAACTCCTAATCGTGATACTGTTAAACTACATCAAGAACTTTCAGCAACTTCATGCCCTAGACGT…	16850	17554	1	M1I8E3	MNITNAGVRGYNPTGVVIHNDAGSNGANAGFYNNWLPNHDPEEGFAHVYIGNDGRLQASDFSNMAYHCANSYGNANYASWEVCQSEGDLNQFLRNEQAVLDDVAKYMKQWGLTPNRDTVKLHQELSATSCPRRSVEVHGGTLESCRSYFIAELNKRLTGQTGGSNNNTTESGEIEMFLINCKDTKNWYVCNGVSARHIKTTRMLGGFQGKFGVIKLPETVMYQAEFEAEYGKVN	Firmicutes	Lactococcus lactis subsp. cremoris	1359
AGE61023.1	KC330683.1	ATGAAAAAAGTCACACTTGATGCTGGACACGGTGGCAAAGATTCTGGAGCAGTCGGCAACGGTCTAAAAGAAAAGGACTTAACACTTGAGATCGCCAAACAAACTAAGTCATACCTTGAGAGTAATTACTCTGGTGTAAGTGTCCAGCTCACTAGAAGTACCGATAAGTTTATTGAGCTTCCTGAACGTGCCGCCATTGCCAACAAGAATAAGTCTGATCTGTTTGTCTCTATCCATATCAACTCAGCGGGTGGCACAAATGGTACAGGCTTTGAAACATTCACATATAACAAGCTATCAGCAAAGTCGCAAACTAAGAGTGACCAAAAGGTTTTACATGCTTCAATTCTTAACGAGATCGCCAGCTTTGGAGTTTCTAACCGTAAGGAGAAAGCAGAT…	23393	24304	1	M1HNA7	MKKVTLDAGHGGKDSGAVGNGLKEKDLTLEIAKQTKSYLESNYSGVSVQLTRSTDKFIELPERAAIANKNKSDLFVSIHINSAGGTNGTGFETFTYNKLSAKSQTKSDQKVLHASILNEIASFGVSNRKEKADDLSVLRNTTMSAILTESLFINNPADAKLLKDPSFIKAVSVGHAKGIAKVLGLKAKKPPESPSKAPSQPSKPKGSTYKVQRGDTLYGIAKQHGMSVDDLKKLNSLKSDIIRVGQTLKVSNPIKVVVKTYKVQRGDTLYGIAKQHGTTVANIKKLNGLKSDLINIGDVLRVK	Firmicutes	Bacillus pumilus BL8	1189615
AGC34112.1	JX649099.1	GTGACACGTATGCCGAGGTACATGCCCCTGCGCGCGGGCACCTACACACTGTCGTCCGGTTTCGGCCCGAGGTGGGGCAGCCAGCATCGTGGCCTCGATTTCGCCGCCAAGGACGGCACACCGATCTACGCGGCCCAGGGCGGCACTGTGGCCTACATCGGCAGAGCCGACGGTTTCGGGCAATGGATCGTGATCGACCACCCCGCCGCCGACGGCAGCGGCACGACCGTCTACGGACACATGTGGGACGCGTTCGCCACCGGACTACGTCAAGGGCAGCGCGTCGAGGCCGGGCAGCTCATTGCGTACGTGGGCAGCAATGGCCAGTCGACCGGCGCACATCTGCATTTTGAGGTCCACCCCACAGTGTGGCGGCAGGGGTCGCAGATCGATCCCAAG…	40379	41707	1	L7TMN8	MTRMPRYMPLRAGTYTLSSGFGPRWGSQHRGLDFAAKDGTPIYAAQGGTVAYIGRADGFGQWIVIDHPAADGSGTTVYGHMWDAFATGLRQGQRVEAGQLIAYVGSNGQSTGAHLHFEVHPTVWRQGSQIDPKPWLANALNPGDPAPAPEPAPAPSKGGTLPKLTDPFTGELWSPNRYHPRGLGDPRWIVVHTQEGGRTARDLAAYLAQKSSQVSYHVVVDDREVLKVVAEGDAPWAAAGANKYAFHICMAGSYASWSRNKWLDVDTSDGKNEDLQLTKTAHVIAWWCDKYGIPPVWIGGRNIPPWGLDGVCGHVDLGAWGGGHTDPGPNFPRDELMRRVNQFLVGTELPPLPTPPPVTVPGTKPDQYGDWMLYRGNPRNDADRVRRVQRRLKAAYRSY…	Actinobacteria	Mycolicibacterium smegmatis MC2 155	246196
AGC34063.1	JX649098.1	GTGACACGTATGCCGAGGTACATGCCCATGCGCGCGGGCACCTACACACTGTCGTCCGGTTTCGGCCCGAGGTGGGGCAGCCAGCACCGTGGCCTCGATTTCGCCGCCAAGGACGGCACACCGATCTACGCCGCGCAGGGCGGCACCGTGGCCTACATCGGCAGAGCCGACGGTTTCGGGCAATGGATCGTGATCGACCACCCCGCCGCCGACGGTGGCGGCACGACCGTCTACGGACACATGTGGGACGCGTTCGCCACCGGACTACGTCAAGGGCAGCGCGTCGAGGCCGGGCAGCTCATCGCCTACGTCGGCACGAACGGTCAATCGACCGGCCCACATCTGCACTTCGAGGTGCACCCCACCGTGTGGCGGCAGGGGTCGCAGATCGATCCCAAG…	40516	41832	1	L7TI47	MTRMPRYMPMRAGTYTLSSGFGPRWGSQHRGLDFAAKDGTPIYAAQGGTVAYIGRADGFGQWIVIDHPAADGGGTTVYGHMWDAFATGLRQGQRVEAGQLIAYVGTNGQSTGPHLHFEVHPTVWRQGSQIDPKPWLANARNPGDPAPAPAPPKGGTLAKLTDPFTGELWSPNRYHPRGLGDPRWIVVHTQEGGRTARDLAAYLAQKSSQVSYHVVVDDREVLKVVAEGDAPWAAAGANKYAFHICMAGSYASWSRNKWLDVDTSDGKNEDLQLTKTAHVIAWWCDKYGIPPVWIGGRNIPPWGLDGVCGHVDLGAWGGGHTDPGPNFPRDELMRRVNQFLVGTELPPLPTPPPVTVPGTKPDQYGDWMLYRGNPRNDADRVRRVQRRLKAAYRSYAGHL…	Actinobacteria	Mycolicibacterium smegmatis MC2 155	246196
AGC33801.1	JX649096.1	GTGACACGTATGCCGAGGTACATGCCCCTGCGCGCGGGCACCTACACACTGTCGTCCGGTTTCGGCCCGAGGTGGGGCAGCCAGCATCGTGGCCTCGATTTCGCCGCCAAGGACGGCACACCGATCTACGCGGCCCAGGGCGGCACTGTGGCCTACATCGGCAGAGCCGACGGTTTCGGGCAATGGATCGTGATCGACCACCCCGCCGCCGACGGCAGCGGCACGACCGTCTACGGACACATGTGGGACGCGTTCGCCACCGGACTACGTCAAGGGCAGCGCGTCGAGGCCGGGCAGCTCATTGCGTACGTGGGCAGCAATGGCCAGTCGACCGGCGCACATCTGCATTTTGAGGTCCACCCCACAGTGTGGCGGCAGGGGTCGCAGATCGATCCCAAG…	40381	41709	1	L7TG43	MTRMPRYMPLRAGTYTLSSGFGPRWGSQHRGLDFAAKDGTPIYAAQGGTVAYIGRADGFGQWIVIDHPAADGSGTTVYGHMWDAFATGLRQGQRVEAGQLIAYVGSNGQSTGAHLHFEVHPTVWRQGSQIDPKPWLANALNPGDPAPAPEPAPAPSKGGTLPKLTDPFTGELWSPNRYHPRGLGDPRWIVVHTQEGGRTARDLAAYLAQKSSQVSYHVVVDDREVLKVVAEGDAPWAAAGANKYAFHICMAGSYASWSRNKWLDVDTSDGKNEDLQLTKTAHVIAWWCDKYGIPPVWIGGRNIPPWGLDGVCGHVDLGAWGGGHTDPGPNFPRDELMRRVNQFLVGTELPPLPTPPPVTVPGTKPDQYGDWMLYRGNPRNDADRVRRVQRRLKAAYRSY…	Actinobacteria	Mycolicibacterium smegmatis MC2 155	246196
CCI88349.1	HE956704.1	ATGAAATCATCTTCGATTCTTTCGAGAAAGATAGAAAGAAAGGCAGTTAATCTGATGTCAAACTCAATCGTATCAAAGAAAAGTTATGGTGTGGACGTAGCCAGCTACCAAAGCACAACAGTTAACTATACGGGTGTTAAGTTTGCACTTGTCAAGCTTACACAGGGCACCGACTACCTTAACCCAAAGGCGACCGCACAAATCAAGTCCGCAAAGGCTAACGGTTTATTAGTCGGTGGTTACTTCTACGCTAACCATAGTAATTCAGTATCAAGAGCTAGATCGGAAGCCAAGTATGCAGTAGCAAAAGCAAAGGCACTTGGTATTCCAGAAGGCTCATACCTTGCAGATGATTGGGAGCAAGGCTCTGGCAACTCGGTAAATGGCAGTGCGTCTGCT…	21514	22689	1	L0P6H6	MKSSSILSRKIERKAVNLMSNSIVSKKSYGVDVASYQSTTVNYTGVKFALVKLTQGTDYLNPKATAQIKSAKANGLLVGGYFYANHSNSVSRARSEAKYAVAKAKALGIPEGSYLADDWEQGSGNSVNGSASANTDAILAAMQVIKEAGYKPLIYSGAYNLRNRLSISRIVKSFGTCLWVASYKVSGRQDYADFNYFPSMDGVAIWQFTDNYRGLNVDGNICLIDLKISSNSSKPKPAKKATESLSLHPVVKWNVGAVAVVSNAKGAYVYTSSKLDKRESDKLKPLGSMWQVFGLENGAVKVGKNQYFDGRAVYVKANPIAYNDSKHAVAKIVLPHTHALDAPKADAGKVYGLELNSEVEIQGRVGRFLKIKELHKGKQVYVTGNRAYIVL	Firmicutes	Lactobacillus helveticus	1587
CCI71987.1	HE861935.1	ATGAGTGTTCAACAATCTATAGTCAATTGGTTTGTTAACCACCGTGGGAAATTGACTTATTCTATGTATGGCTCACGCAATGGATCAGATGGTACAGCAGACTGTTCTGGGTCTATGTCACAAGCCTTAAAAGAGGCAGGCATTCCTATCCAAGGGTTGCCATCTACTGTCACTCTTGGTCAACAACTTGCTAAAAATGGCTTTTATCGAGTTTCTCGTAACGAGGACTGGGATGCACTTATGGGCGATATCGTAATGATGTCGTGGGGAGCAGACATGGCAAGTTCAGGTGGAGCTGGTGGACATGTTGGCGTCATGATTGATAGCGTAAACTTCATTAGTTGCGACTATTCAACTCAAGGAGCAGTAGGACAAGCTATCAATACATATCCGTGGAAT…	41849	42694	1	L0P533	MSVQQSIVNWFVNHRGKLTYSMYGSRNGSDGTADCSGSMSQALKEAGIPIQGLPSTVTLGQQLAKNGFYRVSRNEDWDALMGDIVMMSWGADMASSGGAGGHVGVMIDSVNFISCDYSTQGAVGQAINTYPWNDYYAANKPTYIEVWRYADSAPQTNNKANTAVVTQEKAYYEANEVKYVNGIWQIRCDYLTPIGFDWTENGVPVDMVNWVDANGNDLPDGESKDFKAGMYFSFSDDETNIVDTGNGGYYGGYYYRQFEFGQFGPVWLSCWNKDDLVNYYQ	Firmicutes	Streptococcus thermophilus	1308
AGB62591.1	JX238501.3	GTGACAACCGCAGTTAAAAGATACCCAACATTCAAAATAAATTTCTATACACAAGAAAATTCATACAACATAGTGTACGATACACAAAAAGCGCTAACGTCAAAAGACTTCGAAGAATCGCTCATCTCCTTCAGCACGAAAAATGCCTCGTCAGATGACAGCCCCGTGTTCTCACTGGTTCTACTAGCTAAAGAGAAATGGGATACACTCCTAAGCTCTGGAGATGCAGTGCGTATTAGAGTATACCCAGATAGAACAAAACCTAGTCCAGATAACCCGTACATAATGGTAGGCATGATTTCTGACATTCGAAGAGACGGAGAATACGCAGACGGAACTATTCTTTACCGTATTACTGGTCGAGCAATGACAAAGGCACTTATTGACTTTGAAGTAGGA…	97980	100124	-1	L0LBX0	MTTAVKRYPTFKINFYTQENSYNIVYDTQKALTSKDFEESLISFSTKNASSDDSPVFSLVLLAKEKWDTLLSSGDAVRIRVYPDRTKPSPDNPYIMVGMISDIRRDGEYADGTILYRITGRAMTKALIDFEVGVIQEVSANVPTIGWLPDGEDKGLKFSGNTAAGIGNELMNRFIYQYATYEFAGGKSLPDFLEHSFSSWEEYESLGDSTPFINYEGSIRQFLDDVTAKPFNELFFEFTKDGKCAALMRPTPFDPDKWAQLPVYRITSDVVVEETFGKSDAEMYSLFVVQAPNLAEFNNIDLGVFPKFHPDLIKKYGYKRLDAQNRYLLSGTITASTNPNVQNITGDAPKYGEVLGLISDNKFDEPEVIRTQRNVIFSEMATTFPTLTKGSINKIIDAL…	Firmicutes	Bacillus pumilus	1408
AGB62592.1	JX238501.3	ATGGCTAACGTAGAACAGTATATTTTTAATGTTGATGCTGAAACTAGTAAAGCAGTTGCAAAGTTACAAGAGCTTGAAAAGCACATGCAGACTATCGAAGACATACGTAACAAAGGTGTAGACAGCTACTCCACAACTACCCAAAAGGATATGGACAAAAGTTTACGATCTATGTCGCAGCTGACTAGAATGTATCGAAACATGAGCGGAGACCTTAACCAGTTGAAGCAGAAGATGAGAGATATGTCTTCAAGTATTCAGATACCAAAGGGAGCTACCGAGCAGCAGAGACAGGAAATAAACAAGTTAAAACAGGCTATGGACGATCAATCTCGTAACGCTATTATGCAACAAAGGCAGCTGCAACGAGAATACGAAAAAACCTTAGCACGACATAGG…	100226	103978	-1	L0LA71	MANVEQYIFNVDAETSKAVAKLQELEKHMQTIEDIRNKGVDSYSTTTQKDMDKSLRSMSQLTRMYRNMSGDLNQLKQKMRDMSSSIQIPKGATEQQRQEINKLKQAMDDQSRNAIMQQRQLQREYEKTLARHRETVSFQQKSSKDFKHIFNSNDVYNLPSGAENFDRAKRVMQQMAQDTDGVTSKVKDLKTQIQEVMKLDRRSESLSRRAEASNYMSHQQASNFKKDYFTATQDYTRQREQNLNEMTKIGQKRTDISSQIKDIENNPAATQAEIDKKVALQQTIEALDKEREARMEFDRVLNRTTENMKQYNQRVSKNGGVEVKPDRGTALGMAYERAPALGFAMTGAVGAVAGGLYMQGASLNKGMRDDVIGMGSHAGLEGDQWRSQIRDAALEGGLQ…	Firmicutes	Bacillus pumilus	1408
AFV80856.1	JX875065.1	ATGGCTAAGACTCAAGCAGAAATAAATAAACGTTTAGATGCTTATGCAAAAGGAACAGTAGATAGCCCTTACAGAGTTAAAAAAGCTACAAGTTATGACCCATCATTTGGTGTAATGGAAGCAGGAGCCATTGATGCAGATGGTTACTATCACGCTCAGTGTCAAGACCTTATTACAGACTATGTTTTATGGTTAACAGATAATAAAGTTAGAACTTGGGGTAATGCTAAAGACCAAATTAAACAGAGTTATGGTACTGGATTTAAAATACATGAAAATAAACCTTCTACTGTACCTAAAAAAGGTTGGATTGCGGTATTTACATCCGGTAGTTATGAACAGTGGGGTCACATAGGTATTGTATATGATGGAGGTAATACTTCTACATTTACTATTTTA…	34704	35507	1	K7R291	MAKTQAEINKRLDAYAKGTVDSPYRVKKATSYDPSFGVMEAGAIDADGYYHAQCQDLITDYVLWLTDNKVRTWGNAKDQIKQSYGTGFKIHENKPSTVPKKGWIAVFTSGSYEQWGHIGIVYDGGNTSTFTILEQNWNGYANKKPTKRVDNYYGLTHFIEIPVKAGTTVKKETAKKSASKTPAPKKKATLKVSKNHINYTMDKRGKKPEGMVIHNDAGRSSGQQYENSLANAGYARYANGIAHYYGSEGYVWEAIDAKNQIAWHTGK	Firmicutes	Staphylococcus aureus	1280
AFV50695.1	JX878671.1	ATGCGTAGAATAAGAAGACCTAAGGTAAGAATAGAAATCGTTACAGATGATAATACATTTACATTGAGATTTGAAGATACACGTGACTATAATGGTGATGAGTTTGGAGCTAAACTTTTAGGATTCCAAACTAAAAACTCTATGGAAGATGATAGTTCAGTTTTCCAAATAAATATGGCAGGAGATACTTATTGGGATAAGCTAGTTATGGCTAATGATATCATAAGAATATTTATTACACCTAATGATGACCCCAACGATAAAGAAGGAAGACAAGAACGACTTATCCAGGTAGGTATGGTTTCTCAAGTATCAAAAGTAGGTAGTTACGGTAATGACCAAACTCAATTTAGAATAACAGGTCAATCTTTTGTAAAACCTTTTATGAAATTTGGATTA…	20164	22590	-1	K7QNG6	MRRIRRPKVRIEIVTDDNTFTLRFEDTRDYNGDEFGAKLLGFQTKNSMEDDSSVFQINMAGDTYWDKLVMANDIIRIFITPNDDPNDKEGRQERLIQVGMVSQVSKVGSYGNDQTQFRITGQSFVKPFMKFGLGVIQEVQAVLPEVGWLIDGDGDNEVKFTGSSAHEVMTGIIRRFIPYMKYNYTEKTYNTIDNYLDYDDLSSWDEFEKLTEVSAFTNFDGSLKQLMDMVTARPFNELFFKNSEKTPGKAQLVLRKTPFNPTEWRALDMIKVPTEDFIEEDVGKSDVETYSIFTATPAGMLKELNGDVFSKPQFHPELTDRYGYTKFEVENIYLSTKSGSATEDSDSSGDDNGTERGTYSKIMKDLSNYGRDNISKGIDKYTSKLSSKYKNLKKAQAKK…	Firmicutes	Staphylococcus aureus	1280
AFV50731.1	JX878671.1	ATGGCTAAGACTCAAGCAGAAATAAATAAACGTTTAGACGCTTATGCAAAAGGAACAGTAGATAGCCCTTACAGAGTTAAAAAAGCTACAAGTTATGACCCATCATTTGGTGTAATGGAAGCAGGAGCCATTGACGCAGATGGTTACTATCACGCTCAGTGTCAAGACCTTATTACAGACTATGTTTTATGGTTAACAGATAATAAAGTTAGAACTTGGGGTAATGCTAAAGACCAAATTAAACAGAGTTATGGTACTGGATTTAAAATACATGAAAATAAACCTTCTACTGTACCTAAAAAAGGTTGGATTGCGGTATTTACATCCGGTAGTTATGAACAGTGGGGTCACATAGGTATTGTATATGATGGAGGTAATACTTCTACGTTTACTATTTTA…	51509	52996	1	K7QML4	MAKTQAEINKRLDAYAKGTVDSPYRVKKATSYDPSFGVMEAGAIDADGYYHAQCQDLITDYVLWLTDNKVRTWGNAKDQIKQSYGTGFKIHENKPSTVPKKGWIAVFTSGSYEQWGHIGIVYDGGNTSTFTILEQNWNGYANKKPTKRVDNYYGLTHFIEIPVKAGTTVKKETAKKSASKTPAPKKKATLKVSKNHINYTMDKRGKKPEGMVIHNDAGRSSGQQYENSLANAGYARYANGIAHYYGSEGYVWEAIDAKNQIAWHTGDGTGANSGNFRFAGIEVCQSMSASDAQFLKNEQAVFQFTAEKFKEWGLTPNRKTVRLHMEFVPTACPHRSMVLHTGFNPVTQGRPSQAIMNKLKDYFIKQIKNYMDKGTSSSTVVKDGKTSSASTPATRPVTG…	Firmicutes	Staphylococcus aureus	1280
AFV50696.1	JX878671.1	ATGGATTCTTTAGAGTCTAAGAATATTGATGCTCCTTTAGATAATTTCTTAAAAAAATTAAAAGTAATTGCTAAAGAAGTTAAAAATGTACAGAACGCAATGGATAAACAAGATGGTAAATCTGTTATATCTTCTAAAGACATGGATGAATCTATTAAATCCACTCAATCTGCTACAAAGAATATAAATGAATTAAAGAAAGCTTTAGATGACCTTCAAAAAGAGAATATATCTAAAGGTATTGCACCTGACCCTGAAGTTGAAAAAGCATATGCTAAGATGGGTAAAGTTGTAGATGAAACTCAAGAAAAACTTGAGAAAATGTCTTCACAAAAAATAGGTTCTGATGCCAGTATTCAAAATAGAATTAAGGAAATGAAAACCTTAAATCAAGTAACT…	22670	26641	-1	K7QMK7	MDSLESKNIDAPLDNFLKKLKVIAKEVKNVQNAMDKQDGKSVISSKDMDESIKSTQSATKNINELKKALDDLQKENISKGIAPDPEVEKAYAKMGKVVDETQEKLEKMSSQKIGSDASIQNRIKEMKTLNQVTEEYNKISKDSSATKDYTKRLRANRNMTRGYMERSEGTGRLTYDQGARVRSELGKISSYESQRKQNQRNLGQAREQYSNYRNQQQDLTKRRASGQINKAQYEQELASIKQEMKAREELISNYEKLGAELDKTVQYYKGSVQKDFQSRDVDQQRGTFGRMVQERLPSIGSHAMMGTTAMATGLYMKGASLSETNRPMVTSLGQNSDNMDIDSVRNAYGDLSIDNKLGYNSTDMLKMATSYEASVGHKSDEDTMAGTKQLAIGGRSLGI…	Firmicutes	Staphylococcus aureus	1280
AFU63124.1	JX486088.1	ATGAATAAAAATACTTTAGTAGCAAGTGCGGCAGTAGTAGCAGGTTTGGCATTGGGAGTGCAGACGGTTAGCGCAGACACAGTGACTGTACAAGCCGGAGATACTGTTAGCGAAATCGCCCATGAGCATGGAACGTCTGTTAGCGACATCATAAACGAAAACTCTTTAAGTAATCCAAACCTAATCTTTGTCGGTGACAAGTTACAAGTTAATGGCAATGTAAACACTGCTAATCAAACAACCAAAGTGTCTGTTCAAGTACCAGCAGTGAAGACTGAACAACCAAAAAGTGAGCAAACGCAACCAACGGTAACTGGCAACAAGGCAGTTAACTATTCGAGTGCTGAAATCCAAACGCAGAGTGTTCAGACGCAACAAAAATCACAGAGCTCACCAAGT…	45028	45726	-1	K4ID66	MNKNTLVASAAVVAGLALGVQTVSADTVTVQAGDTVSEIAHEHGTSVSDIINENSLSNPNLIFVGDKLQVNGNVNTANQTTKVSVQVPAVKTEQPKSEQTQPTVTGNKAVNYSSAEIQTQSVQTQQKSQSSPSSQSTQSSLMSKTSGQLSQSEINQVAEEMASRTGQSSSTWSTIINRESKGNVNISNSEGSGAYGLLQLMRSSHGSVSSQVDEAVQLYKAQGMGAWSETAY	Firmicutes	Lactobacillus plantarum	1590
AFU63029.1	JX486087.1	ATGTTAAAACGTATTACAATTGCGTTAGGAGCTGTTTTAGCACTGTCAGTAGGCGCGTCAGTTAATGCACAGGCGGCGAAAGGCGACCAAGGTGTCGATTGGGCCGTTTATCAGGGGCCGAACGGGGTGTTTGGCTATCCGTCTGACAAGTTCGTTATCAGCCAAGCCGGTGGTACAATCCATGGAAAGTTGTACGAACAATGGACTTACAAAACTCAGGTAGCGAGCGCAATTGCGGCTGGCAAGCGCGCCCACACGTATTTATGGGGCGAGTTTGGTTCCAGTAAGTCACAAGCCAAGGCAATGCTTGATTACATGTTGCCAAAGGTTCAGACGCCCAAGGGCTCGATTGTGGCCCTTGATTATGAGGACGGTGCACAGGCCAGCAAGTGGAATGGC…	18363	19604	1	K4ICZ6	MLKRITIALGAVLALSVGASVNAQAAKGDQGVDWAVYQGPNGVFGYPSDKFVISQAGGTIHGKLYEQWTYKTQVASAIAAGKRAHTYLWGEFGSSKSQAKAMLDYMLPKVQTPKGSIVALDYEDGAQASKWNGYKYVSTPAEKQANTDAIKYALKIVADHGYTPMLYGYLNYFNDHIYLGQISKTYKLWLGEYPDYKVTSKPNYNFFPSWENVALFQFTSTYIGGGLDGNIDLTGITDNGYAKNDKPHTSTPAINVGKDAEKTPKHDIKAGDKVKVKFSARHWSTGERIPSWVNGKTYKVAKVSGKKVLLAGINSWIARSNVEILQTKPVHATVKLPKGVKRESGTFTANTTLRVWNRPGTSYTGVNYYRGESVHYQGYIRNGNYVYVAYQSHGGAWHY…	Firmicutes	Lactobacillus plantarum	1590
AFU62214.1	JX182372.1	GTGAGCATCGCAAAGGTTCTCGACGTCGCCGCTGGCGAAGTCGGGGAGCACGAAGAGTATTCCGGCGGACACTGGGTCAATGACTCGAAGTACACGCGCTGGTTCGGCAAGATTCCCGGCTATGGGCAGGACGGCTACGGCTACCCCTGGTGCGCGGTATTCGTGACGTGGTGCGCGCACAAGGCTGGCGTCGCGTCTCTGTACCCGAAGACGGCGGGTTGTGCCGTCGGCGTGAACTGGTTCAAGAACAAGGGTCGCTTTAGCGAGTATCCGGCCGTTGGTGCCCAGGTGTTCTTCGGTAATGGCGGCGGGGCGCACACGGGCATCGTGTACGCGTACGACGACGATTACGCCTACACGATCGAGGGCAACACGAACACGTCTGGCAGCGCTGAGGGC…	15771	16601	1	K4IBM9	MSIAKVLDVAAGEVGEHEEYSGGHWVNDSKYTRWFGKIPGYGQDGYGYPWCAVFVTWCAHKAGVASLYPKTAGCAVGVNWFKNKGRFSEYPAVGAQVFFGNGGGAHTGIVYAYDDDYAYTIEGNTNTSGSAEGDGVYKRKRARRDPYLYGYGYPDVAGSLSADPDASRFGYKHASTSKPAVAPKPKPKPKPKPKAYEPFPGAAFFKREPKSAIVTAMGKRLVAVGCSAYKSGPGPQWTDADRASYAKWQRKRGYSGADADGWPGKASWDALKVPKV	Actinobacteria	Streptomyces cattleya	29303
AFU62214.1	JX182372.1	GTGAGCATCGCAAAGGTTCTCGACGTCGCCGCTGGCGAAGTCGGGGAGCACGAAGAGTATTCCGGCGGACACTGGGTCAATGACTCGAAGTACACGCGCTGGTTCGGCAAGATTCCCGGCTATGGGCAGGACGGCTACGGCTACCCCTGGTGCGCGGTATTCGTGACGTGGTGCGCGCACAAGGCTGGCGTCGCGTCTCTGTACCCGAAGACGGCGGGTTGTGCCGTCGGCGTGAACTGGTTCAAGAACAAGGGTCGCTTTAGCGAGTATCCGGCCGTTGGTGCCCAGGTGTTCTTCGGTAATGGCGGCGGGGCGCACACGGGCATCGTGTACGCGTACGACGACGATTACGCCTACACGATCGAGGGCAACACGAACACGTCTGGCAGCGCTGAGGGC…	15771	16601	1	K4IBM9	MSIAKVLDVAAGEVGEHEEYSGGHWVNDSKYTRWFGKIPGYGQDGYGYPWCAVFVTWCAHKAGVASLYPKTAGCAVGVNWFKNKGRFSEYPAVGAQVFFGNGGGAHTGIVYAYDDDYAYTIEGNTNTSGSAEGDGVYKRKRARRDPYLYGYGYPDVAGSLSADPDASRFGYKHASTSKPAVAPKPKPKPKPKPKAYEPFPGAAFFKREPKSAIVTAMGKRLVAVGCSAYKSGPGPQWTDADRASYAKWQRKRGYSGADADGWPGKASWDALKVPKV	Actinobacteria	Streptomyces avermitilis	33903
AFU62079.1	JX182370.1	TTGTCCGTCTCGATCATCTCCCGCTCCGCCTGGGGCGCTCGCGCGTGGAACGGCACCCCGAACTACGTGGCCCTCTCGCAGCGCACCGAGTTCTTCATCCACTACGACGGCGCGAACCACATCACCGCGACCGGCAACTCCGTACCGCAGGCCATCGACCGCCAGCACCAGGCGCAGGGGTGGGCCGGCATCGGCTACAACTTCGTCGTCGACCAGGCGGGCAACATTTTCGAGGGCCGTGGATGGACCGGCCAGGGTGCGCACTGCCCCTCGCACAACGTCTCCGGCCTCGGTGTTCAGATCGCCATCGGTGGTGACCAGGAGCCGAGCGCGAAGGCGCTGTCCGCCGCGCGTGCGCTGTACGACGAGGCGTGCCGCAAGACCGGCCGGACCCTGGCC…	21877	22947	1	K4IB87	MSVSIISRSAWGARAWNGTPNYVALSQRTEFFIHYDGANHITATGNSVPQAIDRQHQAQGWAGIGYNFVVDQAGNIFEGRGWTGQGAHCPSHNVSGLGVQIAIGGDQEPSAKALSAARALYDEACRKTGRTLAKKGHKDGFATACPGGKLYAWVQAGMPADGYAPSTGGSSSGGTVARYQVTINGLKYGYGAQGSHVTTVGKALVAKGFGKHYAEGPGPTWSDADTLNYADFQRSLGYSGSDADGVPGEGSLKTLLGSLPGASAPAPAAKPAAKKYEPFPGASFFKRAPKSAIVTAMGKRLVAEGCGVYSSGPGPQWTESDRKSYAKWQRKLGYTGSAADGYPGKASWDKLHVPEV	Actinobacteria	Streptomyces coelicolor A3(2)	100226
AFU62079.1	JX182370.1	TTGTCCGTCTCGATCATCTCCCGCTCCGCCTGGGGCGCTCGCGCGTGGAACGGCACCCCGAACTACGTGGCCCTCTCGCAGCGCACCGAGTTCTTCATCCACTACGACGGCGCGAACCACATCACCGCGACCGGCAACTCCGTACCGCAGGCCATCGACCGCCAGCACCAGGCGCAGGGGTGGGCCGGCATCGGCTACAACTTCGTCGTCGACCAGGCGGGCAACATTTTCGAGGGCCGTGGATGGACCGGCCAGGGTGCGCACTGCCCCTCGCACAACGTCTCCGGCCTCGGTGTTCAGATCGCCATCGGTGGTGACCAGGAGCCGAGCGCGAAGGCGCTGTCCGCCGCGCGTGCGCTGTACGACGAGGCGTGCCGCAAGACCGGCCGGACCCTGGCC…	21877	22947	1	K4IB87	MSVSIISRSAWGARAWNGTPNYVALSQRTEFFIHYDGANHITATGNSVPQAIDRQHQAQGWAGIGYNFVVDQAGNIFEGRGWTGQGAHCPSHNVSGLGVQIAIGGDQEPSAKALSAARALYDEACRKTGRTLAKKGHKDGFATACPGGKLYAWVQAGMPADGYAPSTGGSSSGGTVARYQVTINGLKYGYGAQGSHVTTVGKALVAKGFGKHYAEGPGPTWSDADTLNYADFQRSLGYSGSDADGVPGEGSLKTLLGSLPGASAPAPAAKPAAKKYEPFPGASFFKRAPKSAIVTAMGKRLVAEGCGVYSSGPGPQWTESDRKSYAKWQRKLGYTGSAADGYPGKASWDKLHVPEV	Actinobacteria	Streptomyces albus	1888
AFU62005.1	JX182369.1	TTGTCCGTTTCGATCGTTTCCCGCGCCGCGTGGGGCGCACAGCCCTGGGACGGTACGCCCGCCACCGTCGCGCTCTCGCAGCGCACCGAGTTCTTCGTCCACTGGCACGGCGGGCCCCCGCCGTACAGCGAGGGCGTTCGTGTCCCCCGCGAGATCGAGAAGATCCACCTCTCCCAGGGCTGGGCTGGCGTCGGCTACTCGTTCGTCGTCGACCAGGCCGGCACCATCTACGAGGGCCGCGGATGGTCGCTCCAGGGTGCGCACTGCCCCGGTCACAACATCTCGGGCTTCGGTGTCCAGGTCGCCATCGGCGAGGGCCAGAAGCCCTCTGCGGCTGCGCTCGCTGCGGTCCGCGCCCTGTACGAGGAGGCGTGCCGCAAGACCGGCCGCACCCTGCTC…	21373	22425	1	K4I2E3	MSVSIVSRAAWGAQPWDGTPATVALSQRTEFFVHWHGGPPPYSEGVRVPREIEKIHLSQGWAGVGYSFVVDQAGTIYEGRGWSLQGAHCPGHNISGFGVQVAIGEGQKPSAAALAAVRALYEEACRKTGRTLLPQGHKDGYATACPGPDLYAWVHNGMPAGDYEAAPAPDAPAPAPTVARYQVTINGLKYGYDAYGDHVTKVGQALVAKGHGDHYASGPGPRWTDADTLNYADFQRSLGYSGADADGVPGESSLRALLGYLPGATATVKYEPFPGATFFKNAPRSAIVAAMGKRLVAEGCSAYSSGPGPQWTEADRLSYQKWQRKLGYSGADADGWPGKTSWDKLRVPEV	Actinobacteria	Streptomyces coelicolor A3(2)	100226
AFU62005.1	JX182369.1	TTGTCCGTTTCGATCGTTTCCCGCGCCGCGTGGGGCGCACAGCCCTGGGACGGTACGCCCGCCACCGTCGCGCTCTCGCAGCGCACCGAGTTCTTCGTCCACTGGCACGGCGGGCCCCCGCCGTACAGCGAGGGCGTTCGTGTCCCCCGCGAGATCGAGAAGATCCACCTCTCCCAGGGCTGGGCTGGCGTCGGCTACTCGTTCGTCGTCGACCAGGCCGGCACCATCTACGAGGGCCGCGGATGGTCGCTCCAGGGTGCGCACTGCCCCGGTCACAACATCTCGGGCTTCGGTGTCCAGGTCGCCATCGGCGAGGGCCAGAAGCCCTCTGCGGCTGCGCTCGCTGCGGTCCGCGCCCTGTACGAGGAGGCGTGCCGCAAGACCGGCCGCACCCTGCTC…	21373	22425	1	K4I2E3	MSVSIVSRAAWGAQPWDGTPATVALSQRTEFFVHWHGGPPPYSEGVRVPREIEKIHLSQGWAGVGYSFVVDQAGTIYEGRGWSLQGAHCPGHNISGFGVQVAIGEGQKPSAAALAAVRALYEEACRKTGRTLLPQGHKDGYATACPGPDLYAWVHNGMPAGDYEAAPAPDAPAPAPTVARYQVTINGLKYGYDAYGDHVTKVGQALVAKGHGDHYASGPGPRWTDADTLNYADFQRSLGYSGADADGVPGESSLRALLGYLPGATATVKYEPFPGATFFKNAPRSAIVAAMGKRLVAEGCSAYSSGPGPQWTEADRLSYQKWQRKLGYSGADADGWPGKTSWDKLRVPEV	Actinobacteria	Streptomyces hygroscopicus	1912
AFU63107.1	JX486088.1	ATGAACAAACGACTAAAACACGTACTATATGGTACTGCATTAGCATTATCGTTAGGATTATCTGCTTCTGCTATTAGCACGCAGAATGCCAGTGCCGCCAACACTAGTGATGGTGCCATTGTTAAGAAAGTGGTCGATATTTCGGAATGGCAAGGTAATGTGTCTTATCAGAAAGCTTTAGCTTTGAAATCTGAAACTTCATTTGTAATTGTCCGTGTTCAATACGGTTCTAATTACCAGGACGTTCAATACAAGAACACGATTGCCAACCTCGAAAAGGCCGGGACACCATATGGTGTTTATTCTTATTCACGCTATGTGAATGCTTCTGACGCCAAACAAGAAGCTAAAGATTTATACAGTCGTGCTAAGAATGCTAAGTTCTTTGTTAACGACGCA…	32351	33742	1	K4I1Y4	MNKRLKHVLYGTALALSLGLSASAISTQNASAANTSDGAIVKKVVDISEWQGNVSYQKALALKSETSFVIVRVQYGSNYQDVQYKNTIANLEKAGTPYGVYSYSRYVNASDAKQEAKDLYSRAKNAKFFVNDAEEVTTTSGSYSSAVKAWGAEMQSLTSKPVILYSGSYFYNNYIGTMSNYDAFWEANYSNHYLKDPALWQYTDSGYSTSLGLGVDTNKVITSKHPVKWWIGSSAADKQNVDKYHVGGFKVGDKVKINSNVAKWDAGDTKTPIDSSVLKKTYTVGQIKQVTEGKSNQMLLLKSGNTVVGWTLAEHVTKQGSSSNSSSSNSNKASSQTYNQNGTFYPNTTLNVRTGAGTNYSKVATYYSGESVKYNQVIIKSDYVWARYLRSNGYYGYIA…	Firmicutes	Lactobacillus plantarum	1590
AFU62161.1	JX182371.1	ATGGCCGCGCCCGCGACCGCCGCCCGCTTCCTTGCCGCGCTCCGCGCCGAGGGCCTGACCGTCGTCACCTACCCGGGGTGGGAGACGCACAACAGGAACCACAAGGGCCCGTGGGGCCCCGTGCACGGCATCGTCGTGCACCACACCGTCACCAAGGGCACCGCGAACACGGTGCGCATCTGCCGCGAGGGACACAGCACCCTGCCGGGCCCGCTGTGTCACGGCGTGATCGCCAAGGACGGCACGGTGCACCTGATCGGCTACGGCCGCACCAACCATGCCGGATCCGGCGACCCGGACGTGCTCCGGGCCGTCATCGACGAGCGCCCGACCCCGGTCGACGACGAGGCGACCACCGACGGCAACCGGCACTTCTACGGGTTCGAGTGCGAGAACCTC…	16368	17315	1	K4HYE4	MAAPATAARFLAALRAEGLTVVTYPGWETHNRNHKGPWGPVHGIVVHHTVTKGTANTVRICREGHSTLPGPLCHGVIAKDGTVHLIGYGRTNHAGSGDPDVLRAVIDERPTPVDDEATTDGNRHFYGFECENLGNGADPWPEVQLDAIARASAAVCRLHGWGARSVIGHREWQPGKPDPVGFTMDSMRDRVDARLDDKPKPKPPAPKPTPPAKPKPTPPKKPAVSLARLITAARIDPAKKGTPVSYAGARVVEQALAAEGLLDRALIDGHFGTATRTAYGRWQARQGYRGTAADGVPGRASLGALAARHGFTVTA	Actinobacteria	Streptomyces venezuelae	54571
AFT97568.1	JX262217.1	GTGAGGTTTATTCCTGCAGCGCATCACTCTGCCGGTTCGAATAGTCCGGTGAACAGGGTTGTGATTCATGCGACATGCCCGGATGTGGGGTTTCCGTCTGCTTCCCGTAAGGGGCGGGCGGTGTCTACAGCGAACTATTTCGCGTCCCCATCGTCGGGTGGTTCGGCGCATTATGTGTGTGATATTGGGGAGACGGTGCAGTGCTTGTCGGAGTCTACGATTGGTTGGCATGCCCCACCGAATCCGCATAGTTTGGGTATAGAGATTTGCGCGGATGGGGGTTCGCACGCCTCGTTCCGTGTGCCGGGGCATGCTTACACTCGGGAGCAGTGGCTTGATCCTCGCGTGTGGCCTGCGGTTGAGAAGGCGGCTGTCCTGTGCCGGCGGTTGTGTGACAAA…	15424	16278	1	K4HP31	MRFIPAAHHSAGSNSPVNRVVIHATCPDVGFPSASRKGRAVSTANYFASPSSGGSAHYVCDIGETVQCLSESTIGWHAPPNPHSLGIEICADGGSHASFRVPGHAYTREQWLDPRVWPAVEKAAVLCRRLCDKYNVPKRKLSAADLKAGKRGVCGHVDVTDAWHQSDHDDPGPWFPWDKFMAVVNGKDESGELTVADVKALHDQIKQLSAQLSGSVNKLHHDVGVVQVQNGDLGKRVDALSWVKNPVTGKLWRTKDALWSVWYYVLECRSRIDRLESTVNGLKK	Actinobacteria	Cutibacterium acnes	1747
AFT97889.1	JX262224.1	GTGAGATACATTCCAGCAGCGCACCATTCGGCCGGCTCTAATCATCCGGTGAATAGGGTTGTGATTCATGCGACATGCCCGGATGTGGGGTTTCCGTCCGCCTCCCGTAAAGGGCGTGCTGTTTCTACAGCAAACTATTTTGCTTCCCCATCATCGGGGGGTTCGGCTCATTATGTGTGTGATATTGGGGAGACGGTGCAGTGCCTGTCCGAGGGCACTATTGGCTGGCATGCCCCGCCTAATCCGCACAGCCTGGGTATAGAGATTTGCGCCGATGGGGGTTCGCACGCCTCGTTCCGGGTGCCAGGGCATGCTTACACGAGGGAGCAGTGGCTGGATCCTCGCGTGTGGCCTGCGGTGGAGAAGGCTGCCATCCTGTGTAGACGTTTGTGTGACAAA…	15398	16252	1	K4HNZ4	MRYIPAAHHSAGSNHPVNRVVIHATCPDVGFPSASRKGRAVSTANYFASPSSGGSAHYVCDIGETVQCLSEGTIGWHAPPNPHSLGIEICADGGSHASFRVPGHAYTREQWLDPRVWPAVEKAAILCRRLCDKYNVPKRKLSAADLKAGRRGVCGHVDVTDAWHQSDHDDPGPWFPWDRFMAVVNGHNESGELTVADVKALHDQIKQLSAQLAGSVNKLHHDVGVVQVQNGDLGKRVDALSWVKNPVTGKLWRTKDALWSVWYYVLECRSRIDRLESAVNGLKK	Actinobacteria	Cutibacterium acnes	1747
AFT97844.1	JX262223.1	GTGAGGTTTATTCCTGCAGCGCATCACTCAGCCGGTTCGAATAGTCCGGTGAACCGTGTTGTGATTCATGCAACATGCCCGGATGTGGGGTTTCCGTCTGCATCGCGTAAGGGGCGGGCGGTGTCTACAGCAAACTATTTTGCTTCCCCATCGTCTGGTGGTTCGGCGCATTATGTGTGTGATATTTCGGAGACTGTGCAGTGCTTGTCGGAGTCTACGATTGGGTGGCATGCCCCGCCGAATCCGCATTCTTTGGGTATAGAGATTTGCGCGGATGGGGGTTCGCACGCCTCGTTCCGTGTGCCAGGGCATGCTTACACGAGGGAGCAGTGGCTGGATCCTAGGGTGTGGCCTGCGGTGGAGAAGGCTGCCATCCTGTGTAGACGTTTGTGTGACAAA…	15418	16272	1	K4HNY5	MRFIPAAHHSAGSNSPVNRVVIHATCPDVGFPSASRKGRAVSTANYFASPSSGGSAHYVCDISETVQCLSESTIGWHAPPNPHSLGIEICADGGSHASFRVPGHAYTREQWLDPRVWPAVEKAAILCRRLCDKYNVPKRKLSAADLKAGRRGVCGHVDVTDAWHQSDHDDPGPWFPWDRFMAVVNGGSGSEELTVADVKALHDQIKQLSAQLTGSVNKLHHDVGVVQVQNGDLGKRVDALSWVKNPVTGKLWRTKDALWSVWYYVLECRSRIDRLESTVNGLKK	Actinobacteria	Cutibacterium acnes	1747
AFT97797.1	JX262222.1	GTGAGATACATTCCAGCGGCGCATCACTCTGCCGGTTCGAATAGTCCGGTGAACAGGGTTGTGATTCATGCAACATGCCCGGATGTTGGGTTTCCGTCCGCCTCCCGTAAGGGTCGGGCAGTGTCCACGGCAAACTATTTCGCGTCCCCATCGGCGGGCGGTTCTGCCCATTATGTGTGTGATATTGGGGAGACTGTGCAATGCCTGTCCGAGTCTACGATTGGTTGGCATGCCCCGCCGAATCCGCATTCTTTGGGTATAGAGATTTGTGCGGATGGGGGTTCGCACGCCTCGTTCCGTGTGCCAGGGCATGCTTACACTCGTGAGCAGTGGCTTGATCCGCAGGTGTGGCCCGCGGTGGAGAGGGCCGCCATCCTGTGTCGGCAGTTGTGTGACAAG…	15447	16310	1	K4HND7	MRYIPAAHHSAGSNSPVNRVVIHATCPDVGFPSASRKGRAVSTANYFASPSAGGSAHYVCDIGETVQCLSESTIGWHAPPNPHSLGIEICADGGSHASFRVPGHAYTREQWLDPQVWPAVERAAILCRQLCDKHGVPKRKLSVADLKAGKRGVCGHTDVTDAWHQSDHDDPGPWFPWDRFMAVVNGHGGGSSSEELSMADVQALHNQIKQLSAQVAQSVNKLHHDVGVVQVQNGDLGKRVDALSWVKNPVTGKLWRTKDALWSVWYYVLECRSRLDRLESAVNDLKK	Actinobacteria	Cutibacterium acnes	1747
AFT97521.1	JX262216.1	GTGAGGTTTATTCCTGCGGCGCATCACTCGAGCGGTTCGAATAGTCCGGTGAATCGGGTTGTGATTCATGCAACATGCCCGGATGTGGGGTTTCCGTCCGCCTCGCGTAAAGGGCGGGCGGTGTCTACAGCAAACTATTTTGCTTCCCCGTCGTCTGGTGGTTCGGCGCATTACGTCTGTGATATTGGGGAGACGGTGCAATGCTTGTCGGAGTCTACGATTGGGTGGCATGCCCCGCCGAATCCGCATAGTTTGGGTATAGAGATTTGCGCGGATGGGGGTTCGCACGCCTCGTTCCGGGTGCCAGGGCATGCTTACACGAGGGAGCAGTGGCTTGATCCGAGGGTGTGGCCTGCCGTGGAGAAGGCTGCCATCCTGTGTAGACGTTTGTGTGACAAA…	15380	16237	1	K4HND6	MRFIPAAHHSSGSNSPVNRVVIHATCPDVGFPSASRKGRAVSTANYFASPSSGGSAHYVCDIGETVQCLSESTIGWHAPPNPHSLGIEICADGGSHASFRVPGHAYTREQWLDPRVWPAVEKAAILCRRLCDKYNVPKRKLSAADLKAGRRGVCGHVDVTDAWHQSDHDDPGPWFPWDRFMAVVCGGSGESGELTVADVKALHDQIKQLSAQLTGSVNKLHHDVGVVQVQNGDLGKRVDALSWVKNPVTGKLWRTKDALWSVWYYVLECRSRIDRLESTVNGLKK	Actinobacteria	Cutibacterium acnes	1747
AFT97476.1	JX262215.1	GTGACTTATGTCGATGGTGTTTGGGGGTGGTGTGTGGTGAGATACATTCCTGCGGCGCATCATTCTGCCGGATCAAATAAGCCGGTGAACCGGGTTGTGATTCATGCAACATGCCCGGATGTGGGGTTTCCGTCTGCTTCGCGTAAGGGTCGGGCGGTGTCTACAGCAAACTATTTTGCTTCCCCATCGTCTGGTGGTTCGGCGCATTATGTGTGTGATATTGGGGAGACGGTGCAGTGCTTGTCGGAGTCTACGATTGGTTGGCATGCCCCGCCGAATCCGCATAGTTTGGGTATAGAGATTTGCGCGGATGGGGGTTCGCACGCCTCATTCCGTGTTCCAGGGCATGCCTATACGCGGGAGCAGTGGCTTGACCCTCGGGTGTGGCCCGCGGTGGAG…	15366	16265	1	K4HNB9	MTYVDGVWGWCVVRYIPAAHHSAGSNKPVNRVVIHATCPDVGFPSASRKGRAVSTANYFASPSSGGSAHYVCDIGETVQCLSESTIGWHAPPNPHSLGIEICADGGSHASFRVPGHAYTREQWLDPRVWPAVERAAILCRQLCDKHGVPKRKLSVADLKAGKRGVCGHVDVTDAWHQSDHDDPGPWFPWDKFMAVVNGHGGGSSSEELSMADVQALHNQIKQLSAQVAQSVNKLHHDVGVVQVQNGDLGKRVDALSWVKNPVTGKLWRSKDALWSVWYYVLECRSRLDRLESAVNDLKK	Actinobacteria	Cutibacterium acnes	1747
AFT97752.1	JX262221.1	GTGAGGTTTATTCCAGCAGCGCATCATTCTGCCGGCTCGAATAGTCCGGTGAATAGGGTTGTGATTCACGCAACATGCCCTGATGTGGGGTTTCCGTCCGCGTCTAGGGCTGGTCGGGCAGTGTCTACTGCGAACTATTTTGCTTCCCCATCATCTGGGGGTTCGGCACACTATGTGTGCGATGTCTCTGAGACGGTGCAGTGCCTGTCTGAGTCTACGATTGGTTGGCATGCCCCGCCGAATCCGCATAGTTTGGGTATAGAGATTTGCGCGGATGGGGGTTCGCACGCCTCATTCCGGGTGCCGGGGCATGCTTATACTCGGGCGCAGTGGCTGGATCCTCGCGTGTGGCCTGCGGTGGAGCGTGCCGCGATCCTGTGTAGACGTTTGTGTGACAAA…	15417	16271	1	K4HNB8	MRFIPAAHHSAGSNSPVNRVVIHATCPDVGFPSASRAGRAVSTANYFASPSSGGSAHYVCDVSETVQCLSESTIGWHAPPNPHSLGIEICADGGSHASFRVPGHAYTRAQWLDPRVWPAVERAAILCRRLCDKYNVPKRKLSAADLKAGRRGVCGHVDVTDAWHQSDHDDPGPWFPWDKFMAVVCGGSGSEELTVADVKALHDQIKQLSAQLTGAVNKLHHDVGVVQVQNGDLGKRVDALSWVKNPVTGKLWRTKDALWSVWYYVLECRSRIDRLESTVNGLKK	Actinobacteria	Cutibacterium acnes	1747
AFT97935.1	JX262225.1	GTGAGATACATTCCAGCAGCGCACCATTCGGCCGGCTCTAATCATCCGGTGAATAGGGTTGTGATTCATGCGACATGCCCGGATGTGGGGTTTCCGTCCGCCTCCCGTAAAGGGCGTGCTGTTTCTACAGCAAACTATTTTGCTTCCCCATCATCGGGGGGTTCGGCTCATTATGTGTGTGATATTGGGGAGACGGTGCAGTGCCTGTCCGAGGGCACTATTGGCTGGCATGCCCCGCCTAATCCGCACAGCCTGGGTATAGAGATTTGCGCCGATGGGGGTTCGCACGCCTCGTTCCGGGTGCCAGGGCATGCTTACACGAGGGAGCAGTGGCTGGATCCTCGCGTGTGGCCTGCGGTGGAGAAGGCTGCCATCCTGTGTAGACGTTTGTGTGACAAA…	15398	16252	1	K4HN50	MRYIPAAHHSAGSNHPVNRVVIHATCPDVGFPSASRKGRAVSTANYFASPSSGGSAHYVCDIGETVQCLSEGTIGWHAPPNPHSLGIEICADGGSHASFRVPGHAYTREQWLDPRVWPAVEKAAILCRRLCDKYNVPKRKLSAADLKAGRRGVCGHVDVTDAWHQSDHDDPGPWFPWDRFMAVVNGHNESGELTVADVKALHDQIKQLSAQLAGSVNKLHHDVGVVQVQNGDLGKRVDALSWVKNPVTGKLWRTKDALWSVWYYVLECRSRIDRLESAVNGLKK	Actinobacteria	Cutibacterium acnes	1747
AFT97705.1	JX262220.1	GTGAGGTTTATTCCTGCGGCGCATCACTCGGCCGGTTCGAATAGTCCGGTGAATAGGGTTGTGATTCATGCGACGTGCCCGGATGTGGGGTTTCCGTCCGCCTCGCGTAAAGGGCGGGCGGTGTCTACAGCAAACTATTTTGCGTCCCCATCGTCGGGTGGTTCGGCGCATTATGTGTGTGATGTTGGGGAGACGGTGCAGTGCCTGTCAGAGGGGACTATTGGTTGGCATGCCCCGCCGAATCCGCATTCTTTGGGTATCGAGATTTGCGCGGATGGGGGTTCGCACGCCTCGTTCCGGGTACCAGGGCACGCGTATACGAGGGGGCAGTGGCTGGATCCTAGGGTGTGGCCTGCCGTGGAGAAGGCTGCCATCCTGTGTAGACGTTTGTGTGACAAA…	15381	16235	1	K4HN04	MRFIPAAHHSAGSNSPVNRVVIHATCPDVGFPSASRKGRAVSTANYFASPSSGGSAHYVCDVGETVQCLSEGTIGWHAPPNPHSLGIEICADGGSHASFRVPGHAYTRGQWLDPRVWPAVEKAAILCRRLCDKYNVPKRKLSAADLKAGRRGVCGHVDVTDAWHQSDHDDPGPWFPWDRFMAVVNGGSGSEELTVADVKALHDQIKQLSAQLTGSVNKLHHDVGVVQLQNGDLRKHVDALSWVKNPVTGKLWRTKDALWSVWYYVLECRSRIDRLESAVNGLKK	Actinobacteria	Cutibacterium acnes	1747
AFT97660.1	JX262219.1	GTGAGATACATTCCAGCGGCGCATCACTCTGCCGGATCAAATAAGCCGGTGAACCGTGTTGTGATTCACGCGACATGCCCGGATGTGGGGTTTCCGTCTGCTTCCCGTAAGGGGCGGGCGGTGTCCACGGCGAACTATTTTGCTTCCCCATCGTCGGGTGGTTCTGCCCATTATGTGTGTGATATTGGGGAGACGGTGCAGTGCCTGTCCGAGTCTACGATTGGTTGGCATGCCCCGCCGAATCCGCATAGTTTGGGTATAGAGATTTGCGCGGATGGGGGTTCGCACGCCTCGTTCCGTGTTCCAGGGCATGCTTACACGAGGGAGCAGTGGCTTGACCCTCGGGTGTGGCCCGCCGTGGAGAGGGCGGCTGTCCTGTGTCGGCAGTTGTGTGACAAG…	15351	16214	1	K4HMZ5	MRYIPAAHHSAGSNKPVNRVVIHATCPDVGFPSASRKGRAVSTANYFASPSSGGSAHYVCDIGETVQCLSESTIGWHAPPNPHSLGIEICADGGSHASFRVPGHAYTREQWLDPRVWPAVERAAVLCRQLCDKHGVPKRKLSVADLKAGRRGICGHTDVTDAWHQSDHDDPGPWFPWDKFMAVVNGHGGGSSSEELTVADVKALHNQIKQLSAQLTGSVNKLHHDVGVVQVQNGDLARRVEALSWVKNPVTGKLWRTKDALWSVWYYVLECRSRIDRLESAVNGLKK	Actinobacteria	Cutibacterium acnes	1747
AFT97615.1	JX262218.1	GTGAGATACATTCCTGCGGCGCATCACTCTGCCGGTTCGAATAGTCCGGTGAACCGGGTTGTGATTCATGCGACATGCCCGGATGTGGGGTTTCCGTCCGCTTCCCGTAAAGGTCGGGCGGTGTCCACGGCGAACTATTTCGCGTCCCCATCGTCTGGCGGTTCGGCGCATTACGTGTGTGATATTGGGGAGACGGTGCAGTGCCTGTCCGAGTCTACGATTGGGTGGCATGCCCCCCCGAATCCGCATAGTTTGGGTATAGAGATTTGCGCGGATGGGGGTTCGCACGCCTCGTTCCGTGTGCCAGGCCATGCTTACACGAGGGCACAGTGGCTGGATCCGCGTGTGTGGCCTGCCGTGGAGAAGGCGGCTGTTCTCACAAGGCAGTTGTGTGACAAA…	15184	16041	1	K4HMY6	MRYIPAAHHSAGSNSPVNRVVIHATCPDVGFPSASRKGRAVSTANYFASPSSGGSAHYVCDIGETVQCLSESTIGWHAPPNPHSLGIEICADGGSHASFRVPGHAYTRAQWLDPRVWPAVEKAAVLTRQLCDKYNVPKRKLSAADLKAGKRGVCGHVDVTDAWHQSDHDDPGPWFPWDRFMAVVCGGSGDSGELTVADVKALHDQIKQLSAQLTGSVNKLHHDVGVVQVQNGDLGKRVDALSWVKNPVTGKPWRTKDALWSIWYYVLECRSRISRLESAVNGLKK	Actinobacteria	Cutibacterium acnes	1747
AFU20548.1	JX307703.1	ATGGCACGCCGGCTCTTCAGGGGTCGGGCATTCTCGGAGAACGGTTGGCCCTACGTCGACCAAGGATCGTGTACATGGGACGAGGTCGTTCCCGGTGTCTGGCTGCAGATACAGAACGGCGCTCCCTTCACGATCATGCGGGCGTTCGCTCGGGACTTCCACGCCCACGTAGAGCCGCTCCGCGACTACGACTCCGCGTGCTGGACCCAGGACAACACCGTCGACACCAGCAACCACCCCGGTGGCACCGGGATGGACCTGAACTGGAACGGCGCTGACCAGAAGACATTCCGCTACGGCATCACGAAGGAACGCGCCTACCCCGGCGACAAAGCCCGCAAGCTCGATGAGCTGTTGGCCTTCTACGAGGACGTGATCTACTGCGGCGGCTACTGGAGC…	3921	5423	1	K0G888	MARRLFRGRAFSENGWPYVDQGSCTWDEVVPGVWLQIQNGAPFTIMRAFARDFHAHVEPLRDYDSACWTQDNTVDTSNHPGGTGMDLNWNGADQKTFRYGITKERAYPGDKARKLDELLAFYEDVIYCGGYWSIRDWMHFQMGYGTYDSKADRPTEKTLDFIRRKIRPDGFSTFNRGGGTTVPNGASVLARATGIPLDRAEKILPALREGLILAECNTFPRIAMFLAQTCWESDQYRATEEYANGPAHEERWIYKGRTWIQLTWRSAYEGFGKWCHARGLVNDPMVFVNNPRSLADLKWAGLGAAYYWTTTVRSTRKYPTLNQASDARDVLVATQIVNGGTNHLAERTAIYNRAIALGDELLQLVQEEDGFLSALNSAEQREVLDLLRWLAAPEYGELR…	Actinobacteria	Mycolicibacterium smegmatis MC2 155	246196
AFU20461.1	JX307702.1	ATGGCACGCCGACTCTTCAGGGGTCGGGCTTTCTCCGAGAACGGTTGGCCTTACGTCGACCAGGGTTCGTGTACATGGGACGAGGTCGTTCCCGGTGTCTGGTTGCAGATACAGAACGGCCCGCCCTTCACGATCCTGAGAGCGTTCGCCCGCGACTTCCACGCCCACGTCGAGCCCCTCCGGGACCCCGACTCCGCGTGCTGGACCCAGGACAACACCGTCGACACCAGTAACCACCCCGGTGGAACTGCGATGGACCTGAACTGGCAGGGCGCTGACGGCAAGACGTTCCGCTACGGCATCTCCGAGGAGAGGGCCTACCCGTCTCCGAAGCGCGAGCGTCTCCGCGAGCTGCTCGACTTCTACGAAGGGGTCGTCTTCTGCGGTGGGTTCTGGAGC…	4029	5534	1	K0G7U1	MARRLFRGRAFSENGWPYVDQGSCTWDEVVPGVWLQIQNGPPFTILRAFARDFHAHVEPLRDPDSACWTQDNTVDTSNHPGGTAMDLNWQGADGKTFRYGISEERAYPSPKRERLRELLDFYEGVVFCGGFWSIQDWMHFQMGAGTYDSKADRPTEKTLDFIRRKIRPDGFSTFKRGGGGSAAPDAASVLARAADIPLAKAQEILPTFREGAVLAECTTVPRLAMFIAQTCWESDRYRATEEYANGPMHEERWIYKGRTWIQLTWRSAYEGFGRWCHARGLVDDPMVFVNNPRSLADLRWAGLGAAYYWVTTRRESRKYPTLNQASDARDVLVATQIVNGGTNHLAERTAIYNRAIALGDELLQLVQEEDGFLSALNSAEQREVLDLLRWLAAPEYGEL…	Actinobacteria	Mycolicibacterium smegmatis	1772
AFU20461.1	JX307702.1	ATGGCACGCCGACTCTTCAGGGGTCGGGCTTTCTCCGAGAACGGTTGGCCTTACGTCGACCAGGGTTCGTGTACATGGGACGAGGTCGTTCCCGGTGTCTGGTTGCAGATACAGAACGGCCCGCCCTTCACGATCCTGAGAGCGTTCGCCCGCGACTTCCACGCCCACGTCGAGCCCCTCCGGGACCCCGACTCCGCGTGCTGGACCCAGGACAACACCGTCGACACCAGTAACCACCCCGGTGGAACTGCGATGGACCTGAACTGGCAGGGCGCTGACGGCAAGACGTTCCGCTACGGCATCTCCGAGGAGAGGGCCTACCCGTCTCCGAAGCGCGAGCGTCTCCGCGAGCTGCTCGACTTCTACGAAGGGGTCGTCTTCTGCGGTGGGTTCTGGAGC…	4029	5534	1	K0G7U1	MARRLFRGRAFSENGWPYVDQGSCTWDEVVPGVWLQIQNGPPFTILRAFARDFHAHVEPLRDPDSACWTQDNTVDTSNHPGGTAMDLNWQGADGKTFRYGISEERAYPSPKRERLRELLDFYEGVVFCGGFWSIQDWMHFQMGAGTYDSKADRPTEKTLDFIRRKIRPDGFSTFKRGGGGSAAPDAASVLARAADIPLAKAQEILPTFREGAVLAECTTVPRLAMFIAQTCWESDRYRATEEYANGPMHEERWIYKGRTWIQLTWRSAYEGFGRWCHARGLVDDPMVFVNNPRSLADLRWAGLGAAYYWVTTRRESRKYPTLNQASDARDVLVATQIVNGGTNHLAERTAIYNRAIALGDELLQLVQEEDGFLSALNSAEQREVLDLLRWLAAPEYGEL…	Actinobacteria	Mycolicibacterium smegmatis MC2 155	246196
AFU20722.1	JX307705.1	ATGCCGAGGGTCGTCTACGGGCTGACCCACTCGTCCAACGGGTGGCCGATGCTCAACTCCGATGAGTGCGAGTGGACGAAGATCCCCGGCACGAGCGTCACGCTGCAGATCGCCAAGGGCCAGCCTCTCGCGATCCTGCGCGCGTTCGCCGCTGACTTCCACGCGTACGTCGAGCCGCTGCGCGACGCGGACTCCGCGTGCTGGACGCCGACCAACTCGGTCCCGTCGTCCAACCACCTGAGCGGCACCGCGATGGACCTGAACTGGAACACCCACCCGTTCCAGGTCCCGGACGCAGGCTTCGACGCCGCGAAGAAAGCGCGGGTCAAAGAGCTACTCGACTTCTACGAGGGCATGGTGTTCTGGGGCAACGACTGGTCGTCGCCCAAGGATGCGATG…	4523	5956	1	K0G1C0	MPRVVYGLTHSSNGWPMLNSDECEWTKIPGTSVTLQIAKGQPLAILRAFAADFHAYVEPLRDADSACWTPTNSVPSSNHLSGTAMDLNWNTHPFQVPDAGFDAAKKARVKELLDFYEGMVFWGNDWSSPKDAMHFQLASLRNGGTFDTYGNPKTADFIARKIRADGYSTFRRGSAPASAAPILAAATGLSEARAAEILPAVRSGLRESECTNVNRIAMWLAQIGHESGSFQYTEEIAKNGRYAPYIGRTWIQITWDYNYRSFSQWAYAFGMVPTPDYFVVNYRELADLKWAGIGPAWYWTVARPDINELADRRDLNTVTRRINGGTNGLADRQARYNRALAQGDALLQLLHEEDDFLSALTDAEQRELLDLARQQAKYKRKSRSPLHWPHEGEVDTIAG…	Actinobacteria	Mycolicibacterium smegmatis	1772
AFU20722.1	JX307705.1	ATGCCGAGGGTCGTCTACGGGCTGACCCACTCGTCCAACGGGTGGCCGATGCTCAACTCCGATGAGTGCGAGTGGACGAAGATCCCCGGCACGAGCGTCACGCTGCAGATCGCCAAGGGCCAGCCTCTCGCGATCCTGCGCGCGTTCGCCGCTGACTTCCACGCGTACGTCGAGCCGCTGCGCGACGCGGACTCCGCGTGCTGGACGCCGACCAACTCGGTCCCGTCGTCCAACCACCTGAGCGGCACCGCGATGGACCTGAACTGGAACACCCACCCGTTCCAGGTCCCGGACGCAGGCTTCGACGCCGCGAAGAAAGCGCGGGTCAAAGAGCTACTCGACTTCTACGAGGGCATGGTGTTCTGGGGCAACGACTGGTCGTCGCCCAAGGATGCGATG…	4523	5956	1	K0G1C0	MPRVVYGLTHSSNGWPMLNSDECEWTKIPGTSVTLQIAKGQPLAILRAFAADFHAYVEPLRDADSACWTPTNSVPSSNHLSGTAMDLNWNTHPFQVPDAGFDAAKKARVKELLDFYEGMVFWGNDWSSPKDAMHFQLASLRNGGTFDTYGNPKTADFIARKIRADGYSTFRRGSAPASAAPILAAATGLSEARAAEILPAVRSGLRESECTNVNRIAMWLAQIGHESGSFQYTEEIAKNGRYAPYIGRTWIQITWDYNYRSFSQWAYAFGMVPTPDYFVVNYRELADLKWAGIGPAWYWTVARPDINELADRRDLNTVTRRINGGTNGLADRQARYNRALAQGDALLQLLHEEDDFLSALTDAEQRELLDLARQQAKYKRKSRSPLHWPHEGEVDTIAG…	Actinobacteria	Mycolicibacterium smegmatis MC2 155	246196
AFQ96195.1	JX442241.1	ATGGCATTAACAGAAGCATGGCTTCTTGAAAAAGCCAATAGACGTTTAAACGAAAAAGGGATGCTTAAAGAAGTTTCAGATAAAACCCGTGCAGTAATTAAAGAGATGGCTAAACAAGGTATTTACATCAATGTTGCACAGGGCTTCCGTTCTATTGCAGAACAGAATGAATTATATGCACAAGGCAGAACAAAGCCCGGCAATGTGGTAACAAATGCAAAGGGAGGTCAATCAAATCATAACTACGGTGTTGCTGTAGACTTATGCCAATACACGCAAGATGGTAAAGATGTAATCTGGGCGGTAGATGCTAAGTTTAAAAAGATTGTAGCTGCCATGAAGAAACAAGGATTCAAATGGGGTGGAGATTGGAAATCTTTTAAAGACAACCCTCATTTT…	4500	5447	1	J9QRT9	MALTEAWLLEKANRRLNEKGMLKEVSDKTRAVIKEMAKQGIYINVAQGFRSIAEQNELYAQGRTKPGNVVTNAKGGQSNHNYGVAVDLCQYTQDGKDVIWAVDAKFKKIVAAMKKQGFKWGGDWKSFKDNPHFELYDWVGGERPNSRTPAKPSKPSTPAKPSGELGLVDYMNSKKMDSSFANRKVLAGKYGIKNYTGTASQNTQLLAKIKAGAPKPSTPKPPAKPATSGMYVYFPAGKGTWSVYPINKAPVKANAIGAINPSKFGGLTYKVEKNYGDNVLGIKTGSFGHVKVYCHPSTGVKISNNGAGNFPNVQN	Firmicutes	Listeria sp.	1960103
AFO72163.1	JX145342.1	ATGAAAATATGTATTACAGTAGGACACAGTATTTTAAAAAATGGTTCATGTACTTCTGCGGATGGAGTAGTTAACGAGTATAAGTACAATAAATCTCTTGCCCCAGTATTAGCAGATACATTTAGAAAAGAAGGTCATAAGGCAGATGTAATAATATGCCCCGAAAAGCAGTTTAAAACTAAGAATGAAGAAAAGACTTATAAAATACCTAGAGTTAATAGTGGAGGATATGATTTACTTATAGAGTTGCATTTAAATTCAAGTGGCGTAGGAGCTTTTGGAACAGAAGTATTTTACTATAGTGAAAAAGGGAAGGAATATGCGCAGAGGGTAGTAGATAAACTATCTAAACCTTTCATAAGAAAAAAAGGAGATAAAGAAGTAGGTAATAGAGGTGTT…	18308	19156	1	J9QED4	MKICITVGHSILKNGSCTSADGVVNEYKYNKSLAPVLADTFRKEGHKADVIICPEKQFKTKNEEKTYKIPRVNSGGYDLLIELHLNSSGVGAFGTEVFYYSEKGKEYAQRVVDKLSKPFIRKKGDKEVGNRGVKLDKGLYILNSSKPTAILIESFFCDNKEDYEKAKKFGYEGIAKLIVEGILNKNINNKEDSEGKIMYKHTIVYDGEVDKIPATVVGWGYNDGKILICDIKDYVPGQTQNLYVVGGGACEKIGSMTKEKFTIIKGNDRFDTLYKALDFIDK	Firmicutes	Clostridium	1485
AFO72163.1	JX145342.1	ATGAAAATATGTATTACAGTAGGACACAGTATTTTAAAAAATGGTTCATGTACTTCTGCGGATGGAGTAGTTAACGAGTATAAGTACAATAAATCTCTTGCCCCAGTATTAGCAGATACATTTAGAAAAGAAGGTCATAAGGCAGATGTAATAATATGCCCCGAAAAGCAGTTTAAAACTAAGAATGAAGAAAAGACTTATAAAATACCTAGAGTTAATAGTGGAGGATATGATTTACTTATAGAGTTGCATTTAAATTCAAGTGGCGTAGGAGCTTTTGGAACAGAAGTATTTTACTATAGTGAAAAAGGGAAGGAATATGCGCAGAGGGTAGTAGATAAACTATCTAAACCTTTCATAAGAAAAAAAGGAGATAAAGAAGTAGGTAATAGAGGTGTT…	18308	19156	1	J9QED4	MKICITVGHSILKNGSCTSADGVVNEYKYNKSLAPVLADTFRKEGHKADVIICPEKQFKTKNEEKTYKIPRVNSGGYDLLIELHLNSSGVGAFGTEVFYYSEKGKEYAQRVVDKLSKPFIRKKGDKEVGNRGVKLDKGLYILNSSKPTAILIESFFCDNKEDYEKAKKFGYEGIAKLIVEGILNKNINNKEDSEGKIMYKHTIVYDGEVDKIPATVVGWGYNDGKILICDIKDYVPGQTQNLYVVGGGACEKIGSMTKEKFTIIKGNDRFDTLYKALDFIDK	Firmicutes	Clostridioides difficile	1496
AFO72095.1	JX145341.1	ATGAAAATATGTATAACAGTAGGACACAGTATTTTAAAAAGTGGAGCATGTACTTCTGCTGATGGAGTAGTTAACGAGTATCAATACAACAAATCTCTTGCACCAGTATTAGCAGATACATTTAGAAAAGAAGGGCATAAGGTAGATGTAATAATATGCCCAGAAAAGCAGTTTAAAACTAAGAGTGAGGAAAAGTCTTATAAAATACCTAGAGTTAATGCTGGAGGATATGACTTACTCATAGAACTACATTTAAATGCAAGTGATGGGCAAGGAAAAGGCTCAGAGGTTCTATATTACAGTAATAAAGGTCTAGAGTATGCAACTAGAATATGTAAGAAACTAGGTACAATATTTAAAAACAGAGGTGCTAAATTAGATAAAGGATTATATATTTTA…	27095	27907	1	J9QE22	MKICITVGHSILKSGACTSADGVVNEYQYNKSLAPVLADTFRKEGHKVDVIICPEKQFKTKSEEKSYKIPRVNAGGYDLLIELHLNASDGQGKGSEVLYYSNKGLEYATRICKKLGTIFKNRGAKLDKGLYILNSSKPTAILIESFFCDNKDDYEKAKKFGYEGMAKLIVEGVLNKNIGNDGVKLMYKHTIVYDGEVDKIPATVVGWGYNDGKILICDIKDYIPGQTENLYIVGGGACNKIGSITKEKYTMIKGNDRFDTLYKALDFIDR	Firmicutes	Clostridium	1485
AFO72095.1	JX145341.1	ATGAAAATATGTATAACAGTAGGACACAGTATTTTAAAAAGTGGAGCATGTACTTCTGCTGATGGAGTAGTTAACGAGTATCAATACAACAAATCTCTTGCACCAGTATTAGCAGATACATTTAGAAAAGAAGGGCATAAGGTAGATGTAATAATATGCCCAGAAAAGCAGTTTAAAACTAAGAGTGAGGAAAAGTCTTATAAAATACCTAGAGTTAATGCTGGAGGATATGACTTACTCATAGAACTACATTTAAATGCAAGTGATGGGCAAGGAAAAGGCTCAGAGGTTCTATATTACAGTAATAAAGGTCTAGAGTATGCAACTAGAATATGTAAGAAACTAGGTACAATATTTAAAAACAGAGGTGCTAAATTAGATAAAGGATTATATATTTTA…	27095	27907	1	J9QE22	MKICITVGHSILKSGACTSADGVVNEYQYNKSLAPVLADTFRKEGHKVDVIICPEKQFKTKSEEKSYKIPRVNAGGYDLLIELHLNASDGQGKGSEVLYYSNKGLEYATRICKKLGTIFKNRGAKLDKGLYILNSSKPTAILIESFFCDNKDDYEKAKKFGYEGMAKLIVEGVLNKNIGNDGVKLMYKHTIVYDGEVDKIPATVVGWGYNDGKILICDIKDYIPGQTENLYIVGGGACNKIGSITKEKYTMIKGNDRFDTLYKALDFIDR	Firmicutes	Clostridioides difficile	1496
AEZ66042.1	JN790865.1	ATGAGACATGCGAAGCAAGCAGCCCAAGAGTATAGAAAACTCCAAGCCTTGCTTAAAGATTTAGATAAGAGTCTTAAAGGTTCTAACCAACGCATGTTCCAGAATAATGACTCTGACAAAATGAAGAAGGTTACTGGCGTTGACATGAAATCAAAGCAGGACTATCTTAAATTTGTGCAAGAGCAGCGTCGAGAGTTAGACCGTACATATACAAAAGCAACAAATTACCAAAAGAACTTAGCTAAGTTTGGTCAAACATATACGAAGAACTTTAGTACGAACTACCAACAAAAAGGTTTAATGCATGTCGATACAAAAAATCTAGATGAAGCAAGAAGAACTGTAAAAGGTATTCTTTCTGATATCAACGCTTCTTCTGGTCAATTAGATGATGTACTA…	137668	141435	-1	J9PWL7	MRHAKQAAQEYRKLQALLKDLDKSLKGSNQRMFQNNDSDKMKKVTGVDMKSKQDYLKFVQEQRRELDRTYTKATNYQKNLAKFGQTYTKNFSTNYQQKGLMHVDTKNLDEARRTVKGILSDINASSGQLDDVLNQIKEAKKLDRRSESLSRRASASGYMSHQQASNFTRDYQTVNGSYKNSKDANLTRLTEIATNLTDFAKQINSIESNPNATNADMAKRVELQNSIRALDQEFTARTKLNKVLEQTTANMQGYHESLQGTRQKADRNTVPGMLSERAPAIGMAITAAVTASIGRLYSQGGSLSKEMRGNEVYIGQQTGTDGGNWRTDIRNNAMKSGLANRLGFDGVDMLAFQENYLTARGNTGRKDLQDAMNGQAVFSRSTGINAQDTQQFFDTAYRS…	Firmicutes	Bacillus cereus	1396
AEZ50524.1	JN712910.1	ATGGTTAAAAAATTGCTAATTGATCCAGGTCATGGTGGAACAGATTCCGGTGCAGTAGGAAATGGTTTACTTGAAAAAGTATTAACATTAAACATCGGATTCCAAGTTCGTGACTACTTACTAGCTAACTTTGACGGTATTGAAATTACGATGACTCGTACTAGTGACGTGTTCCCTACATTATCAGACCGAACAAACCAAGCTAACCGTTTAGGAGTGGACTTCTTCTTCTCTGCTCACATCAACTCCGGTGGTGGAACAGGATATGAAGACTTTATCTATAGCGGACTTTCTGACGCTTCAACAGGCGCACAGAAACAAAAGAAAATCCATGCGAAAGTAGTTCCAGTATTGAACAAATACGGATTACGTGACCGTGGTATGAAGAAGCAGGACTTA…	44688	45401	-1	J9PV86	MVKKLLIDPGHGGTDSGAVGNGLLEKVLTLNIGFQVRDYLLANFDGIEITMTRTSDVFPTLSDRTNQANRLGVDFFFSAHINSGGGTGYEDFIYSGLSDASTGAQKQKKIHAKVVPVLNKYGLRDRGMKKQDLHVLRETAMDAVLTEMAFIDTADSNLLKNEAFVREMSHAYAEGIADAMGLTRKQVVQPPTTGGGEGEVFYRVVVASYKDKSNAEALVAELKAKGYSDTFISAFTK	Firmicutes	Bacillus cereus	1396
AEZ50425.1	JN654439.1	ATGACTACTATAGTTACAAGATATCCTCGTATCGAGGTTGATTTAATTACAGAAAACACTACTTACGAAATCCAGTACGACACGGGTGAAGCGTTAACTACTAAGAACTTTGATAACGCAATCTTATCCCTATCTACTAAAAATGCCATGGCTGATGATAGCCCTGCATTCTCATTAATCGTAACAGCACAAGATAAATGGGATAAAGTTATCGGACCAAACGATTTAATCCGTATCAAAGCAATCCCAGACGTAACTGACAAGGTTCCGGATAATCCTTGGATAATGGTTGGACTTATCTCAGATATCAAGAAAGACGGGGAATACGCGAATGGTACTCTAGTATATCGTGTTACTGGTCAAGCAATGACAAAAGCAATGATTAACTTCCAAGTAGGT…	134441	136618	-1	J9PV65	MTTIVTRYPRIEVDLITENTTYEIQYDTGEALTTKNFDNAILSLSTKNAMADDSPAFSLIVTAQDKWDKVIGPNDLIRIKAIPDVTDKVPDNPWIMVGLISDIKKDGEYANGTLVYRVTGQAMTKAMINFQVGVIQQFAAISPDIGWLPDGTEQGLKFSGNNAAGIGNELMDRFLYKYAQYEFANGTGLQDYFTHEFKSWEADEALQDPSPFVNYQGSMRQFLEDIVAKPFNELFFEFTKDGRCIALMRPTPFDPDKWNNLQSYDITSDIVLQESYSRNDNEAYSVYCVDAPNIAEFTSLDLGVYPRFHPDLIKKYGYKRLDASNRYLLSANKAQSGNVNTGNAANNTGNTAKQPSYDELLLYINQQGFMDKETIRKKKSEMSASLKAQFPSMTVSMTN…	Firmicutes	Bacillus cereus	1396
AEZ66041.1	JN790865.1	ATGGTACAGATTCAAAAGAGGTATCCAACATTCGAAGTACAACTTATCACGGAAAACACTTCTTATGAACTAACGTACGATACGAAGAAGCAGCTATCTAGTGATTCATTTGATAATGCTATCATTTCATTTAGTTGTAAAAATAGTATGTCCGATGATAGCCCAGCATTCTCACTTATTGTAACAGCAGTTGATAAATGGGATAAGATTTTAAATGCGAATGACCTCATCAGAATTAAAGTATTCCCTGACGTTACAGATAAAGTACCGGATAATCCGTATATCATGGTTGGGTTAATATCTGACATCAAGAAAGACGGAGAATACGCAAACGGTACACTAGTATATCGTATCACCGGACAAGCAATGACAAAGGCATTAATCAATTTCCAAGTTGGA…	135248	137515	-1	J9PUY3	MVQIQKRYPTFEVQLITENTSYELTYDTKKQLSSDSFDNAIISFSCKNSMSDDSPAFSLIVTAVDKWDKILNANDLIRIKVFPDVTDKVPDNPYIMVGLISDIKKDGEYANGTLVYRITGQAMTKALINFQVGVIQQFAALSPGLGWLPDGTENGLHFSGKSAASISNELMDRFLYKYAQYAFADGKGLQDYFTHRFESWEKDEALLDPSPFVNYQGSLRQFLEDLTAKPFNELFFEYTKDGQCAAVMRPTPFDPDKWNALETYKFKSDIVIQESFGKNDNEAFSVYIVQAPSLLEYNSLDLGVFPRFHPELIKKYGYKKLEAQNRYLMSADKAMQGNNAANGGLTNLPNTGGTGTPTPMPNPGGGTATPTPAVMTAPQPATRTVKQPTFSEVDSFIKS…	Firmicutes	Bacillus cereus	1396
AEZ50426.1	JN654439.1	ATGGCTAAAAGGGAAAAGTATATTTTCGATGTAGAGGCTGAGGTCGGTAAAGCCGCCAAGAGTATTAAATCTTTAGAGGCTGAACTGTCTAAATTACAAAAGCTAAATAAAGAAATCGATGCTACTGGTGGAGACCGTACAGAGAAAGAGATGCTTGCTACATTAAAAGCAGCAAAAGAGGTTAATGCTGAGTACCAGAAGATGCAACGTATTTTAAAAGACCTTAGCAAATATAGCGGTAAAGTAAGTCGTAAGGAGTTTAACGATAGTAAGGTAATTAACAACGCCAAGACATCTGTTCAAGGTGGTAAGGTTACGGATTCATTCGGTCAAATGTTAAAGAACATGGAGCGACAAATTAACTCTGTAAACAAACAATTTGACAATCACCGTAAAGCT…	136691	140527	-1	J9PUJ9	MAKREKYIFDVEAEVGKAAKSIKSLEAELSKLQKLNKEIDATGGDRTEKEMLATLKAAKEVNAEYQKMQRILKDLSKYSGKVSRKEFNDSKVINNAKTSVQGGKVTDSFGQMLKNMERQINSVNKQFDNHRKAMVDRGQQYTPHLKTNRKDSQGNSNPSMMGRNKSTTQDMEKAVDKFLNGQNEATTGLNQALYQLKEISKLNRRSESLSRRASASGYMSFQQYSNFTGDRRTVQQTYGGLKTANRERVLELSGQATGISKELDRLNSKKGLTAREGEERKKLMRQLEGIDAELTARKKLNSSLDETTSNMEKFNQSLVDAQVSVKPERGTMRGMMYERAPAIALAIGGAITATIGKLYSEGGNHSKAMRPDEMYVGQQTGAVGANWRPNRTATMRSGL…	Firmicutes	Bacillus cereus	1396
AEZ50512.1	JN712910.1	ATGGAAACAGTAATGATAATGGGAAATGCAATGATTAAAGAGCCACAAATTTTAGCGGACTTTGTAAAACGTAATAATCCGGATTTTGATGTAGAGATTGCAGTAGCCTTTATTGAATTGGGTAAGCTTTATAGTATTCGAGGGGATATAGCATTCTGCCAATCTATCATTGAAACAGGATGGTTTAAGTTTGCGGATGGGACAGCAGTAAAGCCGGAGCAACATAATTATTGTGGAATGGGGGTATTAGAGCTTGGAATGACAGGTAATAGCTTTAATACTATATGGGAAGGAGTAGAAGCACAACTTCAGCACTTATATGCATACGGTAATGAAAAGGGGATAATTTCACGTCCAATCCTTGACCCACGTTTTAACTACGTAGAGCGAGGAAGTGCA…	38438	39172	-1	J9PUD3	METVMIMGNAMIKEPQILADFVKRNNPDFDVEIAVAFIELGKLYSIRGDIAFCQSIIETGWFKFADGTAVKPEQHNYCGMGVLELGMTGNSFNTIWEGVEAQLQHLYAYGNEKGIISRPILDPRFNYVERGSAMYWEDLGGKWSSQKDYGEAIIKMHRQLFDFAMTHHLFVAEGSPIDVEQKKQEGTIIGKIAKPTLRVKDCDTEHEANEFLADKNAEDIVQIKPFLSGNGFDFRYSITYKVYK	Firmicutes	Bacillus cereus	1396
AEW47700.1	JN797798.1	ATGACTACCATTGTTAAAAGGTATCCTACATTCGAAATCGAACTCATAACACAAAATACACCGTACTTACTAAAGTACGATACCCAAAAACAAATATCCCAAAAGTCATTCGAAGAAGCATTACTTTCTTTTAGTGTGAAGAACTCAATGTCAGATGATAGTCCTGCATTCTCGTTTGTTATTTCCGCTAAGGAAAAATGGGACAAGATTATTAACGCTAATGACCTGGTACGTATTAGAGTGTTCCCTGATGTTACAAAAGGTGCCCCTGATAATCCGTACATTATGGTAGGTCTAGTTTCTGACATCAAGAAAGAAGGAGAGTATGCGAACGGGTCTCTATTATACCGTGTAACAGGACAAGCAATGACCAAAGCATTAATTAACTTTGATGTTGGG…	125588	127852	-1	J9PS02	MTTIVKRYPTFEIELITQNTPYLLKYDTQKQISQKSFEEALLSFSVKNSMSDDSPAFSFVISAKEKWDKIINANDLVRIRVFPDVTKGAPDNPYIMVGLVSDIKKEGEYANGSLLYRVTGQAMTKALINFDVGVIQEVAVAIPSTGWLPDDPQKGLKFSQNTAAGIGNELMERFVYKYAQYDFNGKGLKDYFVHSFSSWKEDEALADVTPFINYQGSLRQFLEDVVAKPFNELFFEFQKDGKCAALMRPTPFDPDKWFALPTYRFTSDVVVQESFGKNDNEMFSIFVVGAPNLLEYNSVDLGVFPKFHPELVKKYGYKRLDAQNRYLLSNSGTIGQSGTNAATPPTGNGTGGMPTPTPATQPVPTVKEEPTKPQAPQQPSYEGVLAFITQNNLQDPETL…	Firmicutes	Bacillus cereus	1396
AEW47240.1	JN797796.1	ATGGCAATGGCATTACAAACTTTAATCGACAAGGCGAACCGTAAATTGAACGTTTCTGGTATGCGTAAGGACGTAGCAGACCGTACCCGCGCTGTCATTACACAAATGCATGCACAAGGTATTTATATCTGTGTAGCACAAGGTTTCCGTTCGTTTGCTGAACAGAACGCTTTATACGCGCAAGGTCGTACTAAACCGGGTAGCATCGTAACAAATGCACGAGGCGGACAATCGAACCACAACTACGGAGTAGCGGTAGACTTATGCTTGTACACACAAGACGGTTCTGACGTTATCTGGACAGTTGAAGGTAATTTCCGTAAGGTTATCGCAGCAATGAAAGCACAAGGCTTCAAATGGGGCGGAGATTGGGTTTCATTTAAAGATTACCCTCACTTT…	3939	4727	1	J9PRR0	MAMALQTLIDKANRKLNVSGMRKDVADRTRAVITQMHAQGIYICVAQGFRSFAEQNALYAQGRTKPGSIVTNARGGQSNHNYGVAVDLCLYTQDGSDVIWTVEGNFRKVIAAMKAQGFKWGGDWVSFKDYPHFELYDVVGGQKPPADNGGAVDNGGGSGSTGGSGGGSTGGGSTGGGYDSSWFTKETGTFVTNTSIKLRTAPFTSADVIATLPAGSPVNYNGFGIEYDGYVWIRQPRSNGYGYLATGESKGGKRQNYWGTFK	Firmicutes	Bacillus cereus	1396
AEW47701.1	JN797798.1	ATGGCAAATAAGGAAGATTACATAATTAGTGTCGATGCGGAGATAAGTAAAGCGGTTCAGAACTTGGGAAAGATTCGTAAGTTAATGGACGAAATTGAAGGTCTCCGTAACAAAGGGGTAGACAATTACTATACTACAAGTCAGAAGGACATGGACAAGAATATGCGTTCCATGAAAGAACTGGCGCAACTGTATAGAGACCTACCTAAATCGATCGAGAAGTTACAGAGCATGTCAAGCAAGCTTCCTGAAGTCGGTAAGAACTTAGAAGACGATGGTAAAGAAGCTAAAGCGAAACTTAAGCAAAAGCAACGAGATTTAGAAGACTTCGTTCAGAGTGTAATACAGCAACAACAAATGCTGAAGAGTTCTTACAATGATACAAAGTTAGCTTTCCGT…	127894	131793	-1	J9PRF0	MANKEDYIISVDAEISKAVQNLGKIRKLMDEIEGLRNKGVDNYYTTSQKDMDKNMRSMKELAQLYRDLPKSIEKLQSMSSKLPEVGKNLEDDGKEAKAKLKQKQRDLEDFVQSVIQQQQMLKSSYNDTKLAFREMASFQQNYSKNFKHVFNSNDVFNLPTDDFEKAKNIVQSMANEADGVSSKLDDVVGKMREINKLDRRTESLARRASASKYMSFQQASNFRKDQQIVNIELKQEKADNLNRLTEMGMERSRISKQIKDIERNPQATQREIDKKIALQQTIEAMDKEWHARMELNKAIERTTANMEQRSASVQDVTVKPGGTMSRMLYERAPAIGLAVTGAVAGTVGSLYHQGASINKGMRDDEISIGQRIGMDGSQWREQIRNGALNAGLADKLGMS…	Firmicutes	Bacillus cereus	1396
AEW47512.1	JN797798.1	ATGGGTTATATTGTTGACATCTCTAAATGGAACGGTGACATTAATTGGGACATTGCAGCAGGTCAATTAGACTTAGCTATCGCTCGTGTTCAAGACGGTTCGAACTATGTTGACCCTATGTACAAGTCTTATGCAGCATCTATGAAAGCACGCAATGTACCATTCGGTAACTACGCTTTCTGTCGTTTCGTATCGGTAGAAGATGCAAAAGTAGAAGCTAGAGACTTTTGGGCTCGTGGGGATAAAGAAGCACTATTTTGGGTAGCAGACGTAGAAGTACAAACTATGGGCGACATGCAAGCAGGAACGCAAGCGTTCATTGACGAACTGTATCGATTAGGTGCTAAAAAAGTCGGATTATATGTTGGGCATCACACTTATGTGTCTTTCGGAGCTAAA…	3500	4357	1	J9PQX3	MGYIVDISKWNGDINWDIAAGQLDLAIARVQDGSNYVDPMYKSYAASMKARNVPFGNYAFCRFVSVEDAKVEARDFWARGDKEALFWVADVEVQTMGDMQAGTQAFIDELYRLGAKKVGLYVGHHTYVSFGAKNIRCDFTWIPRYGGSQPDFPCDLWQYTETGNVPGIGKCDINRLNSDKTLDWFTGKDGTVAPPPQGAYDSSWFTKQTGVFTLDRTINLRTAPFPNAPLIAQLNAGDNVNYEAYGYEKDGYVWLRQNRGNGNFGYIASGETKNGQRISTWGTFK	Firmicutes	Bacillus cereus	1396
AEW47477.1	JN797796.1	ATGGTACAGATTCAAAAGAGGTATCCAACATTCGAAGTACAACTTATCACGGAAAACACTTCTTATGAACTAACGTACGATACGAAGAAGCAGCTATCTAGTGATTCATTTGATAATGCTATCATTTCATTTAGTTGTAAAAATAGTATGTCCGATGATAGCCCAGCATTCTCACTTATTGTAACAGCAGTTGATAAATGGGATAAGATTTTAAATGCGAATGACCTCATCAGAATTAAAGTATTCCCTGACGTTACAGATAAAGTACCGGATAATCCGTATATCATGGTTGGGTTAATATCTGACATCAAGAAAGACGGAGAATACGCAAACGGTACACTAGTATATCGTATCACCGGACAAGCAATGACAAAGGCATTAATCAATTTCCAAGTTGGA…	135304	137571	-1	J9PQW6	MVQIQKRYPTFEVQLITENTSYELTYDTKKQLSSDSFDNAIISFSCKNSMSDDSPAFSLIVTAVDKWDKILNANDLIRIKVFPDVTDKVPDNPYIMVGLISDIKKDGEYANGTLVYRITGQAMTKALINFQVGVIQQFAALSPGLGWLPDGTENGLHFSGKSAASISNELMDRFLYKYAQYAFADGKGLQDYFTHRFESWEKDEALLDPSPFVNYQGSLRQFLEDLTAKPFNELFFEYTKDGQCAAVMRPTPFDPDKWNALETYKFKSDIVIQESFGKNDNEAFSVYIVQAPSLLEYNSLDLGVFPRFHPELIKKYGYKKLEAQNRYLMSADKAMQGNNAANGGLTNLPNTGGTGTPTPMPNPGGGTATPTPAVMTAPQPATRTVKQPTFSEVDSFIKS…	Firmicutes	Bacillus cereus	1396
AEW47478.1	JN797796.1	ATGAGACATGCGAAGCAAGCAGCCCAAGAGTATAGAAAACTCCAAGCCTTGCTTAAAGATTTAGATAAGAGTCTTAAAGGTTCTAACCAACGCATGTTCCAGAATAATGACTCTGACAAAATGAAGAAGGTTACTGGCGTTGACATGAAATCAAAGCAGGACTATCTTAAATTTGTGCAAGAGCAGCGTCGAGAGTTAGACCGTACATATACAAAAGCAACAAATTACCAAAAGAACTTAGCTAAGTTTGGTCAAACATATACGAAGAACTTTAGTACGAACTACCAACAAAAAGGTTTAATGCATGTCGATACAAAAAATCTAGATGAAGCAAGAAGAACTGTAAAAGGTATTCTTTCTGATATCAACGCTTCTTCTGGTCAATTAGATGATGTACTA…	137724	141491	-1	J9PQK4	MRHAKQAAQEYRKLQALLKDLDKSLKGSNQRMFQNNDSDKMKKVTGVDMKSKQDYLKFVQEQRRELDRTYTKATNYQKNLAKFGQTYTKNFSTNYQQKGLMHVDTKNLDEARRTVKGILSDINASSGQLDDVLNQIKEAKKLDRRSESLSRRASASGYMSHQQASNFTRDYQTVNGSYKNSKDANLTRLTEIATNLTDFAKQINSIESNPNATNADMAKRVELQNSIRALDQEFTARTKLNKVLEQTTANMQGYHESLQGTRQKADRNTVPGMLSERAPAIGMAITAAVTASIGRLYSQGGSLSKEMRGNEVYIGQQTGTDGGNWRTDIRNNAMKSGLANRLGFDGVDMLAFQENYLTARGNTGRKDLQDAMNGQAVFSRSTGINAQDTQQFFDTAYRS…	Firmicutes	Bacillus cereus	1396
AFQ95953.1	JX409894.1	ATGGCAACTTATCAAGAATATAAAAGCAGGTCAAATGGTAACGCTTATGATATTGATGGTTCGTTCGATGCACAATGCTGGGACGGTTATGCAGATTACTGTGGATTTTTAGGTGTACCGTACTCAAACTGCACAAATACAGGATACGCAAGAGACATCTGGGAACAGCGCCACGAAAATGGTATCTTAAACTACTTTGACGAAGTAGAGACTATGCAAGCGGGAGATGTCGCTATTTTTATGGTAGTTGCAGGTGTTACACCGTACAGTCATGTTGCTATCTTTGATAGTGATGCTGGTGGTGGATATGGCTGGTTTTTGGGGCAAAATCAAGGCGGTGCTAATGGCGCATACAACCTTGTAAAAATTCCATACTCCGCGACTTATCCTACTGCATTT…	7743	9074	-1	J7KIY0	MATYQEYKSRSNGNAYDIDGSFDAQCWDGYADYCGFLGVPYSNCTNTGYARDIWEQRHENGILNYFDEVETMQAGDVAIFMVVAGVTPYSHVAIFDSDAGGGYGWFLGQNQGGANGAYNLVKIPYSATYPTAFRPKVFKNAVTVTGNTGLNKGDYFIDVSAYQQADLTTTCQQAGTTKTIIKVSESLAWLSDRHQQQANTSDPIGYYHFGRFGGDSALAQREADLFLSNLPSKKVSYLVIDYEDSASADKQANTNAVIAFMDKIASAGYKPIYYSYKPFTLNNIDYQKIIAKYPNSIWIAGYPDYEVRTEPLWEFFPSMDGVRWWQFTSVGVAGGLDKNIVLLADDSSKMDIPKVDKPQELTFYQKLATNTKLDNSNVPYYEATLSTDYYVESKPNASS…	Firmicutes	Streptococcus agalactiae	1311
AFQ96029.1	JX409895.1	ATGGCAACGTATCAAGAATATAAAAACAGGTCAAATGGTAACGCTTATGACATTGATGGGTCGTTTGGTGCACAATGTTGGGACGGTTATGCTGATTACTGTAGATTTTTAGGCGTACCGTACGCAAACTGCACAAATACAGGATACGCAAGAGATATTTGGGAACAGCGCCACGAAAATGGTATCTTAAACTACTTTGACGAGGTAGAGACTATGCAAGCTGGGGATGTTGCTATTTTTATGGTCGTTGACGGTGTGACACCTTATAGCCATGTCGCTATTTTTGACAGCGATGCAGGAGGCGGATATGGCTGGTTTTTGGGGCAAAATCAAGGCGGTGCTAATGGCGCATACAACCTTGTAAAAATTCCATACTCCGCGACTTATCCTACTGCATTT…	19590	20921	-1	J7KH48	MATYQEYKNRSNGNAYDIDGSFGAQCWDGYADYCRFLGVPYANCTNTGYARDIWEQRHENGILNYFDEVETMQAGDVAIFMVVDGVTPYSHVAIFDSDAGGGYGWFLGQNQGGANGAYNLVKIPYSATYPTAFRPKVFKNAVTVTGNTGLNKGDYFIDVSAYQQADLTTTCQQAGTTKTIIKVSESLAWLSDRHQQQANTSDPIGYYHFGRFGGDSALAQREADLFLSNLPSKKVSYLVIDYEDSASADKQANTNAVIAFMDKIASAGYKPIYYSYKPFTLNNIDYQKIIAKYPNSIWIAGYPDYEVRTEPLWEFFPSMDGVRWWQFTSVGVAGGLDKNIVLLADDSSKMDIPKVDKPQELTFYQKLATNTKLDNSNVPYYEATLSTDYYVESKPNASS…	Firmicutes	Streptococcus agalactiae	1311
AFQ97425.1	JX411620.1	GTGACCACGAAAGATCAAGTCGCCCAAATCACCATCGCCGAAGCCAAGGCGCGCGGCTACACCCGCAGCGAATGCCTGGCGATCATGTCCACCTTCTACCAAGAGTCCGGCTGGAACGACACCATCTGGGACCCGACCCACACCACCTACGGCATTGCCCAGCAGGACGGCTCCTACCCACACCGCTTCGACGGTGCCGCAGCCCAAATCAAAGGCTTCTTCGACAAGCTCGACGTGTGGCGCGCCAAACCCGGTGCCAGCACCGATATATGGCTGAACATCTGCTGGATGCAGCAGGCCCCCAACTGGCCCAGCGCTGACTACTGGTACGCCAACGGCCGCCGCGCCTACCTCACCGAAATCAAGTCACGCATCACCACCGTGACGCCCTACCTCGAC…	26287	27483	1	J7KDN3	MTTKDQVAQITIAEAKARGYTRSECLAIMSTFYQESGWNDTIWDPTHTTYGIAQQDGSYPHRFDGAAAQIKGFFDKLDVWRAKPGASTDIWLNICWMQQAPNWPSADYWYANGRRAYLTEIKSRITTVTPYLDKYWQTTGGTAVTWTGDPVWLEDVLREALGDRLVVAQADWKERGTGGVMGDIWGVMIHHTGNDRETVAGIRDGRPDLRGPLSQCLITPDGKCHLIAVGPCNHAGTGSYPGVGTNNGNQRLIGFECAWPTIRPDGSFDPAQRWPDAQIITMRDATAAVLKRLGRDSKHVIGHKEWAGATQGKWDPGNLDMNWFRGEVQKDLDGFLFPGEQPSAPQPGPALPPDYDKEVWDQLRILWPQLGHRTLVDAVAAIGAKLGIEGCYDVKGKS	Actinobacteria	Mycolicibacterium smegmatis	1772
AFQ97425.1	JX411620.1	GTGACCACGAAAGATCAAGTCGCCCAAATCACCATCGCCGAAGCCAAGGCGCGCGGCTACACCCGCAGCGAATGCCTGGCGATCATGTCCACCTTCTACCAAGAGTCCGGCTGGAACGACACCATCTGGGACCCGACCCACACCACCTACGGCATTGCCCAGCAGGACGGCTCCTACCCACACCGCTTCGACGGTGCCGCAGCCCAAATCAAAGGCTTCTTCGACAAGCTCGACGTGTGGCGCGCCAAACCCGGTGCCAGCACCGATATATGGCTGAACATCTGCTGGATGCAGCAGGCCCCCAACTGGCCCAGCGCTGACTACTGGTACGCCAACGGCCGCCGCGCCTACCTCACCGAAATCAAGTCACGCATCACCACCGTGACGCCCTACCTCGAC…	26287	27483	1	J7KDN3	MTTKDQVAQITIAEAKARGYTRSECLAIMSTFYQESGWNDTIWDPTHTTYGIAQQDGSYPHRFDGAAAQIKGFFDKLDVWRAKPGASTDIWLNICWMQQAPNWPSADYWYANGRRAYLTEIKSRITTVTPYLDKYWQTTGGTAVTWTGDPVWLEDVLREALGDRLVVAQADWKERGTGGVMGDIWGVMIHHTGNDRETVAGIRDGRPDLRGPLSQCLITPDGKCHLIAVGPCNHAGTGSYPGVGTNNGNQRLIGFECAWPTIRPDGSFDPAQRWPDAQIITMRDATAAVLKRLGRDSKHVIGHKEWAGATQGKWDPGNLDMNWFRGEVQKDLDGFLFPGEQPSAPQPGPALPPDYDKEVWDQLRILWPQLGHRTLVDAVAAIGAKLGIEGCYDVKGKS	Actinobacteria	Mycolicibacterium smegmatis MC2 155	246196
AEP68521.1	HQ437691.1	ATGGTAAAATATACCGTAGAGAACAAAATTATTGCAGGATTACCTAAAGGTAAACTAAAAGGGGCTAACTTTGTTATTGCTCATGAAACTGCAAACAGCAAGTCTACTATTGACAATGAAGTAAGCTACATGACTAGAAACTGGCAGAACGCATTTGTAACTCACTTTGTAGGTGGCGGAGGTAGAGTCGTTCAGGTTGCTAATGTAAACTATGTTTCTTGGGGAGCAGGTCAGTATGCTAACTCTTATTCCTATGCGCAGGTAGAGTTGTGCCGTACAAGTAATGCAACTACATTTAAGAAAGACTATGAAGTGTACTGTCAATTACTAGTAGACCTAGCTAAAAAAGCAGGTATCCCTATTACACTTGACTCTGGTAGTAAAACTAGTGATAAAGGT…	1	1005	1	J3RJW9	MVKYTVENKIIAGLPKGKLKGANFVIAHETANSKSTIDNEVSYMTRNWQNAFVTHFVGGGGRVVQVANVNYVSWGAGQYANSYSYAQVELCRTSNATTFKKDYEVYCQLLVDLAKKAGIPITLDSGSKTSDKGIKSHKWVADKLGGTTHQDPYAYLSSWGISKAQFASDLAKVSGGGNTGTAPAKPSTPSTNLDKLGLVDYMNAKKMDSSYSNRAKLAKQYGIANYSGTASQNTTLLSKIKGGAPKPSTPAPKPSTSTAKKIYFPPNKGNWSVYPTNKAPVKANAIGAINPTKFGGLTYTIQKDRGNGVYEIQTDQFGRVQVYGAPSTGAVIKK	Firmicutes	Listeria monocytogenes	1639
AFO10817.1	JX193904.1	ATGAAATTAAAAGGTATTTTATTGTCAGCAGTAACAACATTTGGATTGCTTTTTGGTGCAACAAATGTACAAGCATATGAAGTCAACAACGAATTTAATTTACAACCGTGGGAAGGTAGCCAACAACTGGCATATCCTAATAAAATCATCTTACATGAAACAGCTAATCCACGTGCAACAGGTCGTAATGAAGCTACGTATATGAAAAACAACTGGTTTAATGCACATACTACAGCCATTGTTGGTGATGGTGGCATTGTTTATAAAGTAGCACCAGAAGGTAACGTATCATGGGGTGCTGGTAATGCTAACCCTTACGCACCAGTTCAAATTGAGTTACAACATACAAACGACCCTGAACTATTTAAAGCCAACTATAAAGCATATGTTGACTATACA…	17794	18780	1	I7B7C3	MKLKGILLSAVTTFGLLFGATNVQAYEVNNEFNLQPWEGSQQLAYPNKIILHETANPRATGRNEATYMKNNWFNAHTTAIVGDGGIVYKVAPEGNVSWGAGNANPYAPVQIELQHTNDPELFKANYKAYVDYTRDMGKKFGIPMTLDQGGSLWEKGVVSHQWVTDFVWGDHTDPYGYLAKMGISKAQLAHDLANGVGGNTATPTPKPNKPKPTQPAKPSNKKRFNYRVDGLEYVNGMWQIYNEHLGKIDFNWTENGIPVEVVDKVNPATGQPTKDQVLKVGDYFNFQENSTGVVQEQTPYMGYTLSHVQLPNEFIWLFTDSKQSLMYQ	Firmicutes	Enterococcus faecalis	1351
AFO10155.1	JX121091.1	GTGACCACGAAAGATCAAGTCGCCCAAATCACCATCGCCGAAGCCAAGGCGCGCGGCTACACCCGCAGCGAATGCCTGGCGATCATGTCCACCTTCTACCAAGAGTCCGGCTGGAACGACACCATCTGGGATCCCACCCACACCACCTACGGCATTGCCCAGCAGGACGGCTCCTACCCACACCGCTTCGACGGTGCCGCAGCCCAAATCAAAGGCTTCTTCGACAAGCTCGACGTGTGGCGCGCCAAACCCGGTGCCAGCACCGATATATGGCTGAACATCTGCTGGATGCAGCAGGCCCCCAACTGGCCCAGCGCTGACTACTGGTACGCCAACGGCCGCCGCGCCTACCTCACCGAAATCAAGTCACGCATCGCCACCGTCACCCCATACCTCGAC…	26531	27685	1	I7ASW0	MTTKDQVAQITIAEAKARGYTRSECLAIMSTFYQESGWNDTIWDPTHTTYGIAQQDGSYPHRFDGAAAQIKGFFDKLDVWRAKPGASTDIWLNICWMQQAPNWPSADYWYANGRRAYLTEIKSRIATVTPYLDKYWPADGGTAVPDEPRPDFNEFPIWSNNNSARSGKPTMFLIHTQEGGGGDAAAENLAKWFQNGNGVSYHYTISQASDGGVTVVDCVDTDRAAWSVGNANSISINLCFAGSRASWMRDQWMKQSNAIDVAAYLAVQDAKKYGFTPLVVPPPYTNGRPGISDHRWVTDVFKWGTHTDVGDWFPWDYFTERVNHWANGGKTEPEPPKVKRFPDDWTDREILVEILRQLRGYNLTGWPQLGGKTLVDAVAELLGH	Actinobacteria	Mycolicibacterium smegmatis MC2 155	246196
AFN38714.1	JX080304.2	ATGAAGAAAACAATTTTTGCAACATTAGCATTAGGTACAGCTATTACTTTTGGAGGTATTGCTACAAATGAAGCTAGTGCAGACGAAATTGATTATAATAAGTTAGCAGAACAAGCTAAATCAAATTCAGCAGAAGTAAATACAAAACCAATTCAAGCAGGTAATTATGATTTCTCTTTTAGTGATGGTGAATTTACTTATCATTTCTATAATTATAATGGTAACTTTGGTTATGAATACCATTCAGGCTCAACTCAAGTAGATAATACAGTATCTAGATTAGCAGGAGAAGAACAAACACCTGAACAAAAAGTAGACCAACAACAAGCACAATTTGATACTCAAAATAAACAAGATACTAAAAAAGAAGTACAAACAACATCAGCACCAGTTCAAAAG…	31847	32539	-1	I6XK02	MKKTIFATLALGTAITFGGIATNEASADEIDYNKLAEQAKSNSAEVNTKPIQAGNYDFSFSDGEFTYHFYNYNGNFGYEYHSGSTQVDNTVSRLAGEEQTPEQKVDQQQAQFDTQNKQDTKKEVQTTSAPVQKETKQPTQSTSSTGGSVAEQIRQAGGDEAMIEIAMRESTMNPNAVNASSGAQGLFQGLGKSWSGGSIAEQTKGAKQYMIDRYGSTSGALAYHNAHNSY	Firmicutes	Staphylococcus aureus subsp. aureus	46170
AFN38096.1	JX080301.2	ATGAAGAAAACAATTTTTGCAACATTAGCATTAGGTACAGCTATTACTTTTGGAGGTATTGCTACAAATGAAGCTAGTGCAGACGAAATTGATTATAATAAGTTAGCAGAACAAGCTAAATCAAATTCAGCAGAAGTAAATACAAAACCAATTCAAGCAGGTAATTATGATTTCTCTTTTAGTGATGGTGAATTTACTTATCATTTCTATAATTATAATGGTAACTTTGGTTATGAATACCATTCAGGCTCAACTCAAGTAGATAATACAGTATCTAGATTAGCAGGAGAAGAACAAACACCTGAACAAAAAGTAGACCAACAACAAGCACAATTTGATACTCAAAATAAACAAGATACTAAAAAAGAAGTACAAACAACATCAGCACCAGTTCAAAAG…	31201	31893	-1	I6XDY9	MKKTIFATLALGTAITFGGIATNEASADEIDYNKLAEQAKSNSAEVNTKPIQAGNYDFSFSDGEFTYHFYNYNGNFGYEYHSGSTQVDNTVSRLAGEEQTPEQKVDQQQAQFDTQNKQDTKKEVQTTSAPVQKETKQPTQSTSSTGGSVAEQIRQAGGDEAMIEIAMRESTMNPNAVNASSGAQGLFQGLGKSWSGGSIAEQTKGAKQYMIDRYGSTSGALAYHNAHNSY	Firmicutes	Staphylococcus aureus	1280
AFN37887.1	JX080300.2	ATGAAGAAAACAATTTTTGCAACATTAGCATTAGGTACAGCTATTACTTTTGGAGGTATTGCTACAAATGAAGCTAGTGCAGACGAAATTGATTATAATAAGTTAGCAGAACAAGCTAAATCAAATTCAGCAGAAGTAAATACAAAACCAATTCAAGCAGGTAATTATGATTTCTCTTTTAGTGATGGTGAATTTACTTATCATTTCTATAATTATAATGGTAACTTTGGTTATGAATACCATTCAGGCTCAACTCAAGTAGATAATACAGTATCTAGATTAGCAGGAGAAGAACAAACACCTGAACAAAAAGTAGACCAACAACAAGCACAATTTGATACTCAAAATAAACAAGATACTAAAAAAGAAGTACAAACAACATCAGCACCAGTTCAAAAG…	31326	32018	-1	I6X3T1	MKKTIFATLALGTAITFGGIATNEASADEIDYNKLAEQAKSNSAEVNTKPIQAGNYDFSFSDGEFTYHFYNYNGNFGYEYHSGSTQVDNTVSRLAGEEQTPEQKVDQQQAQFDTQNKQDTKKEVQTTSAPVQKETKQPTQSTSSTGGSVAEQIRQAGGDEAMIEIAMRESTMNPNAVNASSGAQGLFQGLGKSWSGGSIAEQTKGAKQYMIDRYGSTSGALAYHNAHNSY	Firmicutes	Staphylococcus aureus	1280
AFN38968.1	JX080305.2	ATGCGTAGAATAAGAAGACCTAAGGTAAGAATAGAAATAGTTACAGATGATAATACATTTACATTGAGATTTGAAGATACACGAGACTATAATGGTGATGAGTTTGGAGCTAAACTTTTAGGATTCCAAACTAAAAACTCTATGGAAGATGATAGTTCAGTTTTCCAAATAAATATGGCAGGAGATACTTATTGGGATAAGCTAGTTATGGCTAATGATATCATAAGAATATTTATTACACCTAATGATGACCCTAACGATAAAGAAGGAAAACAAGAACGACTTATCCAGGTAGGTATGGTTTCTCAAGTATCAAAAGTAGGTAGTTACGGTAATGACCAAACTCAATTTAGAATAACAGGTCAATCTTTTGTAAAACCTTTTATGAAATTTGGATTA…	67223	69649	1	I6WLE3	MRRIRRPKVRIEIVTDDNTFTLRFEDTRDYNGDEFGAKLLGFQTKNSMEDDSSVFQINMAGDTYWDKLVMANDIIRIFITPNDDPNDKEGKQERLIQVGMVSQVSKVGSYGNDQTQFRITGQSFVKPFMKFGLGVIQEVQAVLPEVGWLIDGDGDNEVKFTGSSAHEVMTGIIRRFIPYMKYNYTEKTYNTIDNYLDYDDLSSWDEFEKLTEVSAFTNFDGSLKQLMDMVTARPFNELFFKNSEKTPGKAQLVLRKTPFNPTEWRALDMIKVPTEDFIEEDVGKSDVETYSIFTATPAGMLKELNGDVFSKPQFHHELTDRYGYTKFEVENIYLSTKSGSATEDSDSSGDDNGTERGTYSKIMKDLSNYGRDNISKGIDKYTSKLSSKYKNLKKAQAKK…	Firmicutes	Staphylococcus aureus	1280
AFN38503.1	JX080303.2	ATGAAGAAAACAATTTTTGCAACATTAGCATTAGGTACAGCTATTACTTTTGGAGGTATTGCTACAAATGAAGCTAGTGCAGACGAAATTGATTATAATAAGTTAGCAGAACAAGCTAAATCAAATTCAGCAGAAGTAAATACAAAACCAATTCAAGCAGGTAATTATGATTTCTCTTTTAGTGATGGTGAATTTACTTATCATTTCTATAATTATAATGGTAACTTTGGTTATGAATACCATTCAGGCTCAACTCAAGTAGATAATACAGTATCTAGATTAGCAGGAGAAGAACAAACACCTGAACAAAAAGTAGACCAACAACAAGCACAATTTGATACTCAAAATAAACAAGATACTAAAAAAGAAGTACAAACAACATCAGCACCAGTTCAAAAG…	32204	32896	-1	I6WKC1	MKKTIFATLALGTAITFGGIATNEASADEIDYNKLAEQAKSNSAEVNTKPIQAGNYDFSFSDGEFTYHFYNYNGNFGYEYHSGSTQVDNTVSRLAGEEQTPEQKVDQQQAQFDTQNKQDTKKEVQTTSAPVQKETKQPTQSTSSTGGSVAEQIRQAGGDEAMIEIAMRESTMNPNAVNASSGAQGLFQGLGKSWSGGSIAEQTKGAKQYMIDRYGSTSGALAYHNAHNSY	Firmicutes	Staphylococcus aureus	1280
AFN38333.1	JX080302.2	ATGCGTAGAATAAGAAGACCTAAGGTAAGAATAGAAATAGTTACAGATGATAATACATTTACATTGAGATTTGAAGATACACGAGACTATAATGGTGATGAGTTTGGAGCTAAACTTTTAGGATTCCAAACTAAAAACTCTATGGAAGATGATAGTTCAGTTTTCCAAATAAATATGGCAGGAGATACTTATTGGGATAAGCTAGTTATGGCTAATGATATCATAAGAATATTTATTACACCTAATGATGACCCTAACGATAAAGAAGGAAAACAAGAACGACTTATCCAGGTAGGTATGGTTTCTCAAGTATCAAAAGTAGGTAGTTACGGTAATGACCAAACTCAATTTAGAATAACAGGTCAATCTTTTGTAAAACCTTTTATGAAATTTGGATTA…	68166	70592	1	I6WK16	MRRIRRPKVRIEIVTDDNTFTLRFEDTRDYNGDEFGAKLLGFQTKNSMEDDSSVFQINMAGDTYWDKLVMANDIIRIFITPNDDPNDKEGKQERLIQVGMVSQVSKVGSYGNDQTQFRITGQSFVKPFMKFGLGVIQEVQAVLPEVGWLIDGDGDNEVKFTGSSAHEVMTGIIRRFIPYMKYNYTEKTYNTIDNYLDYDDLSSWDEFEKLTEVSAFTNFDGSLKQLMDMVTARPFNELFFKNSEKTPGKAQLVLRKTPFNPTEWRALDMIKVPTEDFIEEDVGKSDVETYSIFTATPAGMLKELNGDVFSKPQFHHELTDRYGYTKFEVENIYLSTKSGSATEDSDSSGDDNGTERGTYSKIMKDLSNYGRDNISKGIDKYTSKLSSKYKNLKKAQAKK…	Firmicutes	Staphylococcus aureus	1280
AFN37623.1	JX042578.1	TTGTATCCAAATCGAAAGGCACACATGAGTTTTCGCACCGTGTACGGGCATGACTGGTCCGAGAACGGTTGGCGCATGTGCAACCGCGACGAGTGCGTCGTAGTGGCTGGGCCGTTCATGAACACCGCCCCGCTTCGCCGGGGGCCGGCAGAGATCCTGCTCGGGGAGTTCGTGCGGCGGTATCACGCCGTATGTGCCCCGGTGGTCTCCTCCGTGTGGGGTTGGTCGGAGGAGAACGATGTCGGCAACTCGAACCATCTGTCAGGCACAGCTGTCGACATCAACGCACCGCAATGGCCGTGGGGCCTCAAGAAGATGCCCGCCGACTTGATCGCAAGGATCAACGTCCTGCTGGATTTCTTCGAGGGATCTATCTACTGGGGCCGGAACTGGAACCGT…	4242	5183	1	I6WIA4	MYPNRKAHMSFRTVYGHDWSENGWRMCNRDECVVVAGPFMNTAPLRRGPAEILLGEFVRRYHAVCAPVVSSVWGWSEENDVGNSNHLSGTAVDINAPQWPWGLKKMPADLIARINVLLDFFEGSIYWGRNWNRPDEMHFQLNWPEGDARYARILQKITGAPPVTPHVPNLPQDDSELLMRGSANAEQTRILQNGLKKVFPSYAGHLAVDGDYGPETEKAVRRFQSATPGLVADGIVGPQTRAALAKYNIILKPATPEKVIIVDKQPVIVGPADDQLNMRWNRLGGKTLVEAVAEIRDAVTGSKDKDKEGVVLK	Actinobacteria	Mycolicibacterium smegmatis MC2 155	246196
AFM54988.1	JX015524.1	ATGAGTTTTCGCAATGTGTACGGATACGACTGGTCGGAAAACGGCTGGCGCATGTGCAACCGGGACGAGTGCGACATCGTCCGCATTCCCGAGCTGTACCTGACCGAGACTGCCCCGATACGCAAGGGCGCCCCGCTGACCATCCTCGGCGCGTGGATGTACTGGTATGACCGCAACGTCGAGGAGATCCTGACCTCGATCTGGGGCTGGTCGGCCGGCAACGACGTTGCCAACTCGAATCACCTGAGCGGCACCGCAATTGACCTGTGCGCGCCCAAGTACCCCTGGGGCTCGAAGGTCATGCCAGCAGCCAAGGTGAACAAGGTCATCGAAGGTCTCAAGCTCTTCTCACTTGACGGCACGGCAGAGAACAGCCTGGTCTTCTGGGGACGCACCTGG…	4196	4876	1	I6RU19	MSFRNVYGYDWSENGWRMCNRDECDIVRIPELYLTETAPIRKGAPLTILGAWMYWYDRNVEEILTSIWGWSAGNDVANSNHLSGTAIDLCAPKYPWGSKVMPAAKVNKVIEGLKLFSLDGTAENSLVFWGRTWSKPDEMHYQMHFREGDPRNDQFAQKLRDGYLGIYKSAPPVVTPPVLDPIARHQKFLKEASERELMVYIAEQLGPGHPEWPSKGKTLRDKVFGL	Actinobacteria	Mycolicibacterium smegmatis	1772
AFM54988.1	JX015524.1	ATGAGTTTTCGCAATGTGTACGGATACGACTGGTCGGAAAACGGCTGGCGCATGTGCAACCGGGACGAGTGCGACATCGTCCGCATTCCCGAGCTGTACCTGACCGAGACTGCCCCGATACGCAAGGGCGCCCCGCTGACCATCCTCGGCGCGTGGATGTACTGGTATGACCGCAACGTCGAGGAGATCCTGACCTCGATCTGGGGCTGGTCGGCCGGCAACGACGTTGCCAACTCGAATCACCTGAGCGGCACCGCAATTGACCTGTGCGCGCCCAAGTACCCCTGGGGCTCGAAGGTCATGCCAGCAGCCAAGGTGAACAAGGTCATCGAAGGTCTCAAGCTCTTCTCACTTGACGGCACGGCAGAGAACAGCCTGGTCTTCTGGGGACGCACCTGG…	4196	4876	1	I6RU19	MSFRNVYGYDWSENGWRMCNRDECDIVRIPELYLTETAPIRKGAPLTILGAWMYWYDRNVEEILTSIWGWSAGNDVANSNHLSGTAIDLCAPKYPWGSKVMPAAKVNKVIEGLKLFSLDGTAENSLVFWGRTWSKPDEMHYQMHFREGDPRNDQFAQKLRDGYLGIYKSAPPVVTPPVLDPIARHQKFLKEASERELMVYIAEQLGPGHPEWPSKGKTLRDKVFGL	Actinobacteria	Mycolicibacterium smegmatis MC2 155	246196
AFF28580.1	JQ686190.1	GTGTATATGCGTAGAATAAGAAGACCTAAGGTAAGAATAGAAATCGTTACAGATGATAATACATTTACATTGAGATTTGAAGATACACGTGACTATAATGGTGATGAGTTTGGAGCTAAACTTTTAGGATTCCAAACTAAAAACTCTATGGAAGATGATAGTTCAGTTTTCCAAATAAATATGGCAGGAGATACTTATTGGGATAAGTTAGTTATGGCTAATGATATTATAAGAATATTTATTACACCTAATGATGACCTCAACGATAAAGAAGGGAAACAAGAACGACTTATCCAGGTAGGTATGGTTTCCCAAGTATCAAAAGTAGGTAGTTACGGTAATGACCAAACTCAATTTAGAATAACAGGTCAATCTTTTGTAAAACCTTTTATGAAATTT…	65749	68181	1	I6PCI2	MYMRRIRRPKVRIEIVTDDNTFTLRFEDTRDYNGDEFGAKLLGFQTKNSMEDDSSVFQINMAGDTYWDKLVMANDIIRIFITPNDDLNDKEGKQERLIQVGMVSQVSKVGSYGNDQTQFRITGQSFVKPFMKFGLGVIQEVQAVLPEVGWLIDGDGDNEVKFTGSSAHEVMTGIIRRFIPYMKYNYTEKTYNTIDNYLDYDDLSSWDEFEKLTEVSAFTNFDGSLKQLMDMVTARPFNELFFKNSEKTPGKAQLVLRKTPFNPTEWRALDMIKVPTEDFIEEDVGKSDVETYSIFTATPAGMLKELNGDVFSKPQFHPELTDRYGYTKFEVENIYLSTKSGSATEDSDSSGDDNGTERGTYSKIMKDLSNYGRDNISKGIDKYTSKLSSKYKNLKKAQA…	Firmicutes	Staphylococcus aureus	1280
AFF27978.1	JQ341413.1	TTGTCAGCATTTGATGATGAAAAAGGCAGAGCGCAGATAGTCGCAACCATGCTTGTAAGAGCGGGCTTTCACACCAACCCCATTAAAGCTATTTTGGCAAACGCTCACTGGGAGTCACGCGTTGACCCCACTGCTTGGGAAGTACCTGGAAATCCGTCGCGTGGAGTTGGCATTTGGCAATGGACTCCGGGAACGAAAGTACCTGGTTTGCTCGAGCATTCATACGGTTACGACCCTGATTACAATTATCAGTTTCAAGTTAATGCGCTTGTGAATAACGTGGCGGGCCAGTATTACACAGCTTACTATACTGAAACATGGGAGGAATTTAAAACCCTTGACAATGATCCTGGATATTTAACAATCGTCTTCATGAAAAATTTTGAACGCCCTAGAGAC…	14126	15472	-1	I6PCE0	MSAFDDEKGRAQIVATMLVRAGFHTNPIKAILANAHWESRVDPTAWEVPGNPSRGVGIWQWTPGTKVPGLLEHSYGYDPDYNYQFQVNALVNNVAGQYYTAYYTETWEEFKTLDNDPGYLTIVFMKNFERPRDTPDRWNQREPYGVYDGTTGEMIEAFNLDYGGGAGGGGGGGGGTPVQVFRWPFSTPMTINQGPWEPGGDHNDDNATDWGPVPGMTIQNILAPYDGYLTNPDPGWESGNALLFHSKYKVMFADGSISYATIFLVHDEAPLPTGEYKRGDVIYHTGLAGFATGRHVHMEIFRSNQNHDVFFFGTRPESNQFGILSGGMYTNAGDGRIDPEFSRNTIHSGIAGPYRSRQFWIDGGAMSPSNAINATAEQKASISDIGWSETLFANDLRVT…	Firmicutes	Weissella cibaria	137591
AFF27978.1	JQ341413.1	TTGTCAGCATTTGATGATGAAAAAGGCAGAGCGCAGATAGTCGCAACCATGCTTGTAAGAGCGGGCTTTCACACCAACCCCATTAAAGCTATTTTGGCAAACGCTCACTGGGAGTCACGCGTTGACCCCACTGCTTGGGAAGTACCTGGAAATCCGTCGCGTGGAGTTGGCATTTGGCAATGGACTCCGGGAACGAAAGTACCTGGTTTGCTCGAGCATTCATACGGTTACGACCCTGATTACAATTATCAGTTTCAAGTTAATGCGCTTGTGAATAACGTGGCGGGCCAGTATTACACAGCTTACTATACTGAAACATGGGAGGAATTTAAAACCCTTGACAATGATCCTGGATATTTAACAATCGTCTTCATGAAAAATTTTGAACGCCCTAGAGAC…	14126	15472	-1	I6PCE0	MSAFDDEKGRAQIVATMLVRAGFHTNPIKAILANAHWESRVDPTAWEVPGNPSRGVGIWQWTPGTKVPGLLEHSYGYDPDYNYQFQVNALVNNVAGQYYTAYYTETWEEFKTLDNDPGYLTIVFMKNFERPRDTPDRWNQREPYGVYDGTTGEMIEAFNLDYGGGAGGGGGGGGGTPVQVFRWPFSTPMTINQGPWEPGGDHNDDNATDWGPVPGMTIQNILAPYDGYLTNPDPGWESGNALLFHSKYKVMFADGSISYATIFLVHDEAPLPTGEYKRGDVIYHTGLAGFATGRHVHMEIFRSNQNHDVFFFGTRPESNQFGILSGGMYTNAGDGRIDPEFSRNTIHSGIAGPYRSRQFWIDGGAMSPSNAINATAEQKASISDIGWSETLFANDLRVT…	Firmicutes	Weissella	46255
AFF28579.1	JQ686190.1	ATGATGGCAATGAATGACGATTATAGATTGGTCTTGTCCGGTGATAGTTCGGATTTAGAGAATAGTCTAAAGGCAATAGAACTTTATATGGATTCTTTAGAGTCTAAGAATATTGATGCTCCTTTAGATAATTTCTTAAAAAAATTAAAAGTAATTGCTAAAGAAGTTAAAAATGTACAGAACGCAATGGATAAACAAGATGGTAAATCTGTTATATCTTCTAAAGACATGGATGAATCTATTAAATCCACTCAATCTGCTACAAAGAATATAAATGAATTAAAGAAAGCTTTAGATGACCTTCAAAAAGAGAATATATCTAAAGGTATTGCACCTGACCCTGAAGTTGAAAAAGCATATGCTAAGATGGGTAAAGTTGTAGATGAAACTCAAGAAAAA…	61618	65676	1	I6P9R4	MDSLESKNIDAPLDNFLKKLKVIAKEVKNVQNAMDKQDGKSVISSKDMDESIKSTQSATKNINELKKALDDLQKENISKGIAPDPEVEKAYAKMGKVVDETQEKLEKMSSQKIGSDASIQNRIKEMKTLNQVTEEYNKISKDSSATKDYTKRLRANRNMTRGYMERSEGTGRLTYDQGARVRSELGKISSYESQRKQNQRNLGQAREQYSNYRNQQQDLTKRRASGQINKAQYEQELASIKQEMKAREELISNYEKLGAELDKTVQYYKGSVQKDFQSRDVDQQRGTFGRMVQERLPSIGSHAMMGTTAMATGLYMKGASLSETNRPMVTSLGQNSDNMDIDSVRNAYGDLSIDNKLGYNSTDMLKMATSYEASVGHKSDEDTMAGTKQLAIGGRSLGI…	Firmicutes	Staphylococcus aureus	1280
AFE86321.1	JQ659259.1	TTGTGGCTCCTACTAACCAAACAGGCGTTATTACAACTACCGAAGTACCAGCACAATAAGGAGGTACACATGGCATATACAATTAAACAAGATATTGTAGTTCCTTATCAATACGTCTACAACACGAGCCAATTACAGCCGGGCTTTCATCAAATTCATCTACACTCAACAGGCAACCCAAACTCATCTGTACAGAACGAACGAGACTACTTGGCTGGTCATTATAACTTGGCTAACTATACTCACTTGGTTGGAATCACCAATGGTGCTGTCGATATTCGTCAAGTGATGAATACAAATGGTGGTGCATGGGACGTTGGTGGTGATTGGAACTGGGAGACATGGGGAGCAATTGAATTTGTTGAGGGTTCTATCAAATCACAATCAGACTTCAACAAA…	24620	25480	-1	I6P8D3	MWLLLTKQALLQLPKYQHNKEVHMAYTIKQDIVVPYQYVYNTSQLQPGFHQIHLHSTGNPNSSVQNERDYLAGHYNLANYTHLVGITNGAVDIRQVMNTNGGAWDVGGDWNWETWGAIEFVEGSIKSQSDFNKAYPAYIWLARYLAKQAGIVYTIDNLNTEGIKTHNYASATGHGSDHVDPIQFLANWGVSRNQLYKDIISGIDEPKETKTSITNKKVVLKDMLLFKSDVDTNFGSKNNVYLADNGVVIRIDSTSTLSELQKDGVPYTTMTRKNTESIINALGGLK	Firmicutes	Leuconostoc mesenteroides subsp. dextranicum	33966
AFL48029.1	JQ809703.1	ATGCCGAGGGTCGTCTACGGGCTGACCCACTCGTCCAACGGGTGGCCGATGCTCAACTCCGATGAGTGCGAGTGGACGAAGATCCCCGGCACGAGCGTCACGCTGCAGATCGCCAAGGGCCAGCCTCTCGCGATCCTGCGCGCGTTCGCCGCCGACTTCCACGCGTACGTCGAGCCGCTGCGCGACGCGGACTCCGCGTGCTGGACGCCGACCAACTCGGTCCCGTCGTCCAACCACCTGAGTGGCACCGCGATGGACCTGAACTGGAACACCCACCCGTTCCAGGTCCCGGACGCAGGCTTCGACGCCGCGAAGAAAGCACGGGTCAAAGAGCTACTCGACTTCTACGGGGGCATGGTGTTCTGGGGCAACGACTGGTCGTCGCCAAAGGATGCGATG…	4720	6147	1	I3WX01	MPRVVYGLTHSSNGWPMLNSDECEWTKIPGTSVTLQIAKGQPLAILRAFAADFHAYVEPLRDADSACWTPTNSVPSSNHLSGTAMDLNWNTHPFQVPDAGFDAAKKARVKELLDFYGGMVFWGNDWSSPKDAMHFQLASLRNGGTFDTYGNPKTADFIARKIRADGYSTFRRGSAPVTAAPILAAATGLSEARAAEILPAVRSGLRESECTNVNRIAMWLAQIGHESGSFQYTEEIAKNGRYAPYIGRTWIQITWDYNYRSFSQWAYAFGMVPTPDYFVVNYRELADLKWAGIGPAWYWTVARPDINELSDRRDLNTVTRRINGGTNGLADRQARYNRALAQGDALLQLLHEEDDFLSALTDAEQRELLDLARQQAKYKRKSRSPLHWPHEGEVDTIAG…	Actinobacteria	Mycolicibacterium smegmatis	1772
AFL48029.1	JQ809703.1	ATGCCGAGGGTCGTCTACGGGCTGACCCACTCGTCCAACGGGTGGCCGATGCTCAACTCCGATGAGTGCGAGTGGACGAAGATCCCCGGCACGAGCGTCACGCTGCAGATCGCCAAGGGCCAGCCTCTCGCGATCCTGCGCGCGTTCGCCGCCGACTTCCACGCGTACGTCGAGCCGCTGCGCGACGCGGACTCCGCGTGCTGGACGCCGACCAACTCGGTCCCGTCGTCCAACCACCTGAGTGGCACCGCGATGGACCTGAACTGGAACACCCACCCGTTCCAGGTCCCGGACGCAGGCTTCGACGCCGCGAAGAAAGCACGGGTCAAAGAGCTACTCGACTTCTACGGGGGCATGGTGTTCTGGGGCAACGACTGGTCGTCGCCAAAGGATGCGATG…	4720	6147	1	I3WX01	MPRVVYGLTHSSNGWPMLNSDECEWTKIPGTSVTLQIAKGQPLAILRAFAADFHAYVEPLRDADSACWTPTNSVPSSNHLSGTAMDLNWNTHPFQVPDAGFDAAKKARVKELLDFYGGMVFWGNDWSSPKDAMHFQLASLRNGGTFDTYGNPKTADFIARKIRADGYSTFRRGSAPVTAAPILAAATGLSEARAAEILPAVRSGLRESECTNVNRIAMWLAQIGHESGSFQYTEEIAKNGRYAPYIGRTWIQITWDYNYRSFSQWAYAFGMVPTPDYFVVNYRELADLKWAGIGPAWYWTVARPDINELSDRRDLNTVTRRINGGTNGLADRQARYNRALAQGDALLQLLHEEDDFLSALTDAEQRELLDLARQQAKYKRKSRSPLHWPHEGEVDTIAG…	Actinobacteria	Mycolicibacterium smegmatis MC2 155	246196
AFL47949.1	JQ809702.1	ATGGACATCAACATCATGCGGCAAGCCTTGTCGCCGACCTCCGCGTCCGACACATGGCTAGCCGAATGTCTGCCCCATATGGAAGAAGCCATGCGGGCAGCCCAGATCAACAACCCCCGCAGGGCATCTGCTTGGTACAGCCAGATCGGCCACGAGTCCGCCGGCCTGCGGTACATGGCGGAGATCAAGACGTCGGATCCGTCGTGGAGCTGGGACCGAACACGCTACCGAGGACGCGGCCCGATACAGCTCACCTGGCAAGGCAACTACCGCAAGTTCGGGCAATGGTGCAAGGACCAGGGATACATCAATGATCCCGAATTGTTCGTGAACCAGCCCGAACTGGTTGAGCAGCCGAAGTGGGGATTCCTCGCAGCGTCCTGGTACTGGCTGTGCGCC…	25446	26810	1	I3WWS1	MDINIMRQALSPTSASDTWLAECLPHMEEAMRAAQINNPRRASAWYSQIGHESAGLRYMAEIKTSDPSWSWDRTRYRGRGPIQLTWQGNYRKFGQWCKDQGYINDPELFVNQPELVEQPKWGFLAASWYWLCAGPRPGQINGFADVGDIVAVSRCINGWIETKLPNGMPDRQQRWDHCLALGDAIVPGNITPPKEIPVTWTGDPVWLEEVLRPALGDRLKTLPGWQNSGHGDFKDIRGVMVHHTGNSRESAQSIRNGRPDLAGPLANIHIAPDGTVTIVAVGVCWHAGQGSYPWLPTNNANAHMIGIECAWPTPRPDLPKGYDPAERWPDAQIISMRDTCAALALKLELPATRVIGHKEWAGAAQGKWDPGNLDMSWFRGEVRKDMEGFVFPGEHPPIE…	Actinobacteria	Mycolicibacterium smegmatis	1772
AFL47949.1	JQ809702.1	ATGGACATCAACATCATGCGGCAAGCCTTGTCGCCGACCTCCGCGTCCGACACATGGCTAGCCGAATGTCTGCCCCATATGGAAGAAGCCATGCGGGCAGCCCAGATCAACAACCCCCGCAGGGCATCTGCTTGGTACAGCCAGATCGGCCACGAGTCCGCCGGCCTGCGGTACATGGCGGAGATCAAGACGTCGGATCCGTCGTGGAGCTGGGACCGAACACGCTACCGAGGACGCGGCCCGATACAGCTCACCTGGCAAGGCAACTACCGCAAGTTCGGGCAATGGTGCAAGGACCAGGGATACATCAATGATCCCGAATTGTTCGTGAACCAGCCCGAACTGGTTGAGCAGCCGAAGTGGGGATTCCTCGCAGCGTCCTGGTACTGGCTGTGCGCC…	25446	26810	1	I3WWS1	MDINIMRQALSPTSASDTWLAECLPHMEEAMRAAQINNPRRASAWYSQIGHESAGLRYMAEIKTSDPSWSWDRTRYRGRGPIQLTWQGNYRKFGQWCKDQGYINDPELFVNQPELVEQPKWGFLAASWYWLCAGPRPGQINGFADVGDIVAVSRCINGWIETKLPNGMPDRQQRWDHCLALGDAIVPGNITPPKEIPVTWTGDPVWLEEVLRPALGDRLKTLPGWQNSGHGDFKDIRGVMVHHTGNSRESAQSIRNGRPDLAGPLANIHIAPDGTVTIVAVGVCWHAGQGSYPWLPTNNANAHMIGIECAWPTPRPDLPKGYDPAERWPDAQIISMRDTCAALALKLELPATRVIGHKEWAGAAQGKWDPGNLDMSWFRGEVRKDMEGFVFPGEHPPIE…	Actinobacteria	Mycolicibacterium smegmatis MC2 155	246196
AFL47830.1	JQ809701.1	ATGGCACGCCGGCTCTTCAGGGGTCGGGCATTCTCGGAGAACGGTTGGCCCTACGTCGACCAAGGATCGTGTACATGGGACGAGGTCGTTCCCGGTGTCTGGCTGCAGATACAGAACGGCGCTCCCTTCACGATCATGCGGGCGTTCGCTCGGGACTTCCACGCCCACGTAGAGCCGCTCCGCGACTACGACTCCGCGTGCTGGACCCAGGACAACACCGTCGACACCAGCAACCACCCCGGTGGCACCGGGATGGACCTGAACTGGAACGGCGCTGACCAGAAGACATTCCGCTACGGCATCACGAAGGAACGCGCCTACCCCGGCGACAAAGCCCGCAAGCTCGATGAGCTGCTGGCCTTCTACGAGGACGTGATCTACTGCGGCGGCTACTGGAGC…	3921	5423	1	I3WWF2	MARRLFRGRAFSENGWPYVDQGSCTWDEVVPGVWLQIQNGAPFTIMRAFARDFHAHVEPLRDYDSACWTQDNTVDTSNHPGGTGMDLNWNGADQKTFRYGITKERAYPGDKARKLDELLAFYEDVIYCGGYWSIRDWMHFQMGYGTYDSKADRPTEKTLDFIRRKIRPDGFSTFNRGGGTTVPNGASVLARATGIPLDRAEKILPALREGLILAECNTFPRIAMFLAQTCWESDQYRATEEYANGPAHEERWIYKGRTWIQLTWRSAYEGFGKWCHARGLVNDPMVFVNNPRSLADLKWAGLGAAYYWTTTVRSTRKYPTLNQASDARDVLVATQIVNGGTNHLAERTAIYNRAIALGDELLQLVQEEDGFLSALNSAEQREVLDLLRWLAAPEYGELR…	Actinobacteria	Mycolicibacterium smegmatis MC2 155	246196
AFL46902.1	JQ911768.1	GTGCCCGCATACACACAGGACGGCATCGCCATCGGCATCATCGCCGAGGGGCGACGTTCGCGGTCTGGAGAAGGCCAGCTTGATCACCCGGTGATCAGCGAGAAGGGCATTGTCATCGCGCTCGCCGTCGCCCTGGTCGAGACCAACCTCAAGATGTACGCCAATCGGTCGGACCCGGAGAGCCTCAATTTCCCGCACGACGCGGTCGGCAGCGACGCCAACAGCGTCGGCGTCTTCCAGCAGCGCGCTCCCTGGTGGGGCACGGTCGCCGATCGCATGGACGTCGCGCGCAGCGCGGCGATGTTCTACAACAGCCTGTATCGCCAGCGCGTCGGCGGCGCCGACTACAACACCGATCGGGTCTCTCCCGGTACCTGGGGCCAGATGGTCCAGCAGTCC…	142419	143849	1	I3WV81	MPAYTQDGIAIGIIAEGRRSRSGEGQLDHPVISEKGIVIALAVALVETNLKMYANRSDPESLNFPHDAVGSDANSVGVFQQRAPWWGTVADRMDVARSAAMFYNSLYRQRVGGADYNTDRVSPGTWGQMVQQSAFPDRYDKRMAEARQIYDRLKDRVVGGAPTPPPITAPDPNWRGDPVWLKEVLEAAGLVCHVYDGAYNRGHGDFGEIWGVVAHHTGSFGETPKGIAQHPSLGLASQLYLGRNGEYTLCGVGIAWHAGQGSYPGLPTNDANRLTIGIEAANDGGGSPPGKRDAWSDVQYNAYVRGVAAILRKLGRDSSRVIGHKEWAGTAQGKWDPGGIDMNTFRADVARVMGELGTSTDPVLELLAMPTNQEKLDFIYNEESKKFASRSIYRTPGEG…	Actinobacteria	Mycolicibacterium smegmatis MC2 155	246196
AFL46615.1	JQ896627.1	ATGGCACGCCGGCTCTTCAGGGGTCGGGCATTCTCGGAGAACGGTTGGCCCTACGTCGACCAAGGATCGTGTACATGGGACGAGGTCGTTCCCGGTGTCTGGCTGCAGATACAGAACGGCGCTCCCTTCACGATCATGCGGGCGTTCGCTCGGGACTTCCACGCCCACGTAGAGCCGCTCCGCGACTACGACTCCGCGTGCTGGACCCAGGACAACACCGTCGACACCAGCAACCACCCCGGTGGCACCGGGATGGACCTGAACTGGAACGGCGCTGACCAGAAGACATTCCGCTACGGCATCACGAAGGAACGCGCCTACCCCGGCGACAAAGCCCGCAAGCTCGATGAGCTGTTGGCCTTCTACGAGGACGTGATCTACTGCGGCGGCTACTGGAGC…	3921	5423	1	I3WUE4	MARRLFRGRAFSENGWPYVDQGSCTWDEVVPGVWLQIQNGAPFTIMRAFARDFHAHVEPLRDYDSACWTQDNTVDTSNHPGGTGMDLNWNGADQKTFRYGITKERAYPGDKARKLDELLAFYEDVIYCGGYWSIRDWMHFQMGYGTYDSKADRPTEKTLDFIRRKIRPDGFSTFNRGGGTTVPNGASVLARATGIPLDRAEKILPALREGLILAECNTFPRIAMFLAQTCWESDQYRATEEYANGPAHEERWIYKGRTWIQLTWRSAYEGFGKWCHARGLVNDPMVFVNNPRSLADLKWAGLGAAYYWTTTVRSTRKYPTLNQASDARDVLVATQIVNGGTNHLAERTAIYNRAIALGDELLQLVQEEDGFLSALNSAEQREVLDLLRWLAAPEYGELR…	Actinobacteria	Mycolicibacterium smegmatis MC2 155	246196
ADD65699.1	GQ141189.1	ATGGCGACGGCGAGTGAAGTCCTGCGCATCGCGGCGGGCGAAATCGGCTATTCCCGTTGGACCGACCCGCAGCCGGGCACGAAGTACGGGCGCTGGTACGCCCAATCCCACGGCTCATACTATGGCGCGTCGGGCGTCCCGTTCTGCGCGATGTTCGTCAGCTGGGTCATGAGCCGTGCCGGCCAAGCGTTCCCGGGACTGCCCGCCGCCTACGTGCCATACGTGCTCAGCGCGGGACGCTCCCGCGCGGTCAGCACGCGCAGCGCCAAACCCGGCGACATCGTGATATTCAACTGGGACGGCGGCGTGGTGGACCACATCGGCTTCATCGAGGCCAACCACGGCTCGTACATCCAGACCATCGAGGGCAACACCAACAACGGGCGCGTAGCACGCCGC…	1	834	-1	I3NL82	MATASEVLRIAAGEIGYSRWTDPQPGTKYGRWYAQSHGSYYGASGVPFCAMFVSWVMSRAGQAFPGLPAAYVPYVLSAGRSRAVSTRSAKPGDIVIFNWDGGVVDHIGFIEANHGSYIQTIEGNTNNGRVARRTRAWNTIAAILRPAYNGGATSSGGGTASSGGTGRLTVDGSCGPATIRRWQQVMGTSVDGIISGQYRPDGRTWGRPALVDSCVRYGGGGSNLIRAVQRKLNLTADGLLGPATIRALQKHLGVAQDSWFGPGTARALQSRLNTGRF	Actinobacteria	Bifidobacterium bifidum	1681
AFC61954.1	JQ246028.1	ATGAAGATAGGTATTGATATGGGGCATACCCTAAGTGGGGCAGATTATGGAGTAGTTGGACTTAGACCAGAAAGCGTATTGACTAGAGAAGTAGGTACAAAGGTCATATACAAGCTTCAGAAGCTCGGACACGTCGTTGTTAACTGTACAGTAGATAAGGCATCAAGCGTAAGTGAAAGCTTATACACACGCTATTACAGGGCTAATCAAGCTAACGTAGACCTATTTATATCTATACACTTTAATGCAACACCGGGCGGAACAGGAACAGAAGTATACACATACGCAGGACGCCAACTAGGTGAAGCGACAAGAATAAGACAAGAGTTTAAATCTTTAGGACTAAGAGACAGAGGGACAAAAGATGGTAGTGGATTAGCAGTCATCAGAAATACAAAA…	17678	18472	1	I1TJX3	MKIGIDMGHTLSGADYGVVGLRPESVLTREVGTKVIYKLQKLGHVVVNCTVDKASSVSESLYTRYYRANQANVDLFISIHFNATPGGTGTEVYTYAGRQLGEATRIRQEFKSLGLRDRGTKDGSGLAVIRNTKAKAMLVECCFCDNPNDMKLYNSESFSNAIVKGITGKLPNGESGNNNQGGNKVKAVVIYNEGADRRGAEYLADYLNCPTISNSRTFDYSCVEHVYAVGGKKEQYTKYLKTLLSGANRYDTMQQILNFINGGK	Firmicutes	Clostridium sporogenes	1509
AFF28392.1	JQ684677.1	ATGAGCTTCCGCACTGCTTATGGCAATGCGTACTCCGAGAACGGTTGGCGTATGTGCAACCGCGACGAGTGCGTGACGGTCTCCGGACCGTACATGGACACCGCACCGCTCCGACGTGGCGCTGCCGAGAAGCTCCTCGGAGAGTTCGTCAGGCGCTACCACCAGGTGTGCGCCCCGGTCGTATCCCCCGTATGGGGCTGGTCGGAGACGAACGACGTAGGCAACTCGAATCACCTGTCAGGCACGGCAGTCGACATCAACGCTCCGCAGTGGCCGTGGGGCTACCGGACGATGCCAGCCGCGCTGGTTGCCAAGATCAACGTCCTGCTGGACCAGTTCGAGGGAGCCATCTACTGGGGCCGCAACTGGAATCGCCCCGACGAGATGCACTTCCAGCTC…	4261	5175	1	H9NCS1	MSFRTAYGNAYSENGWRMCNRDECVTVSGPYMDTAPLRRGAAEKLLGEFVRRYHQVCAPVVSPVWGWSETNDVGNSNHLSGTAVDINAPQWPWGYRTMPAALVAKINVLLDQFEGAIYWGRNWNRPDEMHFQLNWAEGDAKYNRILAKFAGGVPVEGHSPNLPDDDSELLMRGSANVEQTRILQAGLKAVFPAYAGNLAVDGDYGPETEKAVRRFQSASGLVADGIVGPATRAELAKYNIILKPATPQEVIPVGKTPVVVGPADDQLNMRFNCLGGKTLVEAVAEIRDKVCGTNDKDKTGVVLQ	Actinobacteria	Mycolicibacterium smegmatis MC2 155	246196
AFF28308.1	JQ512844.1	ATGACCGAGAAGATCCTCCCCTACGACCGCAACATCGTCCCGCAGGAGACCGGATGGTGGTGTGGCCCAGCGTCTTTGCAGGTCACGCTCAGCTCGCGAGGGATCGCGGTCCCCGAGCCGACGTGCGCTGCGGAGATCGAGGCCATCGAGAACCCCGGTCGCGGCGACGACCGCGACGGCACCGACTACGTGGGCCTGATCGAGCGTGTGCTCGACCGCCGACTCCCGGACGCCCGGTACACGTCGGTCTACCTCGAACAGGACCCGCCGACGCGGGCCCAGGTGGATCGGCTGTGGGACCACATCGTCCGGTCGATCAACGCCGGCTACCCGGTCATCATGAACTGGGTTGCCCCGCCGTCGAATAAGCCTCGCGGCGTGAAGGGCTCGCCGAACCCG…	4157	5719	1	H9NCI7	MTEKILPYDRNIVPQETGWWCGPASLQVTLSSRGIAVPEPTCAAEIEAIENPGRGDDRDGTDYVGLIERVLDRRLPDARYTSVYLEQDPPTRAQVDRLWDHIVRSINAGYPVIMNWVAPPSNKPRGVKGSPNPRYSGGTTYHYVTCVGYDDVARALYIADSGFWPHNYWISFDQAATLIPPKGYCYAEQLSAPPAGAPAPAGPDVFDILTRATGITYAKAQQIFPTLRDGLKLADCTNWLRIAMALAQWGHESAHFNATEEYASGDAYDTRTDLGNTPQVDGDGRLYKGRTWIQITGKDNYRDFSRWAHGRGLVPTPDYFVVHPTELSDVRWAGIGAAWYWTVERPDINALCDRRDLDTVTRRINGGTNGIADRRARYNRALAVGEALMHLLGGDEDEM…	Actinobacteria	Mycolicibacterium smegmatis MC2 155	246196
AFF27501.1	JN616385.1	ATGGCAATGGCATTACAAACTTTAATCGACAAGGCGAACCGTAAATTGAACGTTTCTGGTATGCGTAAGGACGTAGCAGACCGTACCCGCGCTGTCATTACACAAATGCATGCACAAGGTATTTATATCTGTGTAGCACAAGGTTTCCGTTCGTTTGCTGAACAGAACGCTTTATACGCGCAAGGTCGTACTAAACCGGGTAGCATCGTAACAAATGCACGAGGCGGACAATCGAACCACAACTACGGAGTAGCGGTAGACTTATGCTTGTACACACAAGACGGTTCTGACGTTATCTGGACAGTTGAAGGTAATTTCCGTAAGGTTATCGCAGCAATGAAAGCACAAGGCTTCAAATGGGGCGGAGATTGGGTTTCATTTAAAGATTACCCTCACTTT…	1	789	1	H9NAL3	MAMALQTLIDKANRKLNVSGMRKDVADRTRAVITQMHAQGIYICVAQGFRSFAEQNALYAQGRTKPGSIVTNARGGQSNHNYGVAVDLCLYTQDGSDVIWTVEGNFRKVIAAMKAQGFKWGGDWVSFKDYPHFELYDVVGGQKPPADNGGAVDNGGGSGSTGGSGGGSTGGGSTGGGYDSSWFTKETGTFVTNTSIKLRTAPFTSADVIATLPAGSPVNYNGFGIEYDGYVWIRQPRSNGYGYLATGESKGGKRQNYWGTFK	Firmicutes	Bacillus cereus	1396
AEZ65799.1	JN790865.1	ATGGCAATGGCATTACAAACTTTAATCGACAAGGCGAACCGTAAATTGAACGTTTCTGGTATGCGTAAGGACGTAGCAGACCGTACCCGCGCTGTCATTACACAAATGCATGCACAAGGTATTTATATCTGTGTAGCACAAGGTTTCCGTTCGTTTGCTGAACAGAACGCTTTATACGCGCAAGGTCGTACTAAACCGGGTAGCATCGTAACAAATGCACGAGGCGGACAATCGAACCACAACTACGGAGTAGCGGTAGACTTATGCTTGTACACACAAGACGGTTCTGACGTTATCTGGACAGTTGAAGGTAATTTCCGTAAGGTTATCGCAGCAATGAAAGCACAAGGCTTCAAATGGGGCGGAGATTGGGTTTCATTTAAAGATTACCCTCACTTT…	3885	4673	1	H9NAL3	MAMALQTLIDKANRKLNVSGMRKDVADRTRAVITQMHAQGIYICVAQGFRSFAEQNALYAQGRTKPGSIVTNARGGQSNHNYGVAVDLCLYTQDGSDVIWTVEGNFRKVIAAMKAQGFKWGGDWVSFKDYPHFELYDVVGGQKPPADNGGAVDNGGGSGSTGGSGGGSTGGGSTGGGYDSSWFTKETGTFVTNTSIKLRTAPFTSADVIATLPAGSPVNYNGFGIEYDGYVWIRQPRSNGYGYLATGESKGGKRQNYWGTFK	Firmicutes	Bacillus cereus	1396
AFE88138.1	JQ740814.1	TTGATTCAATTCGCTCATAAAAGGGCGGATAAGGGCTTTAATGATATTGTGGAACAATTATATGAACAAGAGTTTAAAACGCAAGAGAAGGCAAAATATGAGCATATAAGGCAAGCTAAGGAGAAAGCACTTGAAGAACAACGAATTGAAGATGAAAAACGAGCCGAAGCTGACAGAATTGCAAGAGAAAACAGTCAGGAACCTGAACAAGCTAACGTTGAAGCAACGCAAGGAATTAGTAGAGGAGATGAAGCACCAAACGAAGCAATTAATGGAAATATTGGGAATGATTGGTCAAGCGTAAGCCCAGAAATAGCTGCGAATTATATGTCAAGTAAGACAGGAGTAAGCGCTAGTAAATGGCTTGATGTTATTTATAAGGAATCAAGTGGAAACCCT…	18143	18691	-1	H9EHH1	MIQFAHKRADKGFNDIVEQLYEQEFKTQEKAKYEHIRQAKEKALEEQRIEDEKRAEADRIARENSQEPEQANVEATQGISRGDEAPNEAINGNIGNDWSSVSPEIAANYMSSKTGVSASKWLDVIYKESSGNPYVENELSCWGLLQIMQSVHGQVSNLSPQDYLDKAVSIYQGSGGTAWATW	Firmicutes	Lactococcus lactis	1358
AFE88137.1	JQ740814.1	ATGAATATAACTAACGCTGGTGTACGTGGTTATAATCCTACTGGGGTTGTAATTCACAATGACGCTGGTTCAAATGGTGCTAACACTAATTTTTATAATGGTTGGTTACCTACGCATAACCCAGAAAATGGCTTTGCTCATGTTTATATCGCTTCGGACGGTCGCTTACAGGCTTCTGACTTCTCTAATATGGCATACCATTGTGCTAACTCATACGGTAATGCAAATTACGCAAGTTGGGAAGTGTGCCAATCAGAGGGAGATTTAACCCAGTTCTTGAGGAATGAACAAGCTGTACTAGATGATGTGGCTAAGTACATGAAACAATGGGGGCTAACTCCTAATCACGATACTGTGAAGCTACATCAAGAGTTATCATCTACTTCATGCCCTAGACGT…	17342	18046	1	H9EHH0	MNITNAGVRGYNPTGVVIHNDAGSNGANTNFYNGWLPTHNPENGFAHVYIASDGRLQASDFSNMAYHCANSYGNANYASWEVCQSEGDLTQFLRNEQAVLDDVAKYMKQWGLTPNHDTVKLHQELSSTSCPRRSVEVHGGTVESCRSYFIAELNKRLTGQTGGSNNNTTESGEIEMFLINCKDTKNWYVCNGVSVRHIKTTRMLGGFQGKFGAIKLPETIMYQKEFEAEYGKVN	Firmicutes	Lactococcus lactis	1358
AFE88082.1	JQ740813.1	ATGAATATAACTAATGCTGGCATTCGTGGGCATAATCCTACTGGGGTTGTAATCCACAACGACGCAGGCTCAAACGGTGCTAACGCTGGCTTCTACAACAACTGGTTACCTACACACAACCCGGAAAATGGCTTTGCTCATGTTTATATTGGAAATGACGGAAGATTGCAGGCTTCTGACTTCTCTAATATGGCATGGCATTGCGCTAACTCATACGGTAATGCAAACTATGCAAGCTGGGAAGTGTGCCAGTCAGAGGGCGATTTAAACCAGTTCTTGAGAAACGAACAAGCGGTACTAGATGACGTAGCTAAGTACATGAAACAATGGGGGCTAACTCCTAATCATGATACTGTAAAGCTACATCAAGAGTTATCATCTACTTCATGCCCTAGACGT…	18284	18964	1	H9EHB5	MNITNAGIRGHNPTGVVIHNDAGSNGANAGFYNNWLPTHNPENGFAHVYIGNDGRLQASDFSNMAWHCANSYGNANYASWEVCQSEGDLNQFLRNEQAVLDDVAKYMKQWGLTPNHDTVKLHQELSSTSCPRRSVEAHGGTVESCRSYFIAELNKRLTGQNKEKGKKKMILFNTVDTKRAYISDGVTIRWIKTVRLLRTFQKVADVTDLVYQQELDDEFGKANTSK	Firmicutes	Lactococcus lactis	1358
AFE88025.1	JQ740812.1	ATGAATATAACTAATGCTGGCGTTCGTGGGCATAATCCTACTGGGGTTGTAATCCACAACGACGCAGGCTCAAACGGTGCTAACGCTGGCTTCTACAACAACTGGTTACCTACACACAACCCGGAAAATGGCTTTGCTCATGTTTATATTGGAAATGACGGAAGATTGCAGGCTTCTGACTTCTCTAATATGGCATGGCATTGCGCTAACTCATACGGTAATGCAAACTATGCAAGCTGGGAAGTGTGCCAGTCAGAGGGCGATTTAAACCAGTTCTTGAGAAACGAACAAGCGGTACTAGATGACGTAGCTAAGTACATGAAACAATGGGGGCTAACTCCTAATCATGATACTGTAAAGCTACATCAAGAGTTATCATCTACTTCATGCCCTAGACGT…	18284	18964	1	H9EH58	MNITNAGVRGHNPTGVVIHNDAGSNGANAGFYNNWLPTHNPENGFAHVYIGNDGRLQASDFSNMAWHCANSYGNANYASWEVCQSEGDLNQFLRNEQAVLDDVAKYMKQWGLTPNHDTVKLHQELSSTSCPRRSVEAHGGTVESCRSYFIAELNKRLTGQNKEKGKKKMILFNTVDTKRAYISDGVTIRWIKTVRLLRTFQKVADVTDLVYQQELDDEFGKANTSK	Firmicutes	Lactococcus lactis	1358
AFE87967.1	JQ740811.1	ATGAATATAACTAACGCTGGTGTACGTGGTTATAATCCTACTGGGGTTGTAATTCACAATGACGCTGGTTCAAATGGTGCTAACACTAATTTTTATAATGGTTGGTTACCTACGCATAACCCAGAAAATGGCTTTGCTCATGTTTATATCGCTTCGGACGGTCGCTTACAGGCTTCTGACTTCTCTAATATGGCATACCATTGTGCTAACTCATACGGTAATGCAAATTACGCAAGTTGGGAAGTGTGCCAATCAGAGGGAGATTTAACCCAGTTCTTGAGGAATGAACAAGCTGTACTAGATGATGTGGCTAAGTACATGAAACAATGGGGGCTAACTCCTAATCACGATACTGTGAAGCTACATCAAGAGTTATCATCTACTTCATGCCCTAGACGT…	17411	18115	1	H9EH00	MNITNAGVRGYNPTGVVIHNDAGSNGANTNFYNGWLPTHNPENGFAHVYIASDGRLQASDFSNMAYHCANSYGNANYASWEVCQSEGDLTQFLRNEQAVLDDVAKYMKQWGLTPNHDTVKLHQELSSTSCPRRSVEVHGGTVESCRSYFIAELNKRLTGQTGGSNNNTTESGEIEMFLINCKDTKNWYVCNGVSVRHIKTTRMLGGFQGKFGAIKLPETIMYQKEFEAEYGKVN	Firmicutes	Lactococcus lactis	1358
AFE87909.1	JQ740810.1	ATGAATATAACTAACGCTGGTGTACGTGGTTATAATCCTACTGGGGTTGTAATTCACAATGACGCTGGTTCAAATGGTGCTAACACTAATTTTTATAATGGTTGGTTACCTACGCATAACCCAGAAAATGGCTTTGCTCATGTTTATATCGCTTCGGACGGTCGCTTACAGGCTTCTGACTTCTCTAATATGGCATACCATTGTGCTAACTCATACGGTAATGCAAATTACGCAAGTTGGGAAGTGTGCCAATCAGAGGGAGATTTAACCCAGTTCTTGAGGAATGAACAAGCTGTACTAGATGATGTGGCTAAGTACATGAAACAATGGGGGCTAACTCCTAATCACGATACTGTGAAGCTACATCAAGAGTTATCATCTACTTCATGCCCTAGACGT…	17316	18020	1	H9EGU2	MNITNAGVRGYNPTGVVIHNDAGSNGANTNFYNGWLPTHNPENGFAHVYIASDGRLQASDFSNMAYHCANSYGNANYASWEVCQSEGDLTQFLRNEQAVLDDVAKYMKQWGLTPNHDTVKLHQELSSTSCPRRSVEVHGGTVESCRSYFIAELNKRLTGQTGGSNNNTTESGEIEMFLINCKDTKNWYVCNGVSVRHIKTTRMLGGFQGKFGAIKLPETIMYQKEFEAEYGKVN	Firmicutes	Lactococcus lactis	1358
AFE87851.1	JQ740809.1	ATGAATATAACTAACGCTGGTGTACGTGGTTATAATCCTACTGGGGTTGTAATTCACAATGACGCTGGTTCAAATGGTGCTAACACTAATTTTTATAATGGTTGGTTACCTACGCATAACCCAGAAAATGGCTTTGCTCATGTTTATATCGCTTCGGACGGTCGCTTACAGGCTTCTGACTTCTCTAATATGGCATACCATTGTGCTAACTCATACGGTAATGCAAATTACGCAAGTTGGGAAGTGTGCCAATCAGAGGGAGATTTAACCCAGTTCTTGAGGAATGAACAAGCTGTACTAGATGATGTGGCTAAGTACATGAAACAATGGGGGCTAACTCCTAATCACGATACTGTGAAGCTACATCAAGAGTTATCATCTACTTCATGCCCTAGACGT…	17342	18046	1	H9EGN4	MNITNAGVRGYNPTGVVIHNDAGSNGANTNFYNGWLPTHNPENGFAHVYIASDGRLQASDFSNMAYHCANSYGNANYASWEVCQSEGDLTQFLRNEQAVLDDVAKYMKQWGLTPNHDTVKLHQELSSTSCPRRSVEVHGGTVESCRSYFIAELNKRLTGQTGGSNNNTTESGEIEMFLINCKDTKNWYVCNGVSVRHIKTTRMLGGFQGKFGAIKLPETIMYQKEFEAEYGKVN	Firmicutes	Lactococcus lactis	1358
AFE87795.1	JQ740808.1	ATGAATATAACTAATGCTGGCGTTCGTGGGCATAATCCTACTGGGGTTGTAATCCACAACGACGCAGGCTCAAACGGTGCTAACGCTGGCTTCTACAACAACTGGTTACCTACACACAACCCGGAAAATGGCTTTGCTCATGTTTATATTGGAAATGACGGAAGATTGCAGGCTTCTGACTTCTCTAATATGGCATGGCATTGCGCTAACTCATACGGTAATGCAAACTATGCAAGCTGGGAAGTGTGCCAGTCAGAGGGCGATTTAAACCAGTTCTTGAGAAACGAACAAGCGGTACTAGATGACGTAGCTAAGTACATGAAACAATGGGGGCTAACTCCTAATCATGATACTGTAAAGCTACATCAAGAGTTATCATCTACTTCATGCCCTAGACGT…	18284	18964	1	H9EGH8	MNITNAGVRGHNPTGVVIHNDAGSNGANAGFYNNWLPTHNPENGFAHVYIGNDGRLQASDFSNMAWHCANSYGNANYASWEVCQSEGDLNQFLRNEQAVLDDVAKYMKQWGLTPNHDTVKLHQELSSTSCPRRSVEAHGGTVESCRSYFIAELNKRLTGQNKEKGKKKMILFNTVDTKRAYISDGVTIRWIKTVRLLRTFQKVADVTDLVYQQELDDEFGKANTSK	Firmicutes	Lactococcus lactis	1358
AFE86703.1	JQ740807.1	ATGAATATAACTAATGCTGGCATTCGTGGGCATAATCCTACTGGGGTTGTAATCCACAACGACGCAGGCTCAAACGGTGCTAACGCTGGCTTCTACAACAACTGGTTACCTACACACAACCCGGAAAATGGCTTTGCTCATGTTTATATTGGAAATGACGGAAGATTGCAGGCTTCTGACTTCTCTAATATGGCATGGCATTGCGCTAACTCATACGGTAATGCAAACTATGCAAGCTGGGAAGTGTGCCAGTCAGAGGGCGATTTAAACCAGTTCTTGAGAAACGAACAAGCGGTACTAGATGACGTAGCTAAGTACATGAAACAATGGGGGCTAACTCCTAATCATGATACTGTAAAGCTACATCAAGAGTTATCATCTACTTCATGCCCTAGACGT…	18284	18964	1	H9EGC4	MNITNAGIRGHNPTGVVIHNDAGSNGANAGFYNNWLPTHNPENGFAHVYIGNDGRLQASDFSNMAWHCANSYGNANYASWEVCQSEGDLNQFLRNEQAVLDDVAKYMKQWGLTPNHDTVKLHQELSSTSCPRRSVEAHGGTVESCRSYFIAELNKRLTGQNKEKGKKKMILFNTVDTKRAYISDGVTIRWIKTVRLLRTFQKVADVTDLVYQQELDDEFGKANTSK	Firmicutes	Lactococcus lactis	1358
AFE87736.1	JQ740806.1	ATGAATATAACTAACGCTGGTGTACGTGGTTATAATCCTACTGGGGTTGTAATTCACAATGACGCTGGTTCAAATGGTGCTAACACTAATTTTTATAATGGTTGGTTACCTACGCATAACCCAGAAAATGGCTTTGCTCATGTTTATATCGCTTCGGACGGTCGCTTACAGGCTTCTGACTTCTCTAATATGGCATACCATTGTGCTAACTCATACGGTAATGCAAATTACGCAAGTTGGGAAGTGTGCCAATCAGAGGGAGATTTAACCCAGTTCTTGAGGAATGAACAAGCTGTACTAGATGATGTGGCTAAGTACATGAAACAATGGGGGCTAACTCCTAATCACGATACTGTGAAGCTACATCAAGAGTTATCATCTACTTCATGCCCTAGACGT…	17306	18010	1	H9EG65	MNITNAGVRGYNPTGVVIHNDAGSNGANTNFYNGWLPTHNPENGFAHVYIASDGRLQASDFSNMAYHCANSYGNANYASWEVCQSEGDLTQFLRNEQAVLDDVAKYMKQWGLTPNHDTVKLHQELSSTSCPRRSVEVHGGTVESCRSYFIAELNKRLTGQTGGSNNNTTESGEIEMFLINCKDTKNWYVCNGVSVRHIKTTRMLGGFQGKFGAIKLPETIMYQKEFEAEYGKVN	Firmicutes	Lactococcus lactis	1358
AFE86590.1	JQ740804.1	ATGAATATAACTAATGCTGGCGTTCGTGGGCATAATCCTACTGGGGTTGTAATCCACAACGACGCAGGCTCAAACGGTGCTAACGCTGGCTTCTACAACAACTGGTTACCTACACACAACCCGGAAAATGGCTTTGCTCATGTTTATATTGGAAATGACGGAAGATTGCAGGCTTCTGACTTCTCTAATATGGCATGGCATTGCGCTAACTCATACGGTAATGCAAACTATGCAAGCTGGGAAGTGTGCCAGTCAGAGGGCGATTTAAACCAGTTCTTGAGAAACGAACAAGCGGTACTAGATGACGTAGCTAAGTACATGAAACAATGGGGGCTAACTCCTAATCATGATACTGTAAAGCTACATCAAGAGTTATCATCTACTTCATGCCCTAGACGT…	18284	18964	1	H9EFV2	MNITNAGVRGHNPTGVVIHNDAGSNGANAGFYNNWLPTHNPENGFAHVYIGNDGRLQASDFSNMAWHCANSYGNANYASWEVCQSEGDLNQFLRNEQAVLDDVAKYMKQWGLTPNHDTVKLHQELSSTSCPRRSVEAHGGTVESCRSYFIAELNKRLTGQNKEKGKKKMILFNTVDTKRAYISDGVTIRWIKTVRLLRTFQKVADVTDLVYQQELDDEFGKANTSK	Firmicutes	Lactococcus lactis	1358
AFE87677.1	JQ740803.1	ATGAATATAACTAACGCTGGTGTACGTGGTTATAATCCTACTGGGGTTGTAATTCACAATGACGCTGGTTCAAATGGTGCTAACACTAATTTTTATAATGGTTGGTTACCTACGCATAACCCAGAAAATGGCTTTGCTCATGTTTATATCGCTTCGGACGGTCGCTTACAGGCTTCTGACTTCTCTAATATGGCATACCATTGTGCTAACTCATACGGTAATGCAAATTACGCAAGTTGGGAAGTGTGCCAATCAGAGGGAGATTTAACCCAGTTCTTGAGGAATGAACAAGCTGTACTAGATGATGTGGCTAAGTACATGAAACAATGGGGGCTAACTCCTAATCACGATACTGTGAAGCTACATCAAGAGTTATCATCTACTTCATGCCCTAGACGT…	17306	18010	1	H9EFP3	MNITNAGVRGYNPTGVVIHNDAGSNGANTNFYNGWLPTHNPENGFAHVYIASDGRLQASDFSNMAYHCANSYGNANYASWEVCQSEGDLTQFLRNEQAVLDDVAKYMKQWGLTPNHDTVKLHQELSSTSCPRRSVEVHGGTVESCRSYFIAELNKRLTGQTGGSNNNTTESGEIEMFLINCKDTKNWYVCNGVSVRHIKTTRMLGGFQGKFGAIKLPETIMYQKEFEAEYGKVN	Firmicutes	Lactococcus lactis	1358
AFE87619.1	JQ740802.1	ATGAATATAACTAACGCTGGTGTACGTGGTTATAATCCTACTGGGGTTGTAATTCACAATGACGCTGGTTCAAATGGTGCTAACACTAATTTTTATAATGGTTGGTTACCTACGCATAACCCAGAAAATGGCTTTGCTCATGTTTATATCGCTTCGGACGGTCGCTTACAGGCTTCTGACTTCTCTAATATGGCATACCATTGTGCTAACTCATACGGTAATGCAAATTACGCAAGTTGGGAAGTGTGCCAATCAGAGGGAGATTTAACCCAGTTCTTGAGGAATGAACAAGCTGTACTAGATGATGTGGCTAAGTACATGAAACAATGGGGGCTAACTCCTAATCACGATACTGTGAAGCTACATCAAGAGTTATCATCTACTTCATGCCCTAGACGT…	17648	18352	1	H9EFI5	MNITNAGVRGYNPTGVVIHNDAGSNGANTNFYNGWLPTHNPENGFAHVYIASDGRLQASDFSNMAYHCANSYGNANYASWEVCQSEGDLTQFLRNEQAVLDDVAKYMKQWGLTPNHDTVKLHQELSSTSCPRRSVEVHGGTVESCRSYFIAELNKRLTGQTGGSNNNTTESGEIEMFLINCKDTKNWYVCNGVSVRHIKTTRMLGGFQGKFGAIKLPETIMYQKEFEAEYGKVN	Firmicutes	Lactococcus lactis	1358
AFE87561.1	JQ740801.1	ATGTCAAGTAAGACAGGAGTAAGCGCTAGTAAATGGCTTGATGTTATTTATAAGGAATCAAGTGGAAACCCTTATGTTGAGAATGAGCTATCATGCTGGGGACTATTACAGATAATGCAAAGCGTACATGGGCAAGTATCTAATTTAAGTCCTCAAGATTATTTAGATAAAGCAGTAAGTATATACCAAGGTTCAGGTGGAACTGCATGGGCTACTTGGTAA	18047	18268	-1	H9EFC7	MIQFAHKRADKGFNDIVEQLYEQEFKTQEKAKYEHIRQAKEKALEEQRIEDEKRAEADRIARENSQEPEQANVEATQGISRGDEAPNEAINGNIGNDWSSVSPEIAANYMSSKTGVSASKWLDVIYKESSGNPYVENELSCWGLLQIMQSVHGQVSNLSPQDYLDKAVSIYQGSGGTAWATW	Firmicutes	Lactococcus lactis	1358
AFE87501.1	JQ740800.1	ATGAATATAACTAACGCTGGTGTACGTGGTTATAATCCTACTGGGGTTGTAATTCACAATGACGCTGGTTCAAATGGTGCTAACACTAATTTTTATAATGGTTGGTTACCTACGCATAACCCAGAAAATGGCTTTGCTCATGTTTATATCGCTTCGGACGGTCGCTTACAGGCTTCTGACTTCTCTAATATGGCATACCATTGTGCTAACTCATACGGTAATGCAAATTACGCAAGTTGGGAAGTGTGCCAATCAGAGGGAGATTTAACCCAGTTCTTGAGGAATGAACAAGCTGTACTAGATGATGTGGCTAAGTACATGAAACAATGGGGGCTAACTCCTAATCACGATACTGTGAAGCTACATCAAGAGTTATCATCTACTTCATGCCCTAGACGT…	17306	18010	1	H9EF67	MNITNAGVRGYNPTGVVIHNDAGSNGANTNFYNGWLPTHNPENGFAHVYIASDGRLQASDFSNMAYHCANSYGNANYASWEVCQSEGDLTQFLRNEQAVLDDVAKYMKQWGLTPNHDTVKLHQELSSTSCPRRSVEVHGGTVESCRSYFIAELNKRLTGQTGGSNNNTTESGEIEMFLINCKDTKNWYVCNGVSVRHIKTTRMLGGFQGKFGAIKLPETIMYQKEFEAEYGKVN	Firmicutes	Lactococcus lactis	1358
AFE87443.1	JQ740799.1	ATGAATATAACTAACGCTGGTGTACGTGGTTATAATCCTACTGGGGTTGTAATTCACAATGACGCTGGTTCAAATGGTGCTAACACTAATTTTTATAATGGTTGGTTACCTACGCATAACCCAGAAAATGGCTTTGCTCATGTTTATATCGCTTCGGACGGTCGCTTACAGGCTTCTGACTTCTCTAATATGGCATACCATTGTGCTAACTCATACGGTAATGCAAATTACGCAAGTTGGGAAGTGTGCCAATCAGAGGGAGATTTAACCCAGTTCTTGAGGAATGAACAAGCTGTACTAGATGATGTGGCTAAGTACATGAAACAATGGGGGCTAACTCCTAATCACGATACTGTGAAGCTACATCAAGAGTTATCATCTACTTCATGCCCTAGACGT…	17306	18010	1	H9EF09	MNITNAGVRGYNPTGVVIHNDAGSNGANTNFYNGWLPTHNPENGFAHVYIASDGRLQASDFSNMAYHCANSYGNANYASWEVCQSEGDLTQFLRNEQAVLDDVAKYMKQWGLTPNHDTVKLHQELSSTSCPRRSVEVHGGTVESCRSYFIAELNKRLTGQTGGSNNNTTESGEIEMFLINCKDTKNWYVCNGVSVRHIKTTRMLGGFQGKFGAIKLPETIMYQKEFEAEYGKVN	Firmicutes	Lactococcus lactis	1358
AFE87385.1	JQ740798.1	ATGAATATAACTAACGCTGGTGTACGTGGTTATAATCCTACTGGGGTTGTAATTCACAATGACGCTGGTTCAAATGGTGCTAACACTAATTTTTATAATGGTTGGTTACCTACGCATAACCCAGAAAATGGCTTTGCTCATGTTTATATCGCTTCGGACGGTCGCTTACAGGCTTCTGACTTCTCTAATATGGCATACCATTGTGCTAACTCATACGGTAATGCAAATTACGCAAGTTGGGAAGTGTGCCAATCAGAGGGAGATTTAACCCAGTTCTTGAGGAATGAACAAGCTGTACTAGATGATGTGGCTAAGTACATGAAACAATGGGGGCTAACTCCTAATCACGATACTGTGAAGCTACATCAAGAGTTATCATCTACTTCATGCCCTAGACGT…	17342	18046	1	H9EEV1	MNITNAGVRGYNPTGVVIHNDAGSNGANTNFYNGWLPTHNPENGFAHVYIASDGRLQASDFSNMAYHCANSYGNANYASWEVCQSEGDLTQFLRNEQAVLDDVAKYMKQWGLTPNHDTVKLHQELSSTSCPRRSVEVHGGTVESCRSYFIAELNKRLTGQTGGSNNNTTESGEIEMFLINCKDTKNWYVCNGVSVRHIKTTRMLGGFQGKFGAIKLPETIMYQKEFEAEYGKVN	Firmicutes	Lactococcus lactis	1358
AFE87328.1	JQ740797.1	ATGAATATAACTAATGCTGGCGTTCGTGGGCATAATCCTACTGGGGTTGTAATCCACAACGACGCAGGCTCAAACGGTGCTAACGCTGGCTTCTACAACAACTGGTTACCTACACACAACCCGGAAAATGGCTTTGCTCATGTTTATATTGGAAATGACGGAAGATTGCAGGCTTCTGACTTCTCTAATATGGCATGGCATTGCGCTAACTCATACGGTAATGCAAACTATGCAAGCTGGGAAGTGTGCCAGTCAGAGGGCGATTTAAACCAGTTCTTGAGAAACGAACAAGCGGTACTAGATGACGTAGCTAAGTACATGAAACAATGGGGGCTAACTCCTAATCATGATACTGTAAAGCTACATCAAGAGTTATCATCTACTTCATGCCCTAGACGT…	18262	18942	1	H9EEP4	MNITNAGVRGHNPTGVVIHNDAGSNGANAGFYNNWLPTHNPENGFAHVYIGNDGRLQASDFSNMAWHCANSYGNANYASWEVCQSEGDLNQFLRNEQAVLDDVAKYMKQWGLTPNHDTVKLHQELSSTSCPRRSVEAHGGTVESCRSYFIAELNKRLTGQNKEKGKKKMILFNTVDTKRAYISDGVTIRWIKTVRLLRTFQKVADVTDLVYQQELDDEFGKANTSK	Firmicutes	Lactococcus lactis	1358
AFE87271.1	JQ740796.1	ATGAATATAACTAATGCTGGCGTTCGTGGGCATAATCCTACTGGGGTTGTAATCCACAACGACGCAGGCTCAAACGGTGCTAACGCTGGCTTCTACAACAACTGGTTACCTACACACAACCCGGAAAATGGCTTTGCTCATGTTTATATTGGAAATGACGGAAGATTGCAGGCTTCTGACTTCTCTAATATGGCATGGCATTGCGCTAACTCATACGGTAATGCAAACTATGCAAGCTGGGAAGTGTGCCAGTCAGAGGGCGATTTAAACCAGTTCTTGAGAAACGAACAAGCGGTACTAGATGACGTAGCTAAGTACATGAAACAATGGGGGCTAACTCCTAATCATGATACTGTAAAGCTACATCAAGAGTTATCATCTACTTCATGCCCTAGACGT…	18263	18943	1	H9EEI7	MNITNAGVRGHNPTGVVIHNDAGSNGANAGFYNNWLPTHNPENGFAHVYIGNDGRLQASDFSNMAWHCANSYGNANYASWEVCQSEGDLNQFLRNEQAVLDDVAKYMKQWGLTPNHDTVKLHQELSSTSCPRRSVEAHGGTVESCRSYFIAELNKRLTGQNKEKGKKKMILFNTVDTKRAYISDGVTIRWIKTVRLLRTFQKVADVTDLVYQQELDDEFGKANTSK	Firmicutes	Lactococcus lactis	1358
AFE87217.1	JQ740795.1	ATGAATATAACTAATGCTGGCGTTCGTGGGCATAATCCTACTGGGGTTGTAATCCACAACGACGCAGGCTCAAACGGTGCTAACGCTGGCTTCTACAACAACTGGTTACCTACACACAACCCGGAAAATGGCTTTGCTCATGTTTATATTGGAAATGACGGAAGATTGCAGGCTTCTGACTTCTCTAATATGGCATGGCATTGCGCTAACTCATACGGTAATGCAAACTATGCAAGCTGGGAAGTGTGCCAGTCAGAGGGCGATTTAAACCAGTTCTTGAGAAACGAACAAGCGGTACTAGATGACGTAGCTAAGTACATGAAACAATGGGGGCTAACTCCTAATCATGATACTGTAAAGCTACATCAAGAGTTATCATCTACTTCATGCCCTAGACGT…	18262	18942	1	H9EED3	MNITNAGVRGHNPTGVVIHNDAGSNGANAGFYNNWLPTHNPENGFAHVYIGNDGRLQASDFSNMAWHCANSYGNANYASWEVCQSEGDLNQFLRNEQAVLDDVAKYMKQWGLTPNHDTVKLHQELSSTSCPRRSVEAHGGTVESCRSYFIAELNKRLTGQNKEKGKKKMILFNTVDTKRAYISDGVTIRWIKTVRLLRTFQKVADVTDLVYQQELDDEFGKANTSK	Firmicutes	Lactococcus lactis	1358
AFE87159.1	JQ740794.1	ATGAATATAACTAACGCTGGTGTACGTGGTTATAATCCTACTGGGGTTGTAATTCACAATGACGCTGGTTCAAATGGTGCTAACACTAATTTTTATAATGGTTGGTTACCTACGCATAACCCAGAAAATGGCTTTGCTCATGTTTATATCGCTTCGGACGGTCGCTTACAGGCTTCTGACTTCTCTAATATGGCATACCATTGTGCTAACTCATACGGTAATGCAAATTACGCAAGTTGGGAAGTGTGCCAATCAGAGGGAGATTTAACCCAGTTCTTGAGGAATGAACAAGCTGTACTAGATGATGTGGCTAAGTACATGAAACAATGGGGGCTAACTCCTAATCACGATACTGTGAAGCTACATCAAGAGTTATCATCTACTTCATGCCCTAGACGT…	17342	18046	1	H9EEA6	MNITNAGVRGYNPTGVVIHNDAGSNGANTNFYNGWLPTHNPENGFAHVYIASDGRLQASDFSNMAYHCANSYGNANYASWEVCQSEGDLTQFLRNEQAVLDDVAKYMKQWGLTPNHDTVKLHQELSSTSCPRRSVEVHGGTVESCRSYFIAELNKRLTGQTGGSNNNTTESGEIEMFLINCKDTKNWYVCNGVSVRHIKTTRMLGGFQGKFGAIKLPETIMYQKEFEAEYGKVN	Firmicutes	Lactococcus lactis	1358
AFE87101.1	JQ740793.1	ATGAATATAACTAACGCTGGTGTACGTGGTTATAATCCTACTGGGGTTGTAATTCACAATGACGCTGGTTCAAATGGTGCTAACACTAATTTTTATAATGGTTGGTTACCTACGCATAACCCAGAAAATGGCTTTGCTCATGTTTATATCGCTTCGGACGGTCGCTTACAGGCTTCTGACTTCTCTAATATGGCATACCATTGTGCTAACTCATACGGTAATGCAAATTACGCAAGTTGGGAAGTGTGCCAATCAGAGGGAGATTTAACCCAGTTCTTGAGGAATGAACAAGCTGTACTAGATGATGTGGCTAAGTACATGAAACAATGGGGGCTAACTCCTAATCACGATACTGTGAAGCTACATCAAGAGTTATCATCTACTTCATGCCCTAGACGT…	17342	18046	1	H9EE17	MNITNAGVRGYNPTGVVIHNDAGSNGANTNFYNGWLPTHNPENGFAHVYIASDGRLQASDFSNMAYHCANSYGNANYASWEVCQSEGDLTQFLRNEQAVLDDVAKYMKQWGLTPNHDTVKLHQELSSTSCPRRSVEVHGGTVESCRSYFIAELNKRLTGQTGGSNNNTTESGEIEMFLINCKDTKNWYVCNGVSVRHIKTTRMLGGFQGKFGAIKLPETIMYQKEFEAEYGKVN	Firmicutes	Lactococcus lactis	1358
AFE87046.1	JQ740792.1	ATGAATATAACTAATGCTGGCGTTCGTGGGCATAATCCTACTGGGGTTGTAATCCACAACGACGCAGGCTCAAACGGTGCTAACGCTGGCTTCTACAACAACTGGTTACCTACACACAACCCGGAAAATGGCTTTGCTCATGTTTATATTGGAAATGACGGAAGATTGCAGGCTTCTGACTTCTCTAATATGGCATGGCATTGCGCTAACTCATACGGTAATGCAAACTATGCAAGCTGGGAAGTGTGCCAGTCAGAGGGCGATTTAAACCAGTTCTTGAGAAACGAACAAGCGGTACTAGATGACGTAGCTAAGTACATGAAACAATGGGGGCTAACTCCTAATCATGATACTGTAAAGCTACATCAAGAGTTATCATCTACTTCATGCCCTAGACGT…	18262	18942	1	H9EDW2	MNITNAGVRGHNPTGVVIHNDAGSNGANAGFYNNWLPTHNPENGFAHVYIGNDGRLQASDFSNMAWHCANSYGNANYASWEVCQSEGDLNQFLRNEQAVLDDVAKYMKQWGLTPNHDTVKLHQELSSTSCPRRSVEAHGGTVESCRSYFIAELNKRLTGQNKEKGKKKMILFNTVDTKRAYISDGVTIRWIKTVRLLRTFQKVADVTDLVYQQELDDEFGKANTSK	Firmicutes	Lactococcus lactis	1358
AFE86988.1	JQ740791.1	ATGAATATAACTAACGCTGGTGTACGTGGTTATAATCCTACTGGGGTTGTAATTCACAATGACGCTGGTTCAAATGGTGCTAACACTAATTTTTATAATGGTTGGTTACCTACGCATAACCCAGAAAATGGCTTTGCTCATGTTTATATCGCTTCGGACGGTCGCTTACAGGCTTCTGACTTCTCTAATATGGCATACCATTGTGCTAACTCATACGGTAATGCAAATTACGCAAGTTGGGAAGTGTGCCAATCAGAGGGAGATTTAACCCAGTTCTTGAGGAATGAACAAGCTGTACTAGATGATGTGGCTAAGTACATGAAACAATGGGGGCTAACTCCTAATCACGATACTGTGAAGCTACATCAAGAGTTATCATCTACTTCATGCCCTAGACGT…	17648	18352	1	H9EDQ4	MNITNAGVRGYNPTGVVIHNDAGSNGANTNFYNGWLPTHNPENGFAHVYIASDGRLQASDFSNMAYHCANSYGNANYASWEVCQSEGDLTQFLRNEQAVLDDVAKYMKQWGLTPNHDTVKLHQELSSTSCPRRSVEVHGGTVESCRSYFIAELNKRLTGQTGGSNNNTTESGEIEMFLINCKDTKNWYVCNGVSVRHIKTTRMLGGFQGKFGAIKLPETIMYQKEFEAEYGKVN	Firmicutes	Lactococcus lactis	1358
AFE86931.1	JQ740790.1	ATGAATATAACTAATGCTGGCGTTCGTGGGCATAATCCTACTGGGGTTGTAATCCACAACGACGCAGGCTCAAACGGTGCTAACGCTGGCTTCTACAACAACTGGTTACCTACACACAACCCGGAAAATGGCTTTGCTCATGTTTATATTGGAAATGACGGAAGATTGCAGGCTTCTGACTTCTCTAATATGGCATGGCATTGCGCTAACTCATACGGTAATGCAAACTATGCAAGCTGGGAAGTGTGCCAGTCAGAGGGCGATTTAAACCAGTTCTTGAGAAACGAACAAGCGGTACTAGATGACGTAGCTAAGTACATGAAACAATGGGGGCTAACTCCTAATCATGATACTGTAAAGCTACATCAAGAGTTATCATCTACTTCATGCCCTAGACGT…	18262	18942	1	H9EDJ7	MNITNAGVRGHNPTGVVIHNDAGSNGANAGFYNNWLPTHNPENGFAHVYIGNDGRLQASDFSNMAWHCANSYGNANYASWEVCQSEGDLNQFLRNEQAVLDDVAKYMKQWGLTPNHDTVKLHQELSSTSCPRRSVEAHGGTVESCRSYFIAELNKRLTGQNKEKGKKKMILFNTVDTKRAYISDGVTIRWIKTVRLLRTFQKVADVTDLVYQQELDDEFGKANTSK	Firmicutes	Lactococcus lactis	1358
AFE86874.1	JQ740789.1	ATGAATATAACTAATGCTGGCGTTCGTGGGCATAATCCTACTGGGGTTGTAATCCACAACGACGCAGGCTCAAACGGTGCTAACGCTGGCTTCTACAACAACTGGTTACCTACACACAACCCGGAAAATGGCTTTGCTCATGTTTATATTGGAAATGACGGAAGATTGCAAGCTTCTGACTTCTCTAATATGGCATGGCATTGCGCTAACTCATACGGTAATGCAAACTATGCAAGCTGGGAAGTGTGCCAGTCAGAGGGCGATTTAAACCAGTTCTTGAGAAACGAACAAGCGGTACTAGATGACGTAGCTAAGTACATGAAACAATGGGGGCTAACTCCTAATCATGATACTGTAAAGCTACATCAAGAGTTATCATCTACTTCATGCCCTAGACGT…	18262	18942	1	H9EDE0	MNITNAGVRGHNPTGVVIHNDAGSNGANAGFYNNWLPTHNPENGFAHVYIGNDGRLQASDFSNMAWHCANSYGNANYASWEVCQSEGDLNQFLRNEQAVLDDVAKYMKQWGLTPNHDTVKLHQELSSTSCPRRSVEAHGGTVESCRSYFIAELNKRLTGQNKEKGKKKMILFNTVDTKRAYISDGVTIRWIKTVRLLRTFQKVADVTDLVYQQELDDEFGKANTSK	Firmicutes	Lactococcus lactis	1358
AFE86816.1	JQ740788.1	ATGAATATAACTAACGCTGGTGTACGTGGTTATAATCCTACTGGGGTTGTAATTCACAATGACGCTGGTTCAAATGGTGCTAACACTAATTTTTATAATGGTTGGTTACCTACGCATAACCCAGAAAATGGCTTTGCTCATGTTTATATCGCTTCGGACGGTCGCTTACAGGCTTCTGACTTCTCTAATATGGCATACCATTGTGCTAACTCATACGGTAATGCAAATTACGCAAGTTGGGAAGTGTGCCAATCAGAGGGAGATTTAACCCAGTTCTTGAGGAATGAACAAGCTGTACTAGATGATGTGGCTAAGTACATGAAACAATGGGGGCTAACTCCTAATCACGATACTGTGAAGCTACATCAAGAGTTATCATCTACTTCATGCCCTAGACGT…	17648	18352	1	H9ED82	MNITNAGVRGYNPTGVVIHNDAGSNGANTNFYNGWLPTHNPENGFAHVYIASDGRLQASDFSNMAYHCANSYGNANYASWEVCQSEGDLTQFLRNEQAVLDDVAKYMKQWGLTPNHDTVKLHQELSSTSCPRRSVEVHGGTVESCRSYFIAELNKRLTGQTGGSNNNTTESGEIEMFLINCKDTKNWYVCNGVSVRHIKTTRMLGGFQGKFGAIKLPETIMYQKEFEAEYGKVN	Firmicutes	Lactococcus lactis	1358
AFE86757.1	JQ740787.1	ATGAATATAACTAACGCTGGTGTACGTGGTTATAATCCTACTGGGGTTGTAATTCATAATGACGCTGGTTCAAACGGTGCTAAAACTAGTTTTTATGATAGTTGGTTACCTAATCATGATCCAGAAGAGGGCTTTGCTCATGTTTACATTGCTTCTGACGGTCGCTTACAGGCTTCCGACTTCTCTAATATGGCATATCATTGTGCTAACTCATACGGTAATGCAAATTACGCAAGTTGGGAAGTGTGCCAATCAGAGGGCGATTTAAATCAGTTCTTGAGGAATGAACAAGCGGTACTAGATGACGTAGCTAAGTATATGAAACAATGGGGACTAACCCCTAATCGTGATACTGTGAAGCTACATCAAGAGTTGTCATCTACTTCATGCCCTAGACGT…	17648	18352	1	H9ED23	MNITNAGVRGYNPTGVVIHNDAGSNGAKTSFYDSWLPNHDPEEGFAHVYIASDGRLQASDFSNMAYHCANSYGNANYASWEVCQSEGDLNQFLRNEQAVLDDVAKYMKQWGLTPNRDTVKLHQELSSTSCPRRSVEVHGGTVESCRSYFIAELNKRLTGQTVSNNNNTTESGEIEMFLINCKDTKNWYVCNGVSVRHIKTTRMLGGFQGKFGAIKLPETIMYQKEFEAEYGKVN	Firmicutes	Lactococcus lactis	1358
AFC88143.1	JN898963.1	ATGGTACGGATAATTAATCAATCAGTTTGTGGTGGTATTGCTGGTAGACGGCCCAATGCAACTCCTAAAGGTGTTGTTATTCATAATGATGCAGGTAGTATCTATGCGACAGCAGAACAATACGTTAACGCTTTGTCTGTAATGTCGCCTACACAGCTAGCAAATGGTTTTGCTCACTATTACATTGATAGAAATACGATTGCTCGTGTAGAAGATACATTCAATGCGGCGTGGCATACTGCAAATACAGATGGCAACTTGAACTATGTCGGTTATGAAGTGTGTCAATCGATGGGTGCCAGTGATGCGGATTTCTTAGCAAATGAACAAATGACATTTAAACAAGTTGCTGAAGATATGAAGTTTTGGGGAATGCAACCAAATAGGGATACGGTCCGT…	1	843	1	H9AWU1	MVRIINQSVCGGIAGRRPNATPKGVVIHNDAGSIYATAEQYVNALSVMSPTQLANGFAHYYIDRNTIARVEDTFNAAWHTANTDGNLNYVGYEVCQSMGASDADFLANEQMTFKQVAEDMKFWGMQPNRDTVRLHKEFSATACPHRSWELHGSETNSVKDYFISQIKKYMGNTGTNTENNSSSNNNQNNIEKGGETTMQCLYERPINSKTGALEWNGDAWTVMFCNGVNTRRVYHPDEMKVIEKVYKDNNGRSIPFYSQKEWNKNAPWYNRLESMFPVVK	Firmicutes	Enterococcus faecium	1352
AFD22352.1	JN700521.1	ATGAATTCTAAACAATACTATAACAATTTGGTAAACGCTGATTACAATAGGTTAGCACGAGGTATAGCTCATGCATACGCTGATAGAAACGGTATTTGGGAAGCTATATCAGAAGATAGAATTGCTTGGCATGTTTCTGATGGCGTTCAACCAGGTTCAGGTAATTTTGAAACTTATGGAATTGAAGTTAATCAATCAATGTATGTAAGTGATAAAGATTTCCTTAAAAATGAACAAGCAGCTCTTAAATTCGCAGCGCATAAACTTAAAAAGTGGGGGTTACCAGCTAACAGAAATACTGTTCGTTTACACAACGAATTTAGTTATACAGCTTGTCCTCATCGTTCAGCTAAATTGCATACTGGTATTGATCCAACAAAACAAGCATGGACTAAAGCG…	39802	40614	1	H9A141	MNSKQYYNNLVNADYNRLARGIAHAYADRNGIWEAISEDRIAWHVSDGVQPGSGNFETYGIEVNQSMYVSDKDFLKNEQAALKFAAHKLKKWGLPANRNTVRLHNEFSYTACPHRSAKLHTGIDPTKQAWTKATQLKLKDYFIKQIRAYMKGDTPKVTTVKNKPGSASTPANRRDMNGWKINKYGTYYKSEVAHFTPNTPIKTHYVGPFRSCPVSGVLQPGQTVRYDTVCKQDDHVWISYTAYNGKDVWLAVRTWDKNTDSLGKLWGTIK	Firmicutes	Staphylococcus capitis	29388
AFD22350.1	JN700521.1	ATGAAAACACAATCTCAAATCAATAAACGTTTAAGAGATTATAAAAACGGTGTAGTAGATAGTCCATACAGAGTTAAACATTGGACGAGTTATGACGCTTCCTTTGGTGCTATGGAACCAGGTTGCATTGATAAAGACCGTGCTTATCACGCACAGTGTATGGATTTGGCGATAGATTATGTAATGTGGTTAACTGATAATCAAACAGAGATGTGGGGCGATGCTAAAAGCTCTATAAAAAACAAATTCCCTAAAGGGTGGAAGATTGTAGAAAACAAACCGTCAACGATACCCAAAAAAGGTTGGATAGCTGTATATACAGCTGGAACCTATTCACGTTATGGGCACATTGGTATTGTATATAATGGTGGTAATACGAATAGCTTCCAAATTTTAGAA…	38218	38847	1	H9A139	MKTQSQINKRLRDYKNGVVDSPYRVKHWTSYDASFGAMEPGCIDKDRAYHAQCMDLAIDYVMWLTDNQTEMWGDAKSSIKNKFPKGWKIVENKPSTIPKKGWIAVYTAGTYSRYGHIGIVYNGGNTNSFQILEQNWNGWANKKPSLRWDNYYGLTHFIVPPVAKEIEEPKKDVKSAPKQSVKKNSSIKVNTHHIKGWTMTKRGRKPKGV	Firmicutes	Staphylococcus capitis	29388
AFD22285.1	JN700520.2	ATGTTAATGACAAGAAAACAAGCTGAGAAATGGTTAGATAACTCAGAAGGTAGACAATACAATGCAGATGGATATTATGGTTTCCAATGTTACGATTACTCGAAAATGTATTTCTATGTTGTTACTGGCGAATGGATAGGTGGACTTAAAGCATCTAACATTCCTTTTGACAATAAAGCGAAGATTGAAAAATACGCTACGATTATTAAAAACTACGATAGTTTCTTACCTCAAAAAGGTGATATCGTTTGTTTCCCAAATAAATATGGTGGTGGATATGGTCATACTGCAGTTGTAACTAAAGCCACACTTACACAGTTTGAGGTACTCGAGCAAAATTGGTTTGGGAATGGTTGGACAGATGGTGTCGTTAAACCAGGATGGGGTCCTGAAACAGTG…	42066	43517	1	H9A0X4	MLMTRKQAEKWLDNSEGRQYNADGYYGFQCYDYSKMYFYVVTGEWIGGLKASNIPFDNKAKIEKYATIIKNYDSFLPQKGDIVCFPNKYGGGYGHTAVVTKATLTQFEVLEQNWFGNGWTDGVVKPGWGPETVSRRWHYYDNPMYFIRFNFPKNVNVVKKAKRKLSSNKASGQIKRKKIMIVAGHGYNDPGAVGNGTNERDFIRKNLTPKIANYLRKTGHEVALYGGSSQSQDMYQDTAYGVRVGNKRDYGMYWVNKQNYDLIVEFHLDAAGASASGGHVIISSAFNADSIDKDIQEVIKENLGQIRGITKRSDLLHANVSAEINMNYRLAELGFITNKEDMDWIKKNSDKYAKLIAGAIHGSPIGGVVASKKKSSSKKLNVPKTIPSGYKLNNKGVPY…	Firmicutes	Staphylococcus hominis	1290
AFD22213.1	JN700519.1	ATGACAGAATATTGGAATGGCGTTCCTGTTAGATATGATTTATTACCGATAGGCACAAGACGAAACGGGGAACGGTTACACACTAAAGACGGTAAACCTAAATTTGCAGTAATACATGACACAGGGAATTTAGACTCAACTGCACAACAAAATGTAAACTGGTACAAAAATACTTATAATATTTCTTGGTCGCAAGTCGCATCGGCTCACATCTTTGTTGACGATAAAGAGGCAATCATTTGTATTCCAGTAACAGAATGTGCATGGCATGTTATGTTAAATACAACCATCGATAACGCATGGTATGGTGCTGATGCAGACTATGCAGCGTTTGGTGTAGAAGGTTGCTACTTTACAGATAAAAAGCGTTCTCTCAAGTCATTAGAGAATACAGCTAAG…	38194	39930	1	H9A0Q2	MTEYWNGVPVRYDLLPIGTRRNGERLHTKDGKPKFAVIHDTGNLDSTAQQNVNWYKNTYNISWSQVASAHIFVDDKEAIICIPVTECAWHVMLNTTIDNAWYGADADYAAFGVEGCYFTDKKRSLKSLENTAKVMAYLTKFWKINYKNEMPGHQDIQFDKQDPGNLLAACGLGRDTHNFDLYVAKYMNETKVPVIKGKKAGNNAKKVTNTKSRPKTKSYQDAINYMYSLKGKYVDFDGMYGEQCMDLAVQYVYHITDGTIRMWGNAKDSILNVFPKGWQIVKNTPSYIPPVGAIGVCTTGIYQEYGHIYLVWDNSGGTNTQTVLEQNFDGNHNTPAKLRVDNFYGTTHYIVPSFINETYDVKKITKVNIQKPQAPVIKEKLPKNLTWSKEPYFKAKAGE…	Firmicutes	Staphylococcus hominis	1290
AFA45040.1	JQ300538.1	ATGAGCTTCACCTGGTTCCGACCCGAAGGCCCGCTACGCACCCGCGAACAAATCGCCCGCGAAGTCCACGCCGTCTCCCTAGCCCGTGGCCTCGATGAACTCGCCACCGTCATTGCCCTGATGACCATCTCCACCGAGGTCGGCACCGGAACCGGCGATGACCGCAAGTGGTGGTGCCCCGCCAACGACCGCGTCCCCGCCACGAAGAACTACCCCCACGACTCCCGCAGTGACGACAACCGCTCATCGGGCTACTTCCAGCAGCAACCCGGGCCGAACGGCGAACCGTGGTGGGGCACACCCGAAAACATGATGACCCTGCCACAAGCAGCCAACACATTCCTCGAACGACTCTCCGACGACTACAGGCGCGCCGCCAACAACCCCAGGTTGGCCGGC…	26738	28030	1	H6WSD4	MSFTWFRPEGPLRTREQIAREVHAVSLARGLDELATVIALMTISTEVGTGTGDDRKWWCPANDRVPATKNYPHDSRSDDNRSSGYFQQQPGPNGEPWWGTPENMMTLPQAANTFLERLSDDYRRAANNPRLAGEFAQRVQQSAYPDRYADKWDEAWSVLRRALNETTPEEPVTENRPAYNEFPIWSANNSARSGKPTMFLIHTQEGGGGDAAAENLAKWFQNANGVSYHYTISQASDGGVTVVDCVDTDRAAWSVGNANSISINLCFAGSRASWMRDQWMKQSNAIDVAAYLAVQDAKKYGFEPLVVPPPYVNGRPGISDHRWVTDVFKWGTHTDVGDWFPWDYFTERVNHWANGGKTEPEPPKVKRFPDDWTDREILVEILRQLRGYNLTGWPQLGGK…	Actinobacteria	Mycolicibacterium smegmatis MC2 155	246196
BAL42323.1	AB626963.1	ATGAAATCACAACAACAAGCAAAAGAATGGATATATAAGCATGAGGGTGTCGGTGTTGACTTTGATTTAGCATTTGGTTATCAATGCGCTGACTTAGCTGTTGCTTATATATATTACATTACAGACGGTAAAGTTCGTATGTGGGGTAACGCTAAAGATGCAATCAATAATGACTTTAAAGGTTTAGCAACGGTGTATGAAAATACACCTAACTTTAAACCACAATTAGGGGATGTTGCTGTATATACAAATGGACAATATGGGCAATATGGACATATTCAATGTGTGTTAAGTGGTAATTTAGATTATTATACATGTTTAGAGCAAAACTGGTTAGGTGGTGGGTTTGACGGTTGGGAAAAAGCAACAATAAGAACACATTATTATGACGGTGTAACA…	11657	12418	-1	G9M969	MKSQQQAKEWIYKHEGVGVDFDLAFGYQCADLAVAYIYYITDGKVRMWGNAKDAINNDFKGLATVYENTPNFKPQLGDVAVYTNGQYGQYGHIQCVLSGNLDYYTCLEQNWLGGGFDGWEKATIRTHYYDGVTHFIRPKFSASNSNVLETSKVNTFLNWKQNQYGTYYRNENATFTCGFLPIFARVGSPKLSEPNGYWFQPNGYTPYDEVCLSDGYVWIGYNWQGSRYYLPVRKWNGKTGNSYSVGIPWGVFS	Firmicutes	Staphylococcus aureus	1280
BAL42319.1	AB626963.1	ATGAACGACCAAGAGAAGATAGATAAATTTACGCATTCGTATATTAATGATGATTTCGGTTTAACGATAGACCAGTTAGTCCCTAAAGTAAAAGGGTATGGACGCTTTAATGTATGGCTTGGTGGTAATGAAAGTAAAATCAGACAAGTATTAAAAGCAGTAAAAGAGATAGGTGTGTCGCCTACTCTTTTTGCTGTATATGAAAAAAATGAGGGGTATAGTGCCGGTTTAGGTTGGTTAAACCATACATCTGCACGCGGTGATTATTTAACGGACGCTAAATTTATAGCTAGAAAGTTAGTATCACAATCAAAACAAGCTGGACAACCGTCTTGGTATGATTACGGTAATCCAGTGCATTTTGTACCGCAAGACGTACAAAGAAAAGGTAATGCAGAT…	6490	7929	-1	G9M965	MNDQEKIDKFTHSYINDDFGLTIDQLVPKVKGYGRFNVWLGGNESKIRQVLKAVKEIGVSPTLFAVYEKNEGYSAGLGWLNHTSARGDYLTDAKFIARKLVSQSKQAGQPSWYDYGNPVHFVPQDVQRKGNADFAKNMKAGTIGRAYIPLTAAATWAAYYPLGLKASYNKVQNYGNPFLDGANTILAWGGKLDGKGGSPSDSSDSGSSGDSGSSLLALAKQAMQELLKKIQDALQWDVHSIGSDKFFSNDYFTLQKTFNNTYHIKMTIGLLDSLKKLIDSVQVDSGDSSSNPTDDDGDHKPISGKSVKPNGKSGRVIGGNWTYAQLPEKYKKAIGVPLFKKEYLYKPGNIFPQTGNAGQCTELTWAYMSQLHGKRQPTDDGQITNGQRVWYVYKKLGAK…	Firmicutes	Staphylococcus aureus	1280
BAL42302.1	AB626962.1	ATGAAATCACAACAACAAGCAAAAGAATGGTTATATAATCATGAGGGTGTTGGCATTGACTTTGATTTAGCATTTGGTTATCAATGTGCTGACTTAGCAGTTGCTTATATATATTACATTACAGACGGTAAAGTTCGTATGTGGGGCAATGCCAAAGACGCGATTAATAATGACTTTAAAGGTTTAGCGACGGTGTACGAAAATACGCCAAACTTTAAACCAAAATTAGGTGACGTCGCAGTATATACAAATGGACAATATGGACATATTCAATGTGTGTTAAGTGGTAATTTAGATTATTATACATGTCTAGAACAAAACTGGTTAGGTGGTGGCTTTGACGGTTGGGAAAAAGCGACAATTAGAACACATTATTATGACGGTGTAACACACTTTATT…	11656	12408	-1	G9M948	MKSQQQAKEWLYNHEGVGIDFDLAFGYQCADLAVAYIYYITDGKVRMWGNAKDAINNDFKGLATVYENTPNFKPKLGDVAVYTNGQYGHIQCVLSGNLDYYTCLEQNWLGGGFDGWEKATIRTHYYDGVTHFIRPKFSGSDSNELETSKVNTFGKWKQNQYGTYYRNENATFTCGFLPIFARVGSPKLSEPNGYWFQPNGYTTYDEVCLSDGYVWIGYNWQGTRYYLPVRQWNGKTGNSYSVGIPWGVFS	Firmicutes	Staphylococcus aureus	1280
BAL42298.1	AB626962.1	ATGAACGACCAAGAGAAGATAGATAAATTTACGCATTCGTATATTAATGATGATTTCGGTTTAACGATAGACCAGTTAGTCCCTAAAGTAAAAGGGTATGGACGCTTTAATGTATGGCTTGGTGGTAATGAAAGTAAAATCAGACAAGTATTAAAAGCAGTAAAAGAGATAGGTGTGTCGCCTACTCTTTTTGCTGTATATGAAAAAAATGAGGGGTATAGTGCCGGTTTAGGTTGGTTAAACCATACATCTGCACGCGGTGATTATTTAACGGACGCTAAATTTATAGCTAGAAAGTTAGTATCACAATCAAAACAAGCTGGACAACCGTCTTGGTATGATTACGGTAATCCAGTGCATTTTGTACCGCAAGACGTACAAAGAAAAGGTAATGCAGAT…	6490	7929	-1	G9M944	MNDQEKIDKFTHSYINDDFGLTIDQLVPKVKGYGRFNVWLGGNESKIRQVLKAVKEIGVSPTLFAVYEKNEGYSAGLGWLNHTSARGDYLTDAKFIARKLVSQSKQAGQPSWYDYGNPVHFVPQDVQRKGNADFAKNMKAGTIGRAYIPLTAAATWAAYYPLGLKASYNKVQNYGNPFLDGANTILAWGGKLDGKGGSPSDSSDSGSSGDSGSSLLALAKQAMQELLKKIQDALQWDVHSIGSDKFFSNDYFTLQKTFNNTYHIKMTIGLLDSLKKLIDSVQVDSGDSSSNPTDDDGDHKPISGKSVKPNGKSGRVIGGNWTYAQLPEKYKKAIGVPLFKKEYLYKPGNIFPQTGNAGQCTELTWAYMSQLHGKRQPTDDGQITNGQRVWYVYKKLGAK…	Firmicutes	Staphylococcus aureus	1280
AEW47021.1	JN797797.1	ATGGGTACATATAACGTTCATGGTGGGCATAACTCAATCGTACAAGGTGCTAACTACGGTAGCAGAAAAGAACACGTTATGGATCGCCAGGTTAAAGATGCTTTAATTAGCAAGCTTCGTAGTCTTGGTCACACAGTTTATGACTGCACAGACGAAACAGGTTCTACACAAAGCGCTAACCTACGTAACATCGTAGCGAAATGTAATGCTCATCGAGTAGACTTAGACATTTCATTACACTTAAATGCGTACAACGGTTCTGCTAACGGAGTAGAAGTTTGCTACTACGACCAACAAGCTTTAGCTGCTAAAGTGTCTAAACAGCTTTCTGAAGACATCGGATGGTCTAACCGTGGAGCTAAACCTCGTACAGACCTTTACGTATTAAATAGCACATCT…	11193	12011	1	G9J241	MGTYNVHGGHNSIVQGANYGSRKEHVMDRQVKDALISKLRSLGHTVYDCTDETGSTQSANLRNIVAKCNAHRVDLDISLHLNAYNGSANGVEVCYYDQQALAAKVSKQLSEDIGWSNRGAKPRTDLYVLNSTSAPAILIELGFIDNESDMAKWNVDKIADSICYAITGQRAGSTGGSTGGSTGGSTGGGGYDSSWFTPQNGVFTANTTIKVRSEPSVNATHLRTLYSGGTFTYTSFGIEKDGYVWIKGVDGTYVATGETRDGKRISYWGTFQ	Firmicutes	Bacillus cereus	1396
AEW47213.1	JN797797.1	ATGGCAAATAAGGAAGATTACATAATTAGTGTCGATGCGGAGATAAGTAAAGCGGTTCAGAACTTGGGTAAGATTCGTAAGTTAATGGACGAAATTGAAGGTCTCCGTAATAAAGGTGTAGACAACTACTATACTACAAGTCAGAAGGACATGGACAAGAATATGCGTTCCATGAAAGAACTGGCGCAACTGTATAGAGACCTACCTAAATCGATCGAGAAGTTACAGAGCATGTCAAGCAAGCTTCCTGAAGTCGGTAAGAACTTAGAAGACGATGGTAAAGAAGCTAAAGCGAAACTTAAGCAAAAGCAACGAGATTTAGAAGACTTCGTTCAGAGTGTAATACAGCAACAACAAATGCTGAAGAGTTCTTACAATGATACAAAGTTAGCTTTCCGT…	135570	139469	-1	G9J206	MANKEDYIISVDAEISKAVQNLGKIRKLMDEIEGLRNKGVDNYYTTSQKDMDKNMRSMKELAQLYRDLPKSIEKLQSMSSKLPEVGKNLEDDGKEAKAKLKQKQRDLEDFVQSVIQQQQMLKSSYNDTKLAFREMASFQQNYSKNFKHVFNSNDVFNLPTDDFEKAKNIVQSMANEADGVSSKLDDVVGKMREINKLDRRTESLARRASASKYMSFQQASNFRKDQQIVNIELKQEKADNLNRLTEMGMERSRISKQIKDIERNPQATQREIDKKIALQQTIEAMDKEWHARMELNKAIERTTANMEQRSASVQDVTVKPGGTMSRMLYERAPAIGLAVTGAVAGTVGSLYHQGASINKGMRDDEISIGQRIGMDGSQWREQIRNGALNAGLADKLGMS…	Firmicutes	Bacillus cereus	1396
AEW47212.1	JN797797.1	ATGACTACCATTGTTAAAAGGTATCCTACATTCGAAATCGAACTCATAACACAAAATACACCGTACTTACTAAAGTACGATACCCAAAAACAAATATCCCAAAAGTCATTCGAAGAAGCATTACTTTCTTTTAGTGTGAAGAACTCAATGTCAGATGATAGTCCTGCATTCTCATTTGTTATTTCCGCTAAGGAAAAATGGGACAAGATTATTAATGCTAATGACCTGGTACGTATTAGAGTGTTCCCTGATGTTACAAAAGGTGCCCCTGATAATCCGTACATTATGGTAGGTCTAGTTTCTGACATTAAGAAAGAAGGAGAGTATGCGAACGGGTCTCTATTATATCGTGTAACAGGGCAAGCAATGACCAAAGCATTAATTAACTTCGATGTCGGG…	133255	135528	-1	G9J205	MTTIVKRYPTFEIELITQNTPYLLKYDTQKQISQKSFEEALLSFSVKNSMSDDSPAFSFVISAKEKWDKIINANDLVRIRVFPDVTKGAPDNPYIMVGLVSDIKKEGEYANGSLLYRVTGQAMTKALINFDVGVIQEVSTIIASTGWLPDDPQKGLKFSQNTAAGIGNELMERFVYKYAQYDFNGKGLKDYFVHSFSSWKEDEALADVTPFINYQGSLRQFLEDVVAKPFNELFFEFQKDGKCAALMRPTPFDPDKWFALPTYRFTSDVVIQESFGKNDNEMFSIFVVGAPNLLDYNSVDLGVFPKYHPELIKKYGYKRLDAQNRYLLSNSGTIGQSGTNAATPGTPPAGNGTGGMPTPTPATQPAPTVKEEPAKPQAPQQPGYEEVLTFITENNLQDP…	Firmicutes	Bacillus cereus	1396
AEV52247.1	JN116828.1	ATGCGCGAACTCGATTGGACAGCCGGGGGCGTCAACAGCTCCGGCCGGTACGGCTCCGCCGTCCGGCTCTTCGTCCTGCACACCCAGGAAGGCAACGGCACGGCGGAGAGCCTGGCCCGCTACCTCCAGAATCCGAACAGCGGCGTCAGCTACCACTACACCGGCGACGACGCTTCCGACACCATCGTGGACGTGGTGGACACCGATCGCGCCAGCTGGTCGGTCCTGGACGCCAATCCGTACACCATCAATGCCTGTTTCGCGGGCAGCCGGGCCAGCCAGTCCCGCGCGGAATGGGTGAACAAGTTCAGCAAGACCATGGACGAATTCGCCCGGCTGTTCGTCCAGGACGCCGCCAAGTACAACCCGCTGGCCCCCGTCGTCATCGACTACGCCGAC…	25206	26285	1	G9FI08	MRELDWTAGGVNSSGRYGSAVRLFVLHTQEGNGTAESLARYLQNPNSGVSYHYTGDDASDTIVDVVDTDRASWSVLDANPYTINACFAGSRASQSRAEWVNKFSKTMDEFARLFVQDAAKYNPLAPVVIDYADVSRGRSGATDHRGITVGLGIGDHTDVGPNFPWDIFMGHVARHASGQNIPVVVNMIDQMAKAAPWLGTRKTKGENVTPDGRGRWAEFESGYIYWTPTTGARPIPLNIFQTWADLGYERGPLGYPVAFHTVLPVEGEEKVGDVQAFEGGVIYRKYGQPGFYVRGAIGETWKRAGFERSRWGWPKSNEVPLQGGAYQEFEGGRIFWSADGTMGLVPMDGPDEIVPGPAH	Actinobacteria	Nocardia brasiliensis	37326
AEV52146.1	JN116826.1	ATGCCACGCAACGCATACACCCTCACGTCAGGGTTTGGACCCCGCTGGGGTGCACACCACTCCGGTCTGGACCTCGGTGCACCGGACGGTACGCCGTTCTACGCCTGCCAGGCGGGCACGGTCCAGTACATCGGTGCCGCAAGCGGATACGGCCAGTGGCTGGTCATCGACTCCAGCGACGCCGAGGGCGGCGGCTGTGTCGAGTACGGACACATGTGGAATGCCTTCGCAACCGGCCTCAAGGTCGGTGACCGGGTAAGTGCCGGCCAACTGATCGGCTACGTCGGCAGCAACGGCCAGTCCACCGGACCCCACCTGCACATCACCGTCTGGGAGCGCGGATACGGCGGACGCCGGATCGACCCCGAGGTCTGGCTCGAACGAGCCGGGTTCCTCGGT…	46754	48067	1	G9FHQ8	MPRNAYTLTSGFGPRWGAHHSGLDLGAPDGTPFYACQAGTVQYIGAASGYGQWLVIDSSDAEGGGCVEYGHMWNAFATGLKVGDRVSAGQLIGYVGSNGQSTGPHLHITVWERGYGGRRIDPEVWLERAGFLGETATPPPAQEAPTVLYGIDVSNHQGEFNFAAAKSEGFVFATHKVTEGTGYRDPYWARARREMEAHFPGRWGGYVFCRTNTDPAAEARYFYDAVGGDTTVPVQIDYEDTTNGGSGADLFARVRAFQDLGFRLLPIYVPRWFWEGRMGRPDLSGLPVPIWNSHYARGVDFASTLYDGHTAKNAAWADMGGKPVGILQFSETARVAGQLIDVNAFRGTESELDALFGSEELSMSAVQEIKDYIDIRVTGPIGSDVKDLREQSCGQGARD…	Actinobacteria	Rhodococcus globerulus	33008
AEV52079.1	JN116825.1	ATGCAAGAGATAGACCAGACCAATATCAGCAAGAACAGCAGCGGGCGATACGGCGGCCGGATCCGGCTGTTCGTCATCCACACCCAGGAGGGCAACGGCACCGCGCGCTCGCTGGCGGGGTACCTGCAGAACCCCTCGTCCGGTGTCAGCTACCACTACTCGATCGACAACACCGAGTGCATCGCGGTGGTCGACACGGACCGTTCCGCGTGGGCAGTGCTCGATGCGAACGGCTACACGATCAACCTGTGCTACGCCGGTAGCCGGGCCTCTATGTCACGTGACGAATGGATCGCCAAGTACAGCAACGCGATCGACTTCACCGGCTGGCTGATCGCACGCGATGCGAAGCAGTACGGCTTCACGCCCTACGTCATCGGGCACCCGGAGATCCGCGCG…	49534	50622	1	G9FHJ0	MQEIDQTNISKNSSGRYGGRIRLFVIHTQEGNGTARSLAGYLQNPSSGVSYHYSIDNTECIAVVDTDRSAWAVLDANGYTINLCYAGSRASMSRDEWIAKYSNAIDFTGWLIARDAKQYGFTPYVIGHPEIRAGKQGTTDHYGITKGLGIGDHTDVGGGYPWDLLRKAIDKYMGNTAPLPPAPLPIVNPIDECRKANDWLGDALDGQKPCPDKKGQFRYFKNGAVYWTPETGARAIPSELLKKFADLKWETGPLGYPTNDRTILNGPNGRPWGVVQGFNGGNLYRKYGTDEAFWTHGEIGNRWARSGFENGPLGWPLSDELPFDGGVVQYFENGQIHWPGKLKTIALLTKDGADTPLADQGK	Actinobacteria	Rhodococcus hoagii	43767
AEV52059.1	JN116825.1	ATGGGCCACAAGGGAAAGCATCGCAAGCAAACCAACTCCAACGCAAAGCGTTTCGTAGCGACAGCAACCGGCGTCGGGGCACTCGGCCTCGTCTCCGCTGTCGCAGGCACTCCGGCCGCGTCGGCGCACGACTGGTCCGGAGTCGCCCACTGCGAGTCGTCCGGAAACTGGAGCATCAACACCGGCAACGGGTTCTACGGCGGCCTGCAGTTCACGCAGTCCACCTGGGACGCGTTCAAGCCTGAAGGCGCAGCCTGGCGCGCTGATCTGGCCACGATGGCGGATCAGATCGCGGCAGCGGAAGCAACCCTGAAGGTGCAGGGCATCGGCGCGTGGCCGGTGTGTGGGGCGTACCTCGGCTGGGGTGGAGTCACTCCCGGCGTCGGGACCGCGCCCTCC…	26131	27207	1	G9FHH0	MGHKGKHRKQTNSNAKRFVATATGVGALGLVSAVAGTPAASAHDWSGVAHCESSGNWSINTGNGFYGGLQFTQSTWDAFKPEGAAWRADLATMADQIAAAEATLKVQGIGAWPVCGAYLGWGGVTPGVGTAPSAPSYVEPAPAPAPAASWVQPVTGTKSQGFHGGHNGVDIAAPIGTPIYAAASGSIDLAGFNNDPGGYGNYIQQTADNGAKIQYGHISEIYVSAGDYVTAGTLIAAVGNAGSSTGAHLHLRINAEDPEAYLINQGVALDWSGPSGLPVTPAPAPVSAPGEEVAVEDVPVYLAPAPEGVETVTVVPGDTLSHIAEVFGIDSWETLWDLNKDVVENPHLIYPGQVLRLA	Actinobacteria	Rhodococcus hoagii	43767
AEV51988.1	JN116824.1	ATGACCCAGAAGCAACTGCCCTATGACCGCGGCATCGTCCGACAGGAGACGGGCTACTGGTGCGGACCCGCGTCCGCGCAGGTGGTCCTGAACTCGCGGGGCATCAACGTCGCAGAGGCGACCCTCGCTAGCGATATCGGTACGACCTGGAACGGCACCGACTTCATCGGGCTGATCGAGCGCGTGCTGGACCGCCGCGTACCCGAGGCGAACTACACGTCGGTGTCGATGCCGAATGATCCGCCGACCGGCGCGCAGAAGGACCGCCTATGGCGCGACATCCTTCGCTCCGTGAACGCCGGCTGGGGCGTCATCGTGAACATCGTTGCGCCGCCGAGTAACTACCCCCGCGGCGTGCACGGGTCCACATCACCCGCATACGGCGGCGGCACCGTCTAC…	34473	35225	1	G9FH99	MTQKQLPYDRGIVRQETGYWCGPASAQVVLNSRGINVAEATLASDIGTTWNGTDFIGLIERVLDRRVPEANYTSVSMPNDPPTGAQKDRLWRDILRSVNAGWGVIVNIVAPPSNYPRGVHGSTSPAYGGGTVYHYMTVMGYDDVARAVWIADSGFSPYGYWMSFEQLTTLIPPKGYCYANVDGPAPAPGGTMEDDKLTAVHQKVTGRYKSRVPGSTYEDDMLGYIHQIDRAVFEQGQQLKRIEDLLKGGK	Actinobacteria	Rhodococcus hoagii	43767
AEV51876.1	JN116823.1	ATGACCTACTTCGACGTCGACTGGTCACCGCGCTTCGATTTCGGCGGACCGCGTTCGGTGACGGGCCTCAAGGGCGTGTGCGTGCACACCTCCGAAGGCAACCCGACCATCACCGCCGAGAACCTGGCGAACTACCAGCTCACCTCGCAGACCGGCTCGTACCACGTGATCGTGGACCTGACCGGGAAGCGGTTGCGGGAGAACACCGACGACTGGATCACCTGGTCGTCGGGCAACCAGGGAAACAACATCCTGCTGCACATCTGCTTCACGGCTCGCGCCGACTGGACTCGGCAGCAGTGGCTGGACCAGCGGAAGATGCTGCGCGCCGGCGCCACCGTCGTCGCCCACTGGTGCGAGACCTACCGCTTCCCGGTCCGCAAGGTAGACACCCGCAGC…	21035	21745	1	G9FH47	MTYFDVDWSPRFDFGGPRSVTGLKGVCVHTSEGNPTITAENLANYQLTSQTGSYHVIVDLTGKRLRENTDDWITWSSGNQGNNILLHICFTARADWTRQQWLDQRKMLRAGATVVAHWCETYRFPVRKVDTRSLPGILGHDDTRAWGGTDHTDPGKNFPYDVFAQMVNDVLNPPKNPGGPVALTHDQDTNAQLTGSPVVGEYPGFDFLGGRTVTDALGAIGAALKIPGFRDPKAGK	Actinobacteria	Rhodococcus hoagii	43767
AEV51839.1	JN116822.1	ATGAGCTTCCGGACCGCCTACGGCCATTCCCACTCGGAGAACGGGTGGCGGATGTGCAACCACGACGAAACCGTGACCGTGAAAGTGGTCCCGGGGTCCGTCGGCGCCCCGATCCGCCGGGGCGCCCCCGCGACGATCCTCAACGCCTGGTTGATCGAATACGACCGGCACGTCGAACCGATCACATCCCAGGTGTGGGGCTGGTCGAGGGACAACGACGTCGCGAACAGTAACCACCTCGCCGGGACCGCCGTCGACATCAACGCCCCGAAATACCCGTGGGGCCGCCGGGTCATGCCACGCGAACGGATCCTGCGGGTCCGCGCCGCCCTCAACCGTTTCGAGGGATCCGTGTTCTGGGGCGCCGACTGGTCCCGGGCCGATGAGATGCATTACCAA…	3586	4320	1	G9FGV0	MSFRTAYGHSHSENGWRMCNHDETVTVKVVPGSVGAPIRRGAPATILNAWLIEYDRHVEPITSQVWGWSRDNDVANSNHLAGTAVDINAPKYPWGRRVMPRERILRVRAALNRFEGSVFWGADWSRADEMHYQLAWREGDPRVDAFARKLEGGHLGIYGAGPAPAPAPAPPSDAGLLRRGSSGPRVADLQRHLNAVFPAYSRLAVDGLFGPGTESVVREAQHRGGIPVDGIVGPDTKRVILWNG	Actinobacteria	Rhodococcus rhodochrous	1829
AER14077.1	JN859129.1	GTGACCACGAAAGATCAAGTCGCCCAAATCACCATCGCCGAAGCCAAGGCGCGCGGCTACACCCGCAGCGAATGCCTGGCGATCATGTCCACCTTCTACCAAGAGTCCGGCTGGAACGACACCATCTGGGACCCCACCCACACCACCTACGGCATTGCCCAACAGGACGGCTCCTACCCACACCGATTCGACGGTGCCGCAGCCCAAATCAAAGGCTTCTTCGACAAGCTCGACGTGTGGCGCGCCAAACCCGGTGCCAGCACCGATATATGGCTGAACATCTGCTGGATGCAGCAGGCCCCCAACTGGCCCAGCGCTGACTACTGGTACGCCAACGGCCGCCGCGCCTACCTCACCGAAATCAAGTCACGCATCGCCACCGTGACCCCATACCTCGAC…	26315	27508	1	G8J7N2	MTTKDQVAQITIAEAKARGYTRSECLAIMSTFYQESGWNDTIWDPTHTTYGIAQQDGSYPHRFDGAAAQIKGFFDKLDVWRAKPGASTDIWLNICWMQQAPNWPSADYWYANGRRAYLTEIKSRIATVTPYLDKYWPADGGTAVPDEPRPDFNEFPIWSNNNSARSGKPTMFLIHTQEGGGGDAAAENLAKWFQNGNGVSYHYTISQASDGGVTVVDCVDTDRAAWSVGNANSISINLCFAGSRASWTLDQWMKQSNAIDVAAYLAVQDAKKYGFEPLVVPPPYVNGRPGISDHRWVTDVFKWGTHTDVGAWFPWDYFTERVNHWAAGGKTEPEPPKVKHFPDDWTDRELAVETLRQQRGYTLNGWPQLGGRTVVDVLGAIGAKLGVEGCYDVKDKS	Actinobacteria	Mycolicibacterium smegmatis	1772
AER14077.1	JN859129.1	GTGACCACGAAAGATCAAGTCGCCCAAATCACCATCGCCGAAGCCAAGGCGCGCGGCTACACCCGCAGCGAATGCCTGGCGATCATGTCCACCTTCTACCAAGAGTCCGGCTGGAACGACACCATCTGGGACCCCACCCACACCACCTACGGCATTGCCCAACAGGACGGCTCCTACCCACACCGATTCGACGGTGCCGCAGCCCAAATCAAAGGCTTCTTCGACAAGCTCGACGTGTGGCGCGCCAAACCCGGTGCCAGCACCGATATATGGCTGAACATCTGCTGGATGCAGCAGGCCCCCAACTGGCCCAGCGCTGACTACTGGTACGCCAACGGCCGCCGCGCCTACCTCACCGAAATCAAGTCACGCATCGCCACCGTGACCCCATACCTCGAC…	26315	27508	1	G8J7N2	MTTKDQVAQITIAEAKARGYTRSECLAIMSTFYQESGWNDTIWDPTHTTYGIAQQDGSYPHRFDGAAAQIKGFFDKLDVWRAKPGASTDIWLNICWMQQAPNWPSADYWYANGRRAYLTEIKSRIATVTPYLDKYWPADGGTAVPDEPRPDFNEFPIWSNNNSARSGKPTMFLIHTQEGGGGDAAAENLAKWFQNGNGVSYHYTISQASDGGVTVVDCVDTDRAAWSVGNANSISINLCFAGSRASWTLDQWMKQSNAIDVAAYLAVQDAKKYGFEPLVVPPPYVNGRPGISDHRWVTDVFKWGTHTDVGAWFPWDYFTERVNHWAAGGKTEPEPPKVKHFPDDWTDRELAVETLRQQRGYTLNGWPQLGGRTVVDVLGAIGAKLGVEGCYDVKDKS	Actinobacteria	Mycolicibacterium smegmatis MC2 155	246196
AER26391.1	JN831654.1	ATGAGCTTTCGCAACGTGTACGGATACGACTGGTCGGAGAACGGCTGGCGCATGTGCAACCGCGACGAGTGCGACATCGTCCGCATTCCCGAGCTGTACCTGACCGAGACCGCCCCGATTCGCAAGGGTGCACCGCTTACCATCCTCGGCGCGTGGATGTACTGGTATGACCGCAACGTCGAGGAGATCCTGACCTCGATCTGGGGCTGGTCGGCCACTAACGACGTTGCCAACTCGAATCACCTGAGCGGCACAGCAATTGACCTGTGCGCTCCGAAGTACCCCTGGGGCTCGAAGGTCATGCCCGCAGCCAAGGTGAACAAGGTCATCGAAGGTCTCAAGCTCTTTTCGCTCGACGGTACGGCAGATAACAGCCTGGTCTTCTGGGGACGCACCTGG…	4176	4853	1	G8IR90	MSFRNVYGYDWSENGWRMCNRDECDIVRIPELYLTETAPIRKGAPLTILGAWMYWYDRNVEEILTSIWGWSATNDVANSNHLSGTAIDLCAPKYPWGSKVMPAAKVNKVIEGLKLFSLDGTADNSLVFWGRTWNKPDEMHYQMNFREGDPRNEQFAQKLRDGYLGIYKAAPVVTPPVLDPIARHQKFLKEASERELLVYIAEQLGPGHPEWPSKGKTLRDKVFGL	Actinobacteria	Mycolicibacterium smegmatis	1772
AER26391.1	JN831654.1	ATGAGCTTTCGCAACGTGTACGGATACGACTGGTCGGAGAACGGCTGGCGCATGTGCAACCGCGACGAGTGCGACATCGTCCGCATTCCCGAGCTGTACCTGACCGAGACCGCCCCGATTCGCAAGGGTGCACCGCTTACCATCCTCGGCGCGTGGATGTACTGGTATGACCGCAACGTCGAGGAGATCCTGACCTCGATCTGGGGCTGGTCGGCCACTAACGACGTTGCCAACTCGAATCACCTGAGCGGCACAGCAATTGACCTGTGCGCTCCGAAGTACCCCTGGGGCTCGAAGGTCATGCCCGCAGCCAAGGTGAACAAGGTCATCGAAGGTCTCAAGCTCTTTTCGCTCGACGGTACGGCAGATAACAGCCTGGTCTTCTGGGGACGCACCTGG…	4176	4853	1	G8IR90	MSFRNVYGYDWSENGWRMCNRDECDIVRIPELYLTETAPIRKGAPLTILGAWMYWYDRNVEEILTSIWGWSATNDVANSNHLSGTAIDLCAPKYPWGSKVMPAAKVNKVIEGLKLFSLDGTADNSLVFWGRTWNKPDEMHYQMNFREGDPRNEQFAQKLRDGYLGIYKAAPVVTPPVLDPIARHQKFLKEASERELLVYIAEQLGPGHPEWPSKGKTLRDKVFGL	Actinobacteria	Mycolicibacterium smegmatis MC2 155	246196
AER26088.1	JN699628.3	ATGCCTCTACTCACCCCTGAGCAGATCGCGGCCACCATCATCAAGGTCGGCAACGAGATGGGGGTCTCGCCGAAGGGCCAGAAGATGGCCATCGCCTGCGTCAAGGTCGAGTCGAACTTCCTCATGTGGGCGAACGCGAAGAGCAAGCTGTCCCAGCAGTTCCCGTACGACCGGATCGGCAACGACAGCCTGTCCGAGGGTTACTACCAGCAGCAGCCGCCGTGGTGGGGCGGGGCCGACTACGAGGGCACCCGCAAGCGGATGGACCTGGTCGAGTCGACCCGCATGTTCTTCGAGTCGCTGAAGAAGCAGCGGATCGGCACCCAGGACTACAACACTGACGCCACTACCCCTGGCCTGTGGGTGTACATGGTGCAGCGCTGCGCCCCTGAGTACAAG…	29799	31166	1	G8IE79	MPLLTPEQIAATIIKVGNEMGVSPKGQKMAIACVKVESNFLMWANAKSKLSQQFPYDRIGNDSLSEGYYQQQPPWWGGADYEGTRKRMDLVESTRMFFESLKKQRIGTQDYNTDATTPGLWVYMVQRCAPEYKHRYDQEWNAAVALYNKVNAGGSPDAPAPFFPEHNIIDGKGASNRNGQRPRLFVLHTEEGNMVGADLDRWMDEMGDRSYHYAISNDEAWDLVDTDYASWSVLDANRQTINLVFTPSYAAWTRNDWLAKMGNGIKIAAYLAAQDCRKYGIPPVVRVGNSATGYPSLKTNDGITDHYGITVGLKIGNHTDVGGGFPWDVFNTYLQAFYAGSYEEDDMFTDSDRALLQRVHFELTNRWESRSIYREPGEGPVDTLVGMLLNDDGMEHAEL…	Actinobacteria	Mycolicibacterium smegmatis MC2 155	246196
AER26041.1	JN699627.1	GTGCCCGCATACACACAGGACGGCATCGCCATCGGCATCATCGCCGAGGGGCGACGTTCGCGGTCTGGAGAAGGCCAGCTTGATCACCCGGTGATGAGCGCGAAGGGCATTGTCATCGCGCTCGCCGTCGCCCTGGTCGAGACCAACCTCAAGATGTACGCCAATCGGTCGGACCCGGAGAGCCTCAACTTCCCGCACGACGCGGTCGGCAGCGACGCCAACAGCGTCGGCGTCTTCCAGCAGCGCGCTCCCTGGTGGGGCACGGTCGCCGATCGCATGGACGTCGCGCGCAGCGCGGCGATGTTCTACAACAGCCTGTATCGCCAGCGCGTCGGCGGCGCCGACTACAACACCGATCGGGTCTCTCCCGGCACCTGGGGCCAGATGGTCCAGCAGTCC…	143768	145198	1	G8IE58	MPAYTQDGIAIGIIAEGRRSRSGEGQLDHPVMSAKGIVIALAVALVETNLKMYANRSDPESLNFPHDAVGSDANSVGVFQQRAPWWGTVADRMDVARSAAMFYNSLYRQRVGGADYNTDRVSPGTWGQMVQQSAFPDRYDKRMAEARQIYDRLKDRVVGGAPTPPPITAPDPNWRGDPVWLKEVLEAAGLVCHVYDGAYNRGHGDFGEIWGVVAHHTGSFGETPKGIAQHPSLGLASQLYLGRNGEYTLCGVGIAWHAGQGSYPGLPTNDANRLTIGIEAANDGGGSPPGKRDAWSDVQYNAYVRGVAAILRKLGRDSSRVIGHKEWAGTAQGKWDPGGIDMNTFRADVARVMGELGTSTDPVLELLAMPTNQEKLDFIYNEESKKFASRSIYRTPGEG…	Actinobacteria	Mycolicibacterium smegmatis MC2 155	246196
AER25808.1	JN699626.1	GTGCCCGCATACACACAGGACGGCATCGCCATCGGCATCATCGCCGAGGGGCGACGTTCGCGGTCTGGAGAAGGCCAGCTTGATCACCCGGTGATGAGCGCGAAGGGCATTGTCATCGCGCTCGCCGTCGCCCTGGTCGAGACCAACCTCAAGATGTACGCCAATCGGTCGGACCCGGAGAGCCTCAACTTCCCGCACGACGCGGTCGGCAGCGACGCCAACAGCGTCGGCGTCTTCCAGCAGCGCGCTCCCTGGTGGGGCACGGTCGCCGATCGCATGGACGTCGCGCGCAGCGCGGCGATGTTCTACAACAGCCTGTATCGCCAGCGCGTCGGCGGCGCCGACTACAACACCGATCGGGTCTCTCCCGGCACCTGGGGCCAGATGGTCCAGCAGTCC…	142828	144258	1	G8IDH4	MPAYTQDGIAIGIIAEGRRSRSGEGQLDHPVMSAKGIVIALAVALVETNLKMYANRSDPESLNFPHDAVGSDANSVGVFQQRAPWWGTVADRMDVARSAAMFYNSLYRQRVGGADYNTDRVSPGTWGQMVQQSAFPDRYDKRMAEARQIYDRLKDRVIGGAPTPPPITAPDPNWRGDPVWLKEVLEAAGLVCHVYDGAYNRGHGDFGEIWGVVAHHTGSFGETPKGIAQHPSLGLASQLYLGRNGEYTLCGVGIAWHAGQGSYPGLPTNDANRLTIGIEAANDGGGSPPGKRDAWSNVQYNAYVRGVAAILRKLGRDSSRVIGHKEWAGTAQGKWDPGGIDMNTFRADVARVMGELGTSTDPVLELLAMPTNQEKLDFIYNEESKKFASRSIYRTPGEG…	Actinobacteria	Mycolicibacterium smegmatis MC2 155	246196
AER25581.1	JN699625.1	GTGCCCGCATACACACAGGACGGCATCGCCATCGGCATCATCGCCGAGGGGCGACGTTCGCGGTCTGGAGAAGGCCAGCTTGATCACCCGGTGATCAGCGAGAAGGGCATTGTCATCGCGCTCGCCGTCGCCCTGGTCGAGACCAACCTCAAGATGTACGCCAATCGGTCGGACCCGGAGAGCCTCAATTTCCCGCACGACGCGGTCGGCAGCGACGCCAACAGCGTCGGCGTCTTCCAGCAGCGCGCTCCCTGGTGGGGCACGGTCGCCGATCGCATGGACGTCGCGCGCAGCGCGGCGATGTTCTACAACAGCCTGTATCGCCAGCGCGTCGGCGGCGCCGACTACAACACCGATCGGGTCTCTCCCGGTACCTGGGGCCAGATGGTCCAGCAGTCC…	141943	143373	1	G8ICU5	MPAYTQDGIAIGIIAEGRRSRSGEGQLDHPVISEKGIVIALAVALVETNLKMYANRSDPESLNFPHDAVGSDANSVGVFQQRAPWWGTVADRMDVARSAAMFYNSLYRQRVGGADYNTDRVSPGTWGQMVQQSAFPDRYDKRMAEARQIYDRLKDRVVGGAPTPPPITAPDPNWRGDPVWLKEVLEAAGLVCHVYDGAYNRGHGDFGEIWGVVAHHTGSFGETPKGIAQHPSLGLASQLYLGRNGEYTLCGVGIAWHAGQGSYPGLPTNDANRLTIGIEAANDGGGSPPGKRDAWSDVQYNAYVRGVAAILRKLGRDSSRVIGHKEWAGTAQGKWDPGGIDMNTFRADVARVMGELGTSTDPVLELLAMPTNQEKLDFIYNEESKKFASRSIYRTPGEG…	Actinobacteria	Mycolicibacterium smegmatis MC2 155	246196
AER50244.1	JN699019.1	ATGGCCCTCGGAGCGCCGATGGAGAACGGCTGGCCTGAGTGCGACCTGTCGGACTGTGACTACGCCACGGTCCCCGGCACTCCGCTTAGGCTCCCGTTCCGCAAAGGACACCCCTTCATCATCCTGCAGGCATTCCTGCGGGATCTGAACGAGTTCGTTGAGCCCCTGATGAACGCCCGTGGGGTGACCGACGAGGGCTCGTGGACTGACAACAACAGCGTATACACGTCAAACCACAAGGGCGCGACCGCGTTTGACTACAACTGGTCGGACCATCCGATGGGCAACGCCCTGGCCGGCTGGCACGGCAGCGTCCTGATCTCCGGTGAGCAGGAGCCCGCTGTGCGGGAGCTGCTGCGGTACTACACCTACCGGGGCATCCAGCTCGTCTGGTGGGGC…	5854	7068	1	G8IC00	MALGAPMENGWPECDLSDCDYATVPGTPLRLPFRKGHPFIILQAFLRDLNEFVEPLMNARGVTDEGSWTDNNSVYTSNHKGATAFDYNWSDHPMGNALAGWHGSVLISGEQEPAVRELLRYYTYRGIQLVWWGNDWYSPKDSMHFQMGYDTVNNPAIVQEFIGKFIRPDGYSTYRRGSSAVVPTELTVPLIPAANGRWTSPSPAWAHLITRESGGNPTIIQQIHDVNSGGNEAEGLFQITPRTWKAHNGTDFATSARFATPQQQAIVAARIITRNPSGSDWGAGLPGREDAAQLRAGLVPTQTTNDPLEELMAMEVESFSIYATPGEPKIPVHVMIQSLDAHGPHEPYIEEQARHGDRDAIFRVARTAAGKGKYGDAPGPVKQASRVLKELEEAGVLAE…	Actinobacteria	Mycolicibacterium smegmatis	1772
AER50244.1	JN699019.1	ATGGCCCTCGGAGCGCCGATGGAGAACGGCTGGCCTGAGTGCGACCTGTCGGACTGTGACTACGCCACGGTCCCCGGCACTCCGCTTAGGCTCCCGTTCCGCAAAGGACACCCCTTCATCATCCTGCAGGCATTCCTGCGGGATCTGAACGAGTTCGTTGAGCCCCTGATGAACGCCCGTGGGGTGACCGACGAGGGCTCGTGGACTGACAACAACAGCGTATACACGTCAAACCACAAGGGCGCGACCGCGTTTGACTACAACTGGTCGGACCATCCGATGGGCAACGCCCTGGCCGGCTGGCACGGCAGCGTCCTGATCTCCGGTGAGCAGGAGCCCGCTGTGCGGGAGCTGCTGCGGTACTACACCTACCGGGGCATCCAGCTCGTCTGGTGGGGC…	5854	7068	1	G8IC00	MALGAPMENGWPECDLSDCDYATVPGTPLRLPFRKGHPFIILQAFLRDLNEFVEPLMNARGVTDEGSWTDNNSVYTSNHKGATAFDYNWSDHPMGNALAGWHGSVLISGEQEPAVRELLRYYTYRGIQLVWWGNDWYSPKDSMHFQMGYDTVNNPAIVQEFIGKFIRPDGYSTYRRGSSAVVPTELTVPLIPAANGRWTSPSPAWAHLITRESGGNPTIIQQIHDVNSGGNEAEGLFQITPRTWKAHNGTDFATSARFATPQQQAIVAARIITRNPSGSDWGAGLPGREDAAQLRAGLVPTQTTNDPLEELMAMEVESFSIYATPGEPKIPVHVMIQSLDAHGPHEPYIEEQARHGDRDAIFRVARTAAGKGKYGDAPGPVKQASRVLKELEEAGVLAE…	Actinobacteria	Mycolicibacterium smegmatis MC2 155	246196
AER50177.1	JN699018.1	ATGGTGACCTCTCCGGCGGGTCCATCCCGCCTCCGTGGGATTAACAATACCATTGTTGTCGGTATTGTCAAACCCGGCCGCACCGGCACCGGCTACAGTGACGACATGCCCGCAGTCCTCGGACAATTGACGCTCGACTCCAGTTACGACGACGTGGCGAACGCGATCGTGCAGGAGTCATTCCGGCGCGGGCACCAGCGCGTCGAGGCGGTGGCCGAACTCGCGACCGGGATCCAGGAGTCGTCACTGCGTCCGCGCGCCGTGTCGGCGAACGGTAAGTGGAAGGGCGTCTACCAGCAGGACACCAGCTATCCTGGCCGCGACAACGCGAACGAGCAGATCCGCGAGTTCATGAACCGGCTCGACGTGAAGCGAAGATCACCCAACCACGGTGACATC…	40176	41504	1	G8IBT3	MVTSPAGPSRLRGINNTIVVGIVKPGRTGTGYSDDMPAVLGQLTLDSSYDDVANAIVQESFRRGHQRVEAVAELATGIQESSLRPRAVSANGKWKGVYQQDTSYPGRDNANEQIREFMNRLDVKRRSPNHGDIWGNIFWLQQRPGEPSAAAAYANGRKAYMTEIKSRTAEAERLVAKYWPADNTSTPTPGGTAPVVARPDFNEINEIDGTHASPRSRPPINFFLHTQEGNGNAQTLAAYLRSTSGAGAVSYHYTVHEDPNDHGVTVVDVVDTDYYSWSVLDANVFSINLCFAGSYAAWTREQWLSKASRAIDVAAYLAVEDCKKYPTIAADVILPPYTNRPGISDHRYVTKCLGIGTHTDVGGPMQAPWTGFPWDVFQASVNKYAGVPVGAPEPAQPTF…	Actinobacteria	Mycolicibacterium smegmatis MC2 155	246196
AER50076.1	JN699017.1	ATGCGCGCGGGCACCTACACACTGTCGTCCGGTTTCGGCCCGAGGTGGGGCAGCCAGCACCGTGGCCTCGATTTCGCCGCCAAGGACGGCACACCGATCTACGCTGCGCAGGGCGGCACCGTGGCCTACATCGGCAGAGCCGACGGTTTCGGGCAATGGATCGTGATCGACCACCCCGCCGCCGACGGTGGCGGCACGACCGTCTACGGACACATGTGGGACGCGTTCGCCACCGGACTACGTCAAGGGCAGCGCGTCGAGGCCGGGCAGCTCATCGCCTACGTCGGCACGAACGGTCAATCGACCGGCCCACATCTGCACTTCGAGGTGCACCCCACCGTGTGGCGGCAGGGGTCGCAGATCGATCCCAAGCCGTGGCTGGCCAACGCGCGCAACCCC…	40549	41838	1	G8IBL2	MSDLSTRSSGTSTVTRMPRYMPMRAGTYTLSSGFGPRWGSQHRGLDFAAKDGTPIYAAQGGTVAYIGRADGFGQWIVIDHPAADGGGTTVYGHMWDAFATGLRQGQRVEAGQLIAYVGTNGQSTGPHLHFEVHPTVWRQGSQIDPKPWLANARNPGDPAPAPAPPKGGTLATLTDPFTGELWSPNRYHPRGLGDPRWIVVHTQEGGRTARDLAAYLAQKSSQVSYHVVVDDREVLKVVAEGDAPWAAAGANKYAFHICMAGSYASWSRNKWLDVDTSDGKNEDLQLTKTAHVIAWWCDKYGIPPVWIGGRNIPPWGLDGVCGHVDLGAWGGGHTDPGPNFPRDELMRRVSQFLAGTELPPLPTPPPVTVPGTKPDQYGDWMLYRGNPRNDADRVRRVQR…	Actinobacteria	Mycolicibacterium smegmatis MC2 155	246196
AER49942.1	JN699016.1	ATGCCGAGGGTCGTCTACGGCCTGAGCCACTCCGAGAACGGGTGGCCGATGGTCAACGCAGATGAGTGCGAGTGGACGAAGATCCCCGGAACGAGCGTCACGCTGCAGATCGCCAAGGGCCAGCCCCTCGCGATCCTGCGCGCGTTCGCCGCCGACTTCCACGCGTACGTCGAGCCGCTGCGCGACGCGGACTCCGCGTGCTGGACGCCGACCAACTCGGTCCCGTCGTCCAACCACCTGAGCGGCACCGCGATGGACCTGAACTGGAACTCGCACCCGTTCAAGGTCAGCTACGCGGGCTTCGACGAAACCAAGATTGCCACGATGCGAGAGCTCCTCGCGTTCTACGAGGGCACCGTGTTCTGGGGTCAAGACTGGAACAGTCCAAAAGACCCAATG…	4656	6068	1	G8IB48	MPRVVYGLSHSENGWPMVNADECEWTKIPGTSVTLQIAKGQPLAILRAFAADFHAYVEPLRDADSACWTPTNSVPSSNHLSGTAMDLNWNSHPFKVSYAGFDETKIATMRELLAFYEGTVFWGQDWNSPKDPMHAQCGYNTYGNPKTADFIARKIRADGYSTFRRGSAPASAAPILAAATGLSEARAAEILPAVRSGLRESECTNVNRIAMWLAQIGHESGSFQYTEEIAKNGRYAPYIGRTWIQITWDYNYRSFSQWAYAFGMVPTPDYFVVNYRELADLKWAGIGPAWYWTVARPDINELSDRRDLNTVTRRINGGTNGLADRQARYNRALAQGDALLQLLHEEDDFLSALTDAEQRELLDLARQQAKYKRKSRSPLHWPHEGEVDTIAGLSWSTDA…	Actinobacteria	Mycolicibacterium smegmatis	1772
[truncated: 3,293 more rows]

## Sheet: TableS2
Cluster_50%ID	Cluster_90%ID	Protein UniProt	Host	StartInAA	MaxTIR	IsOutlier	InSequenceExtremes	InMiddleOfDomains	HasPhageTailDomains
A0A4D6AV06	A0A4D6AV06	A0A4D6ABN3	Streptococcus pyogenes	157	126535.627328	Yes	No	No	No
A0A4D6AV06	A0A4D6AV06	A0A4D6AE94	Streptococcus pyogenes MGAS10394	157	126535.627328	Yes	No	No	No
A0A4D6AV06	A0A4D6AV06	A0A4D6AHB7	Streptococcus pyogenes SSI-1	157	126535.627328	Yes	No	No	No
A0A4D6AV06	A0A4D6AV06	A0A4D6AJE2	Streptococcus pyogenes MGAS6180	157	126535.627328	Yes	No	No	No
A0A4D6AV06	A0A4D6AV06	A0A4D6AK97	Streptococcus pyogenes MGAS315	157	126535.627328	Yes	No	No	No
A0A4D6AV06	A0A4D6AV06	A0A4D6B4R7	Streptococcus pyogenes	157	126535.627328	Yes	No	No	No
A0A4D6AV06	A0A4D6AV06	A0A4D6BBK1	Streptococcus pyogenes	157	126535.627328	Yes	No	No	No
[truncated: 3,100 more rows]

## Sheet: TableS3
Proteins	Host	StartInAA	MaxTIR	IsOutlier	InSequenceExtremes	InMiddleOfDomains	HasPhageTailDomains
[truncated: 295 more rows]

[truncated: 4 more sheets: TableS4, TableS5, TableS6, TableS7]
